# Supplementary material for: Diurnal Rhythms Result in Significant Changes in the Cellular Protein Complement in the Cyanobacterium Cyanothece 51142
Source: PLoS One. 2011 Feb 22;6(2):e16680. doi: 10.1371/journal.pone.0016680 (PMC3043056; doi:10.1371/journal.pone.0016680)
Supplement: Table S1 — Total number of detected peptides. The table contains the protein identifications, the protein annotation settings, and the pre-MS separations parameters for all LC-MS/MS analyses. A total of 41,469 unique peptides were identified which resulted after redundant mapping across all protein identifiers in a total of 41,959 entries. (XLS) [file pone.0016680.s007.xls]

## Sheet: Table S1
Table S1:
Total number of detected peptides. The table contains the protein identifications, the protein annotation settings, and the pre-MS separations parameters for all LC-MS/MS analyses. A total of 41,469 unique peptides were identified which resulted after redundant mapping across all protein identifiers in a total of 41,959 entries.
ORF	Xcorr	DelCN	ChargeState	Total Spectra per peptide	M+H	peptide sequence	GI	NCBI Protein	Gene Symbol	Functional Category	Full Annotation
cce_0002	2.7391	0.1107	2	2	1879.06876	K.FPLILGHEIVGTVEAVGK.G	172034919	YP_001801420.1	-	Other categories: Other	alcohol dehydrogenase
cce_0002	1.967	0.1975	1	2	849.40695	K.IQACGVCR.T	172034919	YP_001801420.1	-	Other categories: Other	alcohol dehydrogenase
cce_0004	3.2973	0.2503	3	1	3104.50807	K.RGDGSFNGQPAVVMMINKQPDVDTPTVTK.A	172034921	YP_001801422.1	czcA	Transport and binding proteins	cation efflux system membrane protein; gene=czcA
cce_0006	1.8554	0.1284	1	1	836.36793	R.GNCSTAAGR.Y	172034923	YP_001801424.1	-	Unassigned	hypothetical protein; contains a glycoside hydrolase, family 24 domain
cce_0009	6.0376	0.4113	2	21	1815.01499	M.ATNLEIDDQLIQEALK.I	172034926	YP_001801427.1	-	Unassigned	unknown
cce_0009	5.1839	0.4022	3	7	2651.95749	M.ATNLEIDDQLIQEALKIGGHSTKR.E	172034926	YP_001801427.1	-	Unassigned	unknown
cce_0009	3.2149	0.1007	2	15	859.00244	R.EVVEAALK.E	172034926	YP_001801427.1	-	Unassigned	unknown
cce_0009	4.4164	0.4805	2	8	1534.7388	R.EVVEAALKEYVQR.R	172034926	YP_001801427.1	-	Unassigned	unknown
cce_0009	3.7926	0.1327	3	2	1694.95479	K.IGGHSTKREVVEAALK.E	172034926	YP_001801427.1	-	Unassigned	unknown
cce_0014	3.3605	0.1354	3	1	2662.27522	K.FYTCSFTTEDHQRLCSLLQKNK.S	172034931	YP_001801432.1	-	DNA replication, restriction, modification, recombination, and repair	putative site-specific DNA-methyltransferase
cce_0015	2.4175	0.1667	2	1	1188.53922	K.DAQGNDLYHR.T	172034932	YP_001801433.1	-	Unassigned	unknown; contains a Lambda repressor-like, DNA-binding domain
cce_0015	3.5575	0.168	3	1	2404.3064	K.GEFKLDNNIPRIKVKCMRSR.T	172034932	YP_001801433.1	-	Unassigned	unknown; contains a Lambda repressor-like, DNA-binding domain
cce_0015	4.2355	0.4645	2	12	1400.66924	K.INATTQDEAFYK.I	172034932	YP_001801433.1	-	Unassigned	unknown; contains a Lambda repressor-like, DNA-binding domain
cce_0015	2.8455	0.2472	2	8	2789.36331	K.LAAKGEFKLDNNIPRIKVKCMRSR.T	172034932	YP_001801433.1	-	Unassigned	unknown; contains a Lambda repressor-like, DNA-binding domain
cce_0015	2.6052	0.1631	2	1	1094.23955	K.LENLESLLY.-	172034932	YP_001801433.1	-	Unassigned	unknown; contains a Lambda repressor-like, DNA-binding domain
cce_0015	4.1726	0.3048	3	2	2096.13461	R.LIQNLSQEQLAEIINVDR.T	172034932	YP_001801433.1	-	Unassigned	unknown; contains a Lambda repressor-like, DNA-binding domain
cce_0015	3.6264	0.212	3	3	3073.49011	R.LIQNLSQEQLAEIINVDRTYISLLER.G	172034932	YP_001801433.1	-	Unassigned	unknown; contains a Lambda repressor-like, DNA-binding domain
cce_0015	3.2383	0.2614	2	1	1148.55421	R.SDQLSVNGSNK.T	172034932	YP_001801433.1	-	Unassigned	unknown; contains a Lambda repressor-like, DNA-binding domain
cce_0015	3.8658	0.3164	2	4	1562.77689	R.SDQLSVNGSNKTGQK.V	172034932	YP_001801433.1	-	Unassigned	unknown; contains a Lambda repressor-like, DNA-binding domain
cce_0015	2.8	0.1722	2	2	1061.5698	R.SRTLGETAAR.Q	172034932	YP_001801433.1	-	Unassigned	unknown; contains a Lambda repressor-like, DNA-binding domain
cce_0015	2.6426	0.1853	2	1	1602.79829	K.TGKKDAQGNDLYHR.T	172034932	YP_001801433.1	-	Unassigned	unknown; contains a Lambda repressor-like, DNA-binding domain
cce_0015	3.5633	0.2566	2	1	1185.39859	K.TLISNILPSAR.Y	172034932	YP_001801433.1	-	Unassigned	unknown; contains a Lambda repressor-like, DNA-binding domain
cce_0016	3.2238	0.1064	3	1	2632.38551	R.HTIGISDRNTYYIRLFNHQRK.L	172034933	YP_001801434.1	-	Regulatory functions	two-component sensor histidine kinase
cce_0016	2.9274	0.1114	2	1	1568.88297	R.SPLASLLATIEAILR.I	172034933	YP_001801434.1	-	Regulatory functions	two-component sensor histidine kinase
cce_0018	3.7689	0.2603	3	1	3991.4431	R.EITITERITGIWTPGHSTGSSCLYWQQHGGVLFTGR.H	172034935	YP_001801436.1	-	Unassigned	unknown; contains a beta-lactamase-like domain
cce_0018	3.4539	0.302	2	8	1236.35932	R.GKGLIDNAYER.L	172034935	YP_001801436.1	-	Unassigned	unknown; contains a beta-lactamase-like domain
cce_0018	3.7695	0.4173	2	11	1927.27967	R.HLLPEKNGNPVPLKLEK.T	172034935	YP_001801436.1	-	Unassigned	unknown; contains a beta-lactamase-like domain
cce_0018	3.8016	0.3576	3	1	3321.73801	R.QLQSVAHLCDRFSADSLHYICPGANTGFLR.G	172034935	YP_001801436.1	-	Unassigned	unknown; contains a beta-lactamase-like domain
cce_0019	3.84	0.3145	2	93	962.49015	K.AGSNSVVSNK.S	172034936	YP_001801437.1	-	Unassigned	unknown
cce_0019	2.8521	0.3674	2	1	1178.27817	K.AGSNSVVSNKSK.E	172034936	YP_001801437.1	-	Unassigned	unknown
cce_0019	3.3037	0.3206	3	1	2855.97112	K.AGSNSVVSNKSKETSASQGTTSVNSDRR.K	172034936	YP_001801437.1	-	Unassigned	unknown
cce_0019	4.3736	0.503	2	1	1832.94896	K.AKFVDEQDNTPSQPQK.K	172034936	YP_001801437.1	-	Unassigned	unknown
cce_0019	5.2825	0.4349	2	49	1961.12187	K.AKFVDEQDNTPSQPQKK.E	172034936	YP_001801437.1	-	Unassigned	unknown
cce_0019	3.9424	0.3399	2	218	1257.33062	K.EAFFLDNDSAK.T	172034936	YP_001801437.1	-	Unassigned	unknown
cce_0019	5.3782	0.5684	2	15	2308.5096	K.EAFFLDNDSAKTLGDTEFMR.K	172034936	YP_001801437.1	-	Unassigned	unknown
cce_0019	4.5026	0.4887	2	69	1539.68813	K.ETSASQGTTSVNSDR.R	172034936	YP_001801437.1	-	Unassigned	unknown
cce_0019	2.7715	0.2029	2	1	1695.78924	K.ETSASQGTTSVNSDRR.K	172034936	YP_001801437.1	-	Unassigned	unknown
cce_0019	4.4061	0.421	2	1	1504.65504	K.FVDEQDNTPSQPQ.K	172034936	YP_001801437.1	-	Unassigned	unknown
cce_0019	5.0114	0.4591	2	69	1633.69782	K.FVDEQDNTPSQPQK.K	172034936	YP_001801437.1	-	Unassigned	unknown
cce_0019	4.4831	0.4087	2	223	1761.87074	K.FVDEQDNTPSQPQKK.E	172034936	YP_001801437.1	-	Unassigned	unknown
cce_0019	4.9503	0.291	2	261	1375.50696	R.GGELVQDISSLEK.K	172034936	YP_001801437.1	-	Unassigned	unknown
cce_0019	4.8362	0.3604	2	148	1503.67987	R.GGELVQDISSLEKK.K	172034936	YP_001801437.1	-	Unassigned	unknown
cce_0019	3.9996	0.3998	2	2	1631.85279	R.GGELVQDISSLEKKK.A	172034936	YP_001801437.1	-	Unassigned	unknown
cce_0019	3.3326	0.351	2	9	1090.58511	K.KAGSNSVVSNK.S	172034936	YP_001801437.1	-	Unassigned	unknown
cce_0019	4.8119	0.4847	2	5	2089.29479	R.KAKFVDEQDNTPSQPQKK.E	172034936	YP_001801437.1	-	Unassigned	unknown
cce_0019	2.9673	0.2727	2	1	1385.50354	K.KEAFFLDNDSAK.T	172034936	YP_001801437.1	-	Unassigned	unknown
cce_0019	5.5325	0.4865	2	10	1760.84497	A.KFVDEQDNTPSQPQK.K	172034936	YP_001801437.1	-	Unassigned	unknown
cce_0019	3.0259	0.3538	2	3	1219.37343	K.KKAGSNSVVSNK.S	172034936	YP_001801437.1	-	Unassigned	unknown
cce_0019	2.0775	0.1624	1	9	727.48249	R.KPITIR.R	172034936	YP_001801437.1	-	Unassigned	unknown
cce_0019	3.5398	0.3068	2	35	1217.52892	R.KSDTSMDMFR.N	172034936	YP_001801437.1	-	Unassigned	unknown
cce_0019	2.8747	0.3051	2	2	1374.57243	R.RKSDTSMDMFR.N	172034936	YP_001801437.1	-	Unassigned	unknown
cce_0019	3.0538	0.4386	2	17	1090.21316	K.SDTSMDMFR.N	172034936	YP_001801437.1	-	Unassigned	unknown
cce_0019	5.3372	0.5048	2	40	1755.77976	K.SKETSASQGTTSVNSDR.R	172034936	YP_001801437.1	-	Unassigned	unknown
cce_0019	3.5464	0.3995	2	12	1911.96612	K.SKETSASQGTTSVNSDRR.K	172034936	YP_001801437.1	-	Unassigned	unknown
cce_0019	3.7994	0.1238	3	4	2107.39639	R.TFARGGELVQDISSLEKKK.A	172034936	YP_001801437.1	-	Unassigned	unknown
cce_0019	3.19	0.4813	2	80	1069.49827	K.TLGDTEFMR.K	172034936	YP_001801437.1	-	Unassigned	unknown
cce_0019	3.4505	0.3165	3	1	1935.2837	K.TLGDTEFMRKPITIRR.T	172034936	YP_001801437.1	-	Unassigned	unknown
cce_0020	4.4168	0.4391	2	4	1960.22339	K.NLHLDDNIPTIALLPGSR.V	172034937	YP_001801438.1	-	Unassigned	conserved hypothetical protein
cce_0020	4.0398	0.2312	3	4	2524.37563	R.VPEAIDNLELLLQVSESLATLEK.V	172034937	YP_001801438.1	-	Unassigned	conserved hypothetical protein
cce_0021	3.239	0.2476	2	1	1074.253	K.GIQLTETALK.H	172034938	YP_001801439.1	-	Unassigned	unknown; contains HesB/YadR/YfhF domains
cce_0021	5.1546	0.5713	2	5	1824.2244	K.GIQLTETALKHVLMLR.E	172034938	YP_001801439.1	-	Unassigned	unknown; contains HesB/YadR/YfhF domains
cce_0021	1.8247	0.1614	1	1	768.45489	K.HVLMLR.E	172034938	YP_001801439.1	-	Unassigned	unknown; contains HesB/YadR/YfhF domains
cce_0021	6.2452	0.417	3	3	2751.24198	M.TQATQTPAKGIQLTETALKHVLMLR.E	172034938	YP_001801439.1	-	Unassigned	unknown; contains HesB/YadR/YfhF domains
cce_0022	6.6917	0.5334	3	19	3453.76031	R.DHIEAAQQMMSLDEEIHKDVVENIEDGLSR.K	172034939	YP_001801440.1	-	Unassigned	unknown; contains a TPR-like helical domain
cce_0022	7.888	0.5727	3	49	3766.12979	K.GVRDHIEAAQQMMSLDEEIHKDVVENIEDGLSR.K	172034939	YP_001801440.1	-	Unassigned	unknown; contains a TPR-like helical domain
cce_0022	5.5071	0.4155	2	130	1331.6071	R.INLALAMLDTGAK.G	172034939	YP_001801440.1	-	Unassigned	unknown; contains a TPR-like helical domain
cce_0022	3.3256	0.3333	2	1	1643.97658	R.INLALAMLDTGAKGVR.D	172034939	YP_001801440.1	-	Unassigned	unknown; contains a TPR-like helical domain
cce_0022	3.1665	0.4149	2	10	1484.77437	K.QGESLDTLIPHFK.Q	172034939	YP_001801440.1	-	Unassigned	unknown; contains a TPR-like helical domain
cce_0022	2.8087	0.3314	2	5	1381.56602	K.SVKIDNRPPQAR.I	172034939	YP_001801440.1	-	Unassigned	unknown; contains a TPR-like helical domain
cce_0022	4.9318	0.508	2	46	1524.6145	M.TETAATAFEQGLER.Y	172034939	YP_001801440.1	-	Unassigned	unknown; contains a TPR-like helical domain
cce_0022	2.663	0.1691	2	2	1100.33529	R.VKKWLLSPE.-	172034939	YP_001801440.1	-	Unassigned	unknown; contains a TPR-like helical domain
cce_0022	4.3792	0.3945	2	2	1672.96726	A.WLYLLADKPELALK.A	172034939	YP_001801440.1	-	Unassigned	unknown; contains a TPR-like helical domain
cce_0022	5.4182	0.4167	3	170	1777.01328	R.YKQGESLDTLIPHFK.Q	172034939	YP_001801440.1	-	Unassigned	unknown; contains a TPR-like helical domain
cce_0027	3.6041	0.1962	3	1	2521.30855	K.IQHYWATAVETIDTFTKQQLK.T	172034944	YP_001801445.1	-	Energy metabolism: Sugars	hypothetical protein; contains a RelA/SpoT domain
cce_0027	2.5542	0.2426	2	1	1794.97823	R.IVSIKNELERFSTMK.L	172034944	YP_001801445.1	-	Energy metabolism: Sugars	hypothetical protein; contains a RelA/SpoT domain
cce_0028	2.7697	0.2176	2	1	2325.68662	K.FAPLCPDFVVELMSPSDSLEK.T	172034945	YP_001801446.1	-	Unassigned	unknown; contains DUF820
cce_0028	2.9422	0.1021	2	5	1495.6894	R.LKMQEYRENGAR.L	172034945	YP_001801446.1	-	Unassigned	unknown; contains DUF820
cce_0028	4.3504	0.5051	2	8	1669.77653	K.SFDSSGGFKLPNGAER.S	172034945	YP_001801446.1	-	Unassigned	unknown; contains DUF820
cce_0028	3.2539	0.3996	2	3	1311.64402	R.SPDASWIHKDR.W	172034945	YP_001801446.1	-	Unassigned	unknown; contains DUF820
cce_0028	2.7519	0.3796	2	1	1247.38211	R.WNGLTAAEKEK.F	172034945	YP_001801446.1	-	Unassigned	unknown; contains DUF820
cce_0029	2.9446	0.2415	2	14	945.09856	R.AILTGSNLR.N	172034946	YP_001801447.1	-	Unassigned	rfrA family pentapeptide repeat
cce_0029	5.2121	0.4925	2	13	2278.37372	K.EANLEGANLSYTDFTTDYPR.N	172034946	YP_001801447.1	-	Unassigned	rfrA family pentapeptide repeat
cce_0029	5.1723	0.3568	3	2	2853.11433	A.ENAADLQQLMETGECIGCDLQDADLR.N	172034946	YP_001801447.1	-	Unassigned	rfrA family pentapeptide repeat
cce_0029	6.5192	0.5476	3	2	4736.14446	A.ENAADLQQLMETGECIGCDLQDADLRNLDLSGANLEDANLINSK.L	172034946	YP_001801447.1	-	Unassigned	rfrA family pentapeptide repeat
cce_0029	5.3864	0.4759	2	72	1580.74793	K.GANLVNADMDGVTFR.N	172034946	YP_001801447.1	-	Unassigned	rfrA family pentapeptide repeat
cce_0029	5.2421	0.4028	3	11	2715.26788	R.GVLMADADLEGANLQGADFTLHDGER.A	172034946	YP_001801447.1	-	Unassigned	rfrA family pentapeptide repeat
cce_0029	4.3372	0.2084	2	39	1325.4561	K.LHNSNLSNANLK.G	172034946	YP_001801447.1	-	Unassigned	rfrA family pentapeptide repeat
cce_0029	3.5878	0.2791	3	1	2887.18143	K.LHNSNLSNANLKGANLVNADMDGVTFR.N	172034946	YP_001801447.1	-	Unassigned	rfrA family pentapeptide repeat
cce_0029	6.1994	0.5389	2	40	2519.70488	K.LKEANLEGANLSYTDFTTDYPR.N	172034946	YP_001801447.1	-	Unassigned	rfrA family pentapeptide repeat
cce_0029	2.4171	0.2118	2	2	2140.31376	-.MKTLTGILVLTSLALTPIVR.A	172034946	YP_001801447.1	-	Unassigned	rfrA family pentapeptide repeat
cce_0029	6.2417	0.5307	2	132	2313.47413	R.NANLENANLHHAYLVNSDFR.Y	172034946	YP_001801447.1	-	Unassigned	rfrA family pentapeptide repeat
cce_0029	4.0572	0.3304	2	41	1175.30102	R.NANLQEAQMR.G	172034946	YP_001801447.1	-	Unassigned	rfrA family pentapeptide repeat
cce_0029	3.4315	0.161	2	26	1093.21811	R.NANLTGAYLR.G	172034946	YP_001801447.1	-	Unassigned	rfrA family pentapeptide repeat
cce_0029	7.0555	0.5256	2	98	1902.05274	R.NLDLSGANLEDANLINSK.L	172034946	YP_001801447.1	-	Unassigned	rfrA family pentapeptide repeat
cce_0029	6.1035	0.4635	3	6	3208.48623	R.NLDLSGANLEDANLINSKLHNSNLSNANLK.G	172034946	YP_001801447.1	-	Unassigned	rfrA family pentapeptide repeat
cce_0029	2.8654	0.2088	2	23	865.95676	R.YANLTGAR.L	172034946	YP_001801447.1	-	Unassigned	rfrA family pentapeptide repeat
cce_0030	1.8633	0.1286	1	2	926.13838	K.AIPLDKIR.Y	172034947	YP_001801448.1	hisIE	Amino acid biosynthesis: Aromatic amino acid family	histidine biosynthesis bifunctional protein, phosphoribosyl-AMP cyclohydrolase/phosphoribosyl-ATP pyrophosphohydrolase; gene=hisIE
cce_0030	3.4771	0.3797	2	37	1137.51709	R.DNPVEGSYTR.K	172034947	YP_001801448.1	hisIE	Amino acid biosynthesis: Aromatic amino acid family	histidine biosynthesis bifunctional protein, phosphoribosyl-AMP cyclohydrolase/phosphoribosyl-ATP pyrophosphohydrolase; gene=hisIE
cce_0030	2.8732	0.3174	2	9	1265.61206	R.DNPVEGSYTRK.L	172034947	YP_001801448.1	hisIE	Amino acid biosynthesis: Aromatic amino acid family	histidine biosynthesis bifunctional protein, phosphoribosyl-AMP cyclohydrolase/phosphoribosyl-ATP pyrophosphohydrolase; gene=hisIE
cce_0030	3.4478	0.2769	2	15	898.47411	K.GATSGHIQK.V	172034947	YP_001801448.1	hisIE	Amino acid biosynthesis: Aromatic amino acid family	histidine biosynthesis bifunctional protein, phosphoribosyl-AMP cyclohydrolase/phosphoribosyl-ATP pyrophosphohydrolase; gene=hisIE
cce_0030	2.9623	0.2353	2	6	1126.29123	K.GATSGHIQKVK.S	172034947	YP_001801448.1	hisIE	Amino acid biosynthesis: Aromatic amino acid family	histidine biosynthesis bifunctional protein, phosphoribosyl-AMP cyclohydrolase/phosphoribosyl-ATP pyrophosphohydrolase; gene=hisIE
cce_0030	2.085	0.1085	1	1	974.09353	R.KLLEGGDNK.I	172034947	YP_001801448.1	hisIE	Amino acid biosynthesis: Aromatic amino acid family	histidine biosynthesis bifunctional protein, phosphoribosyl-AMP cyclohydrolase/phosphoribosyl-ATP pyrophosphohydrolase; gene=hisIE
cce_0030	4.4517	0.2253	2	31	1328.58294	R.KLLEGGDNKILK.K	172034947	YP_001801448.1	hisIE	Amino acid biosynthesis: Aromatic amino acid family	histidine biosynthesis bifunctional protein, phosphoribosyl-AMP cyclohydrolase/phosphoribosyl-ATP pyrophosphohydrolase; gene=hisIE
cce_0030	5.0808	0.2791	2	18	1456.75585	R.KLLEGGDNKILKK.I	172034947	YP_001801448.1	hisIE	Amino acid biosynthesis: Aromatic amino acid family	histidine biosynthesis bifunctional protein, phosphoribosyl-AMP cyclohydrolase/phosphoribosyl-ATP pyrophosphohydrolase; gene=hisIE
cce_0030	2.6575	0.1377	2	1	845.43632	K.LLEGGDNK.I	172034947	YP_001801448.1	hisIE	Amino acid biosynthesis: Aromatic amino acid family	histidine biosynthesis bifunctional protein, phosphoribosyl-AMP cyclohydrolase/phosphoribosyl-ATP pyrophosphohydrolase; gene=hisIE
cce_0030	2.7228	0.1748	2	3	1200.41002	K.LLEGGDNKILK.K	172034947	YP_001801448.1	hisIE	Amino acid biosynthesis: Aromatic amino acid family	histidine biosynthesis bifunctional protein, phosphoribosyl-AMP cyclohydrolase/phosphoribosyl-ATP pyrophosphohydrolase; gene=hisIE
cce_0030	3.9164	0.2101	2	8	1328.58294	K.LLEGGDNKILKK.I	172034947	YP_001801448.1	hisIE	Amino acid biosynthesis: Aromatic amino acid family	histidine biosynthesis bifunctional protein, phosphoribosyl-AMP cyclohydrolase/phosphoribosyl-ATP pyrophosphohydrolase; gene=hisIE
cce_0030	3.8157	0.3942	2	18	1293.6182	R.RDNPVEGSYTR.K	172034947	YP_001801448.1	hisIE	Amino acid biosynthesis: Aromatic amino acid family	histidine biosynthesis bifunctional protein, phosphoribosyl-AMP cyclohydrolase/phosphoribosyl-ATP pyrophosphohydrolase; gene=hisIE
cce_0030	3.4875	0.4019	2	6	1529.63444	K.TLETGETWYWSR.S	172034947	YP_001801448.1	hisIE	Amino acid biosynthesis: Aromatic amino acid family	histidine biosynthesis bifunctional protein, phosphoribosyl-AMP cyclohydrolase/phosphoribosyl-ATP pyrophosphohydrolase; gene=hisIE
cce_0030	4.7339	0.4737	3	18	3641.12701	R.YNEQGLVPAIAQDYLDGTVLMLAWMNQESLQK.T	172034947	YP_001801448.1	hisIE	Amino acid biosynthesis: Aromatic amino acid family	histidine biosynthesis bifunctional protein, phosphoribosyl-AMP cyclohydrolase/phosphoribosyl-ATP pyrophosphohydrolase; gene=hisIE
cce_0032	3.0036	0.3525	2	1	2279.53257	K.IEAHQQISPSAIAEVLEDTVK.M	172034949	YP_001801450.1	feoB1	Transport and binding proteins	ferrous iron transport protein B; gene=feoB1
cce_0034	3.7848	0.3215	3	3	2647.00927	K.AILAHNRDEEKEHAAMLLEWIR.R	172034951	YP_001801452.1	-	Unassigned	unknown; contains a Ferritin/ribonucleotide reductase-like domain
cce_0034	2.649	0.2618	2	1	2183.42685	R.AITSLMEELEAIDWYNQR.V	172034951	YP_001801452.1	-	Unassigned	unknown; contains a Ferritin/ribonucleotide reductase-like domain
cce_0034	5.7082	0.39	3	50	2262.09247	R.RQDSVFDEELKDYLFTEK.T	172034951	YP_001801452.1	-	Unassigned	unknown; contains a Ferritin/ribonucleotide reductase-like domain
cce_0034	6.1534	0.4537	3	7	2495.12558	M.SNEGYHEPIHELSSETIEMHR.A	172034951	YP_001801452.1	-	Unassigned	unknown; contains a Ferritin/ribonucleotide reductase-like domain
cce_0035	1.8733	0.1375	1	1	1048.56331	R.EVLTKESSR.Q	172034952	YP_001801453.1	-	Unassigned	hypothetical protein
cce_0036	5.6509	0.4792	2	77	1829.90194	K.AGIGSGFTDQEYEQAGAK.I	172034953	YP_001801454.1	ald	Energy metabolism: Amino acids and amines	alanine dehydrogenase; gene=ald
cce_0036	3.8653	0.419	2	9	1515.71739	R.ALCDKGHQVSVETK.A	172034953	YP_001801454.1	ald	Energy metabolism: Amino acids and amines	alanine dehydrogenase; gene=ald
cce_0036	3.2551	0.2886	2	2	2181.4289	K.ALLSSQITAIAYETVELSDR.R	172034953	YP_001801454.1	ald	Energy metabolism: Amino acids and amines	alanine dehydrogenase; gene=ald
cce_0036	3.7445	0.4303	2	1	1937.18505	K.DGVLVHPAVQEVFQDLIG.-	172034953	YP_001801454.1	ald	Energy metabolism: Amino acids and amines	alanine dehydrogenase; gene=ald
cce_0036	3.1875	0.4058	2	16	984.51088	K.GHQVSVETK.A	172034953	YP_001801454.1	ald	Energy metabolism: Amino acids and amines	alanine dehydrogenase; gene=ald
cce_0036	3.8869	0.4443	2	9	1313.57319	R.GVLLGGIPGVFAGR.V	172034953	YP_001801454.1	ald	Energy metabolism: Amino acids and amines	alanine dehydrogenase; gene=ald
cce_0036	4.6645	0.5222	2	82	2433.31364	K.GVNVKDGVLVHPAVQEVFQDLIG.-	172034953	YP_001801454.1	ald	Energy metabolism: Amino acids and amines	alanine dehydrogenase; gene=ald
cce_0036	3.7451	0.3931	3	14	1558.85877	K.IGVPKEIKDQEFR.V	172034953	YP_001801454.1	ald	Energy metabolism: Amino acids and amines	alanine dehydrogenase; gene=ald
cce_0036	3.9471	0.3328	2	5	2469.82488	K.IGVPKEIKDQEFRVGLSPNSVR.A	172034953	YP_001801454.1	ald	Energy metabolism: Amino acids and amines	alanine dehydrogenase; gene=ald
cce_0036	5.5427	0.4265	2	7	1863.18922	K.ILFTYLHLAADKDLTK.A	172034953	YP_001801454.1	ald	Energy metabolism: Amino acids and amines	alanine dehydrogenase; gene=ald
cce_0036	5.1846	0.4397	2	50	1758.99626	K.IVSSAAQAWEQELVVK.V	172034953	YP_001801454.1	ald	Energy metabolism: Amino acids and amines	alanine dehydrogenase; gene=ald
cce_0036	3.2605	0.2477	2	8	1158.60009	K.LANDGLDALEK.D	172034953	YP_001801454.1	ald	Energy metabolism: Amino acids and amines	alanine dehydrogenase; gene=ald
cce_0036	5.0425	0.4691	2	43	1743.91232	K.LANDGLDALEKDASLAK.G	172034953	YP_001801454.1	ald	Energy metabolism: Amino acids and amines	alanine dehydrogenase; gene=ald
cce_0036	4.2634	0.4201	3	2	4160.67792	K.LANDGLDALEKDASLAKGVNVKDGVLVHPAVQEVFQDLIG.-	172034953	YP_001801454.1	ald	Energy metabolism: Amino acids and amines	alanine dehydrogenase; gene=ald
cce_0036	3.8241	0.4799	2	3	1270.45881	R.LAYLETLFGSR.V	172034953	YP_001801454.1	ald	Energy metabolism: Amino acids and amines	alanine dehydrogenase; gene=ald
cce_0036	2.8942	0.3359	2	2	1382.74038	R.LPLLTPMSIIAGR.L	172034953	YP_001801454.1	ald	Energy metabolism: Amino acids and amines	alanine dehydrogenase; gene=ald
cce_0036	3.0243	0.2823	2	34	900.06102	K.RAPTLVSR.E	172034953	YP_001801454.1	ald	Energy metabolism: Amino acids and amines	alanine dehydrogenase; gene=ald
cce_0036	4.3268	0.4618	2	10	1538.92673	R.RLPLLTPMSIIAGR.L	172034953	YP_001801454.1	ald	Energy metabolism: Amino acids and amines	alanine dehydrogenase; gene=ald
cce_0036	6.6007	0.3785	3	9	4700.2429	R.TTSHSSPTYVEEGVVHFGVPNMPGAVPWTATQALNNSTLPYVLK.L	172034953	YP_001801454.1	ald	Energy metabolism: Amino acids and amines	alanine dehydrogenase; gene=ald
cce_0036	3.0023	0.1884	2	8	928.52106	R.VGLSPNSVR.A	172034953	YP_001801454.1	ald	Energy metabolism: Amino acids and amines	alanine dehydrogenase; gene=ald
cce_0036	4.4447	0.4596	2	26	1881.11826	K.VKEPLSQEYPYLNTAK.I	172034953	YP_001801454.1	ald	Energy metabolism: Amino acids and amines	alanine dehydrogenase; gene=ald
cce_0036	4.037	0.2916	2	7	1397.81109	R.VVILGGGVVGTEAAR.I	172034953	YP_001801454.1	ald	Energy metabolism: Amino acids and amines	alanine dehydrogenase; gene=ald
cce_0036	2.6213	0.1715	2	1	1079.19143	R.YLEKQQGGR.G	172034953	YP_001801454.1	ald	Energy metabolism: Amino acids and amines	alanine dehydrogenase; gene=ald
cce_0037	5.1491	0.4298	3	3	2891.27276	M.AKVTENDLKELKDLIIGNHQVLENR.L	172034954	YP_001801455.1	-	Unassigned	unknown
cce_0037	3.0242	0.3579	2	2	1521.70335	K.DLIIGNHQVLENR.L	172034954	YP_001801455.1	-	Unassigned	unknown
cce_0037	3.9083	0.4321	2	3	1892.14905	K.ELKDLIIGNHQVLENR.L	172034954	YP_001801455.1	-	Unassigned	unknown
cce_0037	2.4049	0.1122	2	1	932.05665	K.GQTQLKEK.L	172034954	YP_001801455.1	-	Unassigned	unknown
cce_0037	1.9999	0.1356	1	1	785.90832	K.IPDLAEK.V	172034954	YP_001801455.1	-	Unassigned	unknown
cce_0037	4.755	0.3567	2	5	1954.25552	R.LETWKPAVDKIPDLAEK.V	172034954	YP_001801455.1	-	Unassigned	unknown
cce_0037	4.8748	0.3535	2	34	1617.84424	R.LTNIETQLTNVDTR.L	172034954	YP_001801455.1	-	Unassigned	unknown
cce_0037	5.0139	0.3757	3	2	3177.46722	R.LTNIETQLTNVDTRLTSVETQLTNVDTR.L	172034954	YP_001801455.1	-	Unassigned	unknown
cce_0037	4.9447	0.4268	2	67	1591.74552	R.LTSIETQLTNVDTR.L	172034954	YP_001801455.1	-	Unassigned	unknown
cce_0037	3.4647	0.3236	2	3	1332.52845	R.LTSVEKGQTQLK.E	172034954	YP_001801455.1	-	Unassigned	unknown
cce_0037	3.7671	0.2375	2	4	1589.8159	R.LTSVEKGQTQLKEK.L	172034954	YP_001801455.1	-	Unassigned	unknown
cce_0037	5.042	0.5464	2	167	1576.81769	R.LTSVETQLTNVDTR.L	172034954	YP_001801455.1	-	Unassigned	unknown
cce_0037	3.511	0.1778	3	2	3150.44177	R.LTSVETQLTNVDTRLTSIETQLTNVDTR.L	172034954	YP_001801455.1	-	Unassigned	unknown
cce_0037	4.6269	0.4097	3	5	3136.41509	R.LTSVETQLTNVDTRLTSVETQLTNVDTR.L	172034954	YP_001801455.1	-	Unassigned	unknown
cce_0037	2.5001	0.1328	2	2	818.42542	K.VTENDLK.R	172034954	YP_001801455.1	-	Unassigned	unknown
cce_0039	5.0153	0.4779	2	1	2383.77359	K.ITPILLAYDDQHFRPLTIQK.N	172034956	YP_001801457.1	rfbW	Cell envelope: Surface polysaccharides, lipopolysaccharides and antigens	mannosyl transferase; gene=rfbW
cce_0039	3.2363	0.1175	2	3	1858.02936	K.NVNRIIEAFANLKNNK.N	172034956	YP_001801457.1	rfbW	Cell envelope: Surface polysaccharides, lipopolysaccharides and antigens	mannosyl transferase; gene=rfbW
cce_0041	5.3762	0.3548	3	5	2550.29871	K.HNLPELIIDWQEPSQVFDTIR.K	172034958	YP_001801459.1	-	Unassigned	hypothetical protein
cce_0041	1.7205	0.1639	1	1	982.11889	K.LIDNHLTR.E	172034958	YP_001801459.1	-	Unassigned	hypothetical protein
cce_0041	3.0332	0.1281	2	1	1962.14655	K.LLTDSDRLSESLSSYFK.E	172034958	YP_001801459.1	-	Unassigned	hypothetical protein
cce_0042	3.0322	0.2556	2	1	1346.59995	K.ALFLDRDGVVIK.Y	172034959	YP_001801460.1	-	Amino acid biosynthesis: Aromatic amino acid family	histidinol-phosphate phosphatase, HAD-superfamily hydrolase subfamily IIIA
cce_0042	2.0053	0.1603	1	1	906.12574	K.MLIDASKK.H	172034959	YP_001801460.1	-	Amino acid biosynthesis: Aromatic amino acid family	histidinol-phosphate phosphatase, HAD-superfamily hydrolase subfamily IIIA
cce_0043	2.7139	0.4669	2	2	1180.38204	R.ALEHTIGIVAR.Q	172034960	YP_001801461.1	gmhA	Cell envelope: Surface polysaccharides, lipopolysaccharides and antigens	phosphoheptose isomerase; gene=gmhA
cce_0044	4.8607	0.1496	3	5	2715.07869	K.IAMNLAQTVNNDLINIGAGEEFPIR.H	172034961	YP_001801462.1	-	Cell envelope: Surface polysaccharides, lipopolysaccharides and antigens	putative GDP-L-fucose synthase
cce_0044	6.4149	0.4757	3	8	3198.64442	K.IAMNLAQTVNNDLINIGAGEEFPIRHFAK.L	172034961	YP_001801462.1	-	Cell envelope: Surface polysaccharides, lipopolysaccharides and antigens	putative GDP-L-fucose synthase
cce_0044	2.5533	0.3339	2	1	1791.98481	K.LYGEPVILWGDGTQSR.E	172034961	YP_001801462.1	-	Cell envelope: Surface polysaccharides, lipopolysaccharides and antigens	putative GDP-L-fucose synthase
cce_0044	2.7934	0.3275	2	2	1319.69289	R.QMHFIFDLIR.K	172034961	YP_001801462.1	-	Cell envelope: Surface polysaccharides, lipopolysaccharides and antigens	putative GDP-L-fucose synthase
cce_0044	4.0851	0.3307	2	23	1829.12963	K.QSLPNFGLTPLELGLTK.T	172034961	YP_001801462.1	-	Cell envelope: Surface polysaccharides, lipopolysaccharides and antigens	putative GDP-L-fucose synthase
cce_0046	2.6647	0.1039	2	1	2273.30161	R.PYSIDLRNKIIEIWKKEK.I	172034963	YP_001801464.1	-	Other categories: Transposon-related functions	transposase
cce_0046	3.2134	0.2019	3	1	2774.25697	K.SFIQKLIKKYKETGDIRPLPQGGR.P	172034963	YP_001801464.1	-	Other categories: Transposon-related functions	transposase
cce_0049	4.1384	0.3881	2	1	1632.71137	R.NDGENVALISESDLR.S	172034966	YP_001801467.1	-	Unassigned	hypothetical protein; contains DUF172
cce_0049	4.3235	0.1174	2	1	2061.19338	R.NDGENVALISESDLRSLVE.T	172034966	YP_001801467.1	-	Unassigned	hypothetical protein; contains DUF172
cce_0049	2.6001	0.1381	2	1	1092.27002	R.NSLFQLLEK.V	172034966	YP_001801467.1	-	Unassigned	hypothetical protein; contains DUF172
cce_0049	3.3463	0.3284	2	3	1192.6936	R.SLVETVYLLR.N	172034966	YP_001801467.1	-	Unassigned	hypothetical protein; contains DUF172
cce_0050	3.4086	0.1634	3	1	3878.51589	R.ILDLVTEVMKDPFQGIGKPEPLKYMDSNIWSRR.I	172034967	YP_001801468.1	-	Unassigned	putative addiction module toxin, Txe/YoeB
cce_0050	2.4954	0.1161	2	2	1147.42022	-.MNKKKNKQK.N	172034967	YP_001801468.1	-	Unassigned	putative addiction module toxin, Txe/YoeB
cce_0050	2.5951	0.1952	2	1	939.05411	R.RIDLEHR.L	172034967	YP_001801468.1	-	Unassigned	putative addiction module toxin, Txe/YoeB
cce_0052	3.1097	0.3811	2	7	1426.78993	K.IAPLPMISITELK.K	172034969	YP_001801470.1	-	Unassigned	DUF1499-containing protein
cce_0052	3.5006	0.4005	2	23	1554.96284	K.IAPLPMISITELKK.I	172034969	YP_001801470.1	-	Unassigned	DUF1499-containing protein
cce_0052	2.1186	0.1259	1	1	878.02925	K.IIESMER.T	172034969	YP_001801470.1	-	Unassigned	DUF1499-containing protein
cce_0052	3.6927	0.114	2	5	1059.20166	R.LGKSDLGVNR.K	172034969	YP_001801470.1	-	Unassigned	DUF1499-containing protein
cce_0052	3.164	0.2168	2	6	1187.37457	R.LGKSDLGVNRK.R	172034969	YP_001801470.1	-	Unassigned	DUF1499-containing protein
cce_0052	4.8631	0.4053	2	36	1682.92822	-.MFNFSGTRPNNLGVK.N	172034969	YP_001801470.1	-	Unassigned	DUF1499-containing protein
cce_0052	5.4397	0.383	3	63	2434.60693	K.NGQLTACPGTPNCVNSQSSDPQSK.I	172034969	YP_001801470.1	-	Unassigned	DUF1499-containing protein
cce_0052	7.2607	0.6362	3	118	2811.11856	K.TPLMGFVDDVEFYLDSDQNVIHVR.S	172034969	YP_001801470.1	-	Unassigned	DUF1499-containing protein
cce_0052	5.5765	0.5163	2	85	1949.93787	R.TTIIEETNDYLYAEFK.T	172034969	YP_001801470.1	-	Unassigned	DUF1499-containing protein
cce_0053	3.5963	0.3603	2	2	1382.48647	R.EGGYHNAFMEAR.A	172034970	YP_001801471.1	-	Unassigned	unknown; contains a senescence marker protein-30 (SMP-30) domain
cce_0053	2.6141	0.3595	2	1	995.24554	R.IIHVFLPR.D	172034970	YP_001801471.1	-	Unassigned	unknown; contains a senescence marker protein-30 (SMP-30) domain
cce_0053	3.2815	0.3309	2	2	1148.64626	K.IYLDWGLIR.E	172034970	YP_001801471.1	-	Unassigned	unknown; contains a senescence marker protein-30 (SMP-30) domain
cce_0053	4.4614	0.3856	2	6	1930.36893	R.METVLQHFLGWPVLMK.Q	172034970	YP_001801471.1	-	Unassigned	unknown; contains a senescence marker protein-30 (SMP-30) domain
cce_0053	3.5045	0.21	3	1	2693.82198	R.YNENLFVVEDPIGQHSEESWSGR.M	172034970	YP_001801471.1	-	Unassigned	unknown; contains a senescence marker protein-30 (SMP-30) domain
cce_0054	5.1177	0.3711	2	7	2212.40986	R.WGNFFNSEAFGAPTNLPWR.L	172034971	YP_001801472.1	lgt	Cell envelope: Membranes, lipoproteins, and porins	polipoprotein diacylglyceryltransferase; gene=lgt
cce_0055	3.7932	0.3831	2	3	1681.9118	R.AEQAAQAVEPVIVEVK.A	172034972	YP_001801473.1	-	Unassigned	putative metal-dependent phosphohydrolase
cce_0055	2.92	0.2092	2	1	1088.1934	K.AGDVIVEAGEK.I	172034972	YP_001801473.1	-	Unassigned	putative metal-dependent phosphohydrolase
cce_0055	2.5732	0.1214	2	2	2638.95072	K.AGDVIVEAGEKITQEEFVLLDSFK.L	172034972	YP_001801473.1	-	Unassigned	putative metal-dependent phosphohydrolase
cce_0055	3.3724	0.253	2	3	1075.19955	R.AGTLYHDIGK.M	172034972	YP_001801473.1	-	Unassigned	putative metal-dependent phosphohydrolase
cce_0055	2.4217	0.2245	2	1	1529.54155	K.DGTFEDEKTTEEK.R	172034972	YP_001801473.1	-	Unassigned	putative metal-dependent phosphohydrolase
cce_0055	3.426	0.3132	3	2	2050.11069	K.DSGIKYEELPIIAEVFVK.V	172034972	YP_001801473.1	-	Unassigned	putative metal-dependent phosphohydrolase
cce_0055	2.9093	0.2191	2	1	1562.74732	R.DSQLTTQLKGELTK.T	172034972	YP_001801473.1	-	Unassigned	putative metal-dependent phosphohydrolase
cce_0055	3.797	0.3272	2	2	1132.24941	K.GLLDTIEQSR.Q	172034972	YP_001801473.1	-	Unassigned	putative metal-dependent phosphohydrolase
cce_0055	3.2501	0.326	2	3	1256.39054	K.HNLTVDKEATK.Q	172034972	YP_001801473.1	-	Unassigned	putative metal-dependent phosphohydrolase
cce_0055	3.7996	0.4624	2	4	1185.37895	K.HVSEGLVMANK.Y	172034972	YP_001801473.1	-	Unassigned	putative metal-dependent phosphohydrolase
cce_0055	2.6082	0.1465	2	10	2019.22329	-.MANFYLSYSFSSKESTR.L	172034972	YP_001801473.1	-	Unassigned	putative metal-dependent phosphohydrolase
cce_0055	2.4294	0.1	2	1	1807.98855	K.NGRRSPLHEAQSLSKK.A	172034972	YP_001801473.1	-	Unassigned	putative metal-dependent phosphohydrolase
cce_0055	2.6424	0.1222	2	1	1819.13644	R.QQVGAFPFISVSSIPLK.T	172034972	YP_001801473.1	-	Unassigned	putative metal-dependent phosphohydrolase
cce_0055	3.39	0.4263	2	1	1966.22793	K.QRAEQAAQAVEPVIVEVK.A	172034972	YP_001801473.1	-	Unassigned	putative metal-dependent phosphohydrolase
cce_0055	3.1521	0.3927	2	2	1353.50945	R.RSPLHEAQSLSK.K	172034972	YP_001801473.1	-	Unassigned	putative metal-dependent phosphohydrolase
cce_0055	4.3893	0.4255	2	9	1732.03576	R.SLKEATPETALAMIQK.I	172034972	YP_001801473.1	-	Unassigned	putative metal-dependent phosphohydrolase
cce_0055	3.6826	0.3044	2	2	1197.32309	R.SPLHEAQSLSK.K	172034972	YP_001801473.1	-	Unassigned	putative metal-dependent phosphohydrolase
cce_0055	2.541	0.2699	2	1	918.50032	K.TLNITSNR.I	172034972	YP_001801473.1	-	Unassigned	putative metal-dependent phosphohydrolase
cce_0056	3.926	0.1299	3	1	2609.34572	R.FSPNPELAEKQENVTQPTLEIPK.N	172034973	YP_001801474.1	-	Unassigned	hypothetical protein; contains an S-layer homology (SLH) domain
cce_0056	2.426	0.2174	2	1	969.46762	K.FYENTPAK.Q	172034973	YP_001801474.1	-	Unassigned	hypothetical protein; contains an S-layer homology (SLH) domain
cce_0056	3.4836	0.3084	3	1	2349.17212	K.GLPQASIDNIKETWGFQDTTK.I	172034973	YP_001801474.1	-	Unassigned	hypothetical protein; contains an S-layer homology (SLH) domain
cce_0056	3.3989	0.2505	2	7	1274.65867	K.LQEISDNLTNK.Q	172034973	YP_001801474.1	-	Unassigned	hypothetical protein; contains an S-layer homology (SLH) domain
cce_0056	5.7336	0.4782	2	5	2136.26195	K.NDDSVNLNNVPESLQSYVK.D	172034973	YP_001801474.1	-	Unassigned	hypothetical protein; contains an S-layer homology (SLH) domain
cce_0056	3.5398	0.1978	3	1	2883.03171	K.NTSSQTKNDDSVNLNNVPESLQSYVK.D	172034973	YP_001801474.1	-	Unassigned	hypothetical protein; contains an S-layer homology (SLH) domain
cce_0056	3.7267	0.442	2	13	1402.72848	R.QLGTVNLSNTNNK.T	172034973	YP_001801474.1	-	Unassigned	hypothetical protein; contains an S-layer homology (SLH) domain
cce_0056	3.5877	0.1849	2	13	1102.58511	K.TVNESGIINR.R	172034973	YP_001801474.1	-	Unassigned	hypothetical protein; contains an S-layer homology (SLH) domain
cce_0056	3.1961	0.2046	2	2	1415.72054	R.VFGYTTLFQPDK.G	172034973	YP_001801474.1	-	Unassigned	hypothetical protein; contains an S-layer homology (SLH) domain
cce_0056	3.4092	0.3624	2	3	1352.63285	R.WSSSDSIDQISK.F	172034973	YP_001801474.1	-	Unassigned	hypothetical protein; contains an S-layer homology (SLH) domain
cce_0056	3.697	0.2199	3	1	2587.34764	R.YIIVSLLFPFVTACSSISDLENR.F	172034973	YP_001801474.1	-	Unassigned	hypothetical protein; contains an S-layer homology (SLH) domain
cce_0056	5.0171	0.5315	2	4	1687.76572	R.YQTLTDSTASNTEEK.N	172034973	YP_001801474.1	-	Unassigned	hypothetical protein; contains an S-layer homology (SLH) domain
cce_0057	2.8516	0.2029	2	2	1300.75112	K.LDLDLLFPNIK.T	172034974	YP_001801475.1	-	Unassigned	hypothetical protein
cce_0058	4.8719	0.4551	2	29	1418.65867	R.DFYEVQADYIR.H	172034975	YP_001801476.1	-	Unassigned	unknown
cce_0058	3.1061	0.3994	2	17	1041.09683	R.HIEEIEDR.L	172034975	YP_001801476.1	-	Unassigned	unknown
cce_0058	3.2984	0.2239	3	2	2872.44354	R.HIEEIEDRLAQILDRLTPQNEDQP.-	172034975	YP_001801476.1	-	Unassigned	unknown
cce_0058	2.9522	0.1505	2	10	1131.30456	R.IEKIVESNAK.S	172034975	YP_001801476.1	-	Unassigned	unknown
cce_0058	2.7738	0.2944	2	14	952.47093	R.IFEWMAR.L	172034975	YP_001801476.1	-	Unassigned	unknown
cce_0058	1.7829	0.2377	1	2	760.85886	K.IVESNAK.S	172034975	YP_001801476.1	-	Unassigned	unknown
cce_0058	4.1224	0.3211	2	16	1852.03855	R.LAQILDRLTPQNEDQP.-	172034975	YP_001801476.1	-	Unassigned	unknown
cce_0058	4.8667	0.3468	3	3	2045.00868	R.LSAAQRDFYEVQADYIR.H	172034975	YP_001801476.1	-	Unassigned	unknown
cce_0058	3.3687	0.3058	2	9	1108.57205	R.RIFEWMAR.L	172034975	YP_001801476.1	-	Unassigned	unknown
cce_0058	4.5808	0.4837	2	48	1375.46705	K.SIEALSDAVAQDR.K	172034975	YP_001801476.1	-	Unassigned	unknown
cce_0058	4.4608	0.4447	2	102	1503.63997	K.SIEALSDAVAQDRK.E	172034975	YP_001801476.1	-	Unassigned	unknown
cce_0058	2.753	0.1501	2	8	1787.92462	K.SIEALSDAVAQDRKER.A	172034975	YP_001801476.1	-	Unassigned	unknown
cce_0060	2.8199	0.2039	2	3	1511.66379	R.AGNLIYEYQGNIR.T	172034977	YP_001801478.1	-	Unassigned	unknown; contains DUF318, transmembrane
cce_0060	5.3195	0.3923	3	13	2354.60606	R.STLVHSGTILAPSEEFQPFHR.A	172034977	YP_001801478.1	-	Unassigned	unknown; contains DUF318, transmembrane
cce_0060	3.2351	0.1328	3	1	3138.7844	R.TRILAVIIGSSLGFLLPLGQYGNLPIVRR.L	172034977	YP_001801478.1	-	Unassigned	unknown; contains DUF318, transmembrane
cce_0061	5.4146	0.5204	3	34	2265.12986	K.AAFAAAGNISPDYFVQDGVVPR.T	172034978	YP_001801479.1	glcD	Energy metabolism: Glycolate pathway	glycolate oxidase subunit; gene=glcD
cce_0061	1.8578	0.1888	1	1	772.91277	K.ALEAAIGK.D	172034978	YP_001801479.1	glcD	Energy metabolism: Glycolate pathway	glycolate oxidase subunit; gene=glcD
cce_0061	4.0295	0.301	2	51	1299.50169	K.ALEAAIGKDGVVR.R	172034978	YP_001801479.1	glcD	Energy metabolism: Glycolate pathway	glycolate oxidase subunit; gene=glcD
cce_0061	2.8592	0.1864	2	1	2418.76818	R.DAAAILLVELDGLSVEVAAYKEK.V	172034978	YP_001801479.1	glcD	Energy metabolism: Glycolate pathway	glycolate oxidase subunit; gene=glcD
cce_0061	3.5229	0.3215	2	24	1263.33671	R.EITTANDLETR.L	172034978	YP_001801479.1	glcD	Energy metabolism: Glycolate pathway	glycolate oxidase subunit; gene=glcD
cce_0061	3.9678	0.4703	2	1	2156.49245	R.GAGTGLSGGALPVENCVLIVTAR.M	172034978	YP_001801479.1	glcD	Energy metabolism: Glycolate pathway	glycolate oxidase subunit; gene=glcD
cce_0061	5.8683	0.3999	3	15	3475.72809	R.IANVFHAGDGNLHPLILYDNSIPGQWEEVEK.L	172034978	YP_001801479.1	glcD	Energy metabolism: Glycolate pathway	glycolate oxidase subunit; gene=glcD
cce_0061	6.6549	0.6289	3	4	4188.69152	R.IANVFHAGDGNLHPLILYDNSIPGQWEEVEKLGGEILK.L	172034978	YP_001801479.1	glcD	Energy metabolism: Glycolate pathway	glycolate oxidase subunit; gene=glcD
cce_0061	3.6576	0.2993	2	15	1272.63313	K.IEQLGAEHGYR.I	172034978	YP_001801479.1	glcD	Energy metabolism: Glycolate pathway	glycolate oxidase subunit; gene=glcD
cce_0061	2.2538	0.1799	1	2	981.08453	R.IFNDTDKK.W	172034978	YP_001801479.1	glcD	Energy metabolism: Glycolate pathway	glycolate oxidase subunit; gene=glcD
cce_0061	3.5675	0.3439	2	4	1775.08689	R.IFNDTDKKWRPIIK.A	172034978	YP_001801479.1	glcD	Energy metabolism: Glycolate pathway	glycolate oxidase subunit; gene=glcD
cce_0061	5.7077	0.5257	2	18	2394.67019	R.KAAFAAAGNISPDYFVQDGVVPR.T	172034978	YP_001801479.1	glcD	Energy metabolism: Glycolate pathway	glycolate oxidase subunit; gene=glcD
cce_0061	4.9323	0.2124	3	15	1614.8632	R.MKQILNIDLENQR.V	172034978	YP_001801479.1	glcD	Energy metabolism: Glycolate pathway	glycolate oxidase subunit; gene=glcD
cce_0061	3.0787	0.3287	2	1	1677.75537	K.NGSREITTANDLETR.L	172034978	YP_001801479.1	glcD	Energy metabolism: Glycolate pathway	glycolate oxidase subunit; gene=glcD
cce_0061	2.5559	0.1428	2	2	1355.72775	K.QILNIDLENQR.V	172034978	YP_001801479.1	glcD	Energy metabolism: Glycolate pathway	glycolate oxidase subunit; gene=glcD
cce_0061	3.4381	0.2862	2	12	1414.54811	R.QVFNPDNLANPGK.L	172034978	YP_001801479.1	glcD	Energy metabolism: Glycolate pathway	glycolate oxidase subunit; gene=glcD
cce_0061	3.0494	0.284	2	3	2126.40309	R.QVFNPDNLANPGKLFPTPR.T	172034978	YP_001801479.1	glcD	Energy metabolism: Glycolate pathway	glycolate oxidase subunit; gene=glcD
cce_0061	6.8964	0.3143	3	68	2269.19352	R.TQLANVLEKIEQLGAEHGYR.I	172034978	YP_001801479.1	glcD	Energy metabolism: Glycolate pathway	glycolate oxidase subunit; gene=glcD
cce_0061	3.6064	0.2144	2	23	1018.54152	R.TTEEVAAAVK.I	172034978	YP_001801479.1	glcD	Energy metabolism: Glycolate pathway	glycolate oxidase subunit; gene=glcD
cce_0061	3.8602	0.4736	2	76	1302.50404	K.YGVTTNHVLGLK.L	172034978	YP_001801479.1	glcD	Energy metabolism: Glycolate pathway	glycolate oxidase subunit; gene=glcD
cce_0062	4.0378	0.4429	3	2	3085.45944	R.HGVQEILLELPAGTFDPKKEDSFSAAKR.E	172034979	YP_001801480.1	-	Unassigned	NUDIX hydrolase
cce_0064	3.8952	0.5297	2	11	2353.87584	R.CQVVFLGLPNGLACDIAPPLIAK.G	172034981	YP_001801482.1	argC	Amino acid biosynthesis: Glutamate family / Nitrogen assimilation	N-acetyl-gamma-glutamyl-phosphate reductase; gene=argC
cce_0064	4.2328	0.3326	3	12	2128.10733	R.DPGLVREDLLTIYSAFYR.S	172034981	YP_001801482.1	argC	Amino acid biosynthesis: Glutamate family / Nitrogen assimilation	N-acetyl-gamma-glutamyl-phosphate reductase; gene=argC
cce_0064	2.6602	0.2217	2	3	1020.49563	K.DRSDLDTAK.T	172034981	YP_001801482.1	argC	Amino acid biosynthesis: Glutamate family / Nitrogen assimilation	N-acetyl-gamma-glutamyl-phosphate reductase; gene=argC
cce_0064	4.6043	0.4435	2	31	1490.75257	R.EDLLTIYSAFYR.S	172034981	YP_001801482.1	argC	Amino acid biosynthesis: Glutamate family / Nitrogen assimilation	N-acetyl-gamma-glutamyl-phosphate reductase; gene=argC
cce_0064	4.348	0.3991	2	19	1952.11514	R.FKNLETYSSWYNKDR.S	172034981	YP_001801482.1	argC	Amino acid biosynthesis: Glutamate family / Nitrogen assimilation	N-acetyl-gamma-glutamyl-phosphate reductase; gene=argC
cce_0064	4.3085	0.4216	2	13	2682.88224	R.FKNLETYSSWYNKDRSDLDTAK.T	172034981	YP_001801482.1	argC	Amino acid biosynthesis: Glutamate family / Nitrogen assimilation	N-acetyl-gamma-glutamyl-phosphate reductase; gene=argC
cce_0064	6.183	0.5529	2	7	2277.56305	M.GESEKISVGIIGASGYGGVQLVR.L	172034981	YP_001801482.1	argC	Amino acid biosynthesis: Glutamate family / Nitrogen assimilation	N-acetyl-gamma-glutamyl-phosphate reductase; gene=argC
cce_0064	4.2811	0.5075	2	11	1194.40548	R.GILSTVYATLR.D	172034981	YP_001801482.1	argC	Amino acid biosynthesis: Glutamate family / Nitrogen assimilation	N-acetyl-gamma-glutamyl-phosphate reductase; gene=argC
cce_0064	3.7662	0.4674	3	3	1832.13675	R.GILSTVYATLRDPGLVR.E	172034981	YP_001801482.1	argC	Amino acid biosynthesis: Glutamate family / Nitrogen assimilation	N-acetyl-gamma-glutamyl-phosphate reductase; gene=argC
cce_0064	7.7588	0.5541	3	167	3495.73905	K.GSAGQTYAEIYPHLGHAVDLTIEPIDTEAIASR.C	172034981	YP_001801482.1	argC	Amino acid biosynthesis: Glutamate family / Nitrogen assimilation	N-acetyl-gamma-glutamyl-phosphate reductase; gene=argC
cce_0064	3.9803	0.4662	3	3	2284.47423	K.HRHTPEIEQISSDLAGHEVK.V	172034981	YP_001801482.1	argC	Amino acid biosynthesis: Glutamate family / Nitrogen assimilation	N-acetyl-gamma-glutamyl-phosphate reductase; gene=argC
cce_0064	4.9042	0.5159	2	85	1989.98761	R.HTPEIEQISSDLAGHEVK.V	172034981	YP_001801482.1	argC	Amino acid biosynthesis: Glutamate family / Nitrogen assimilation	N-acetyl-gamma-glutamyl-phosphate reductase; gene=argC
cce_0064	5.4639	0.5964	3	10	3410.8911	R.HTPEIEQISSDLAGHEVKVQFTPHLIPMVR.G	172034981	YP_001801482.1	argC	Amino acid biosynthesis: Glutamate family / Nitrogen assimilation	N-acetyl-gamma-glutamyl-phosphate reductase; gene=argC
cce_0064	3.0096	0.1978	2	6	1243.7045	K.ILPNGLYPQTK.W	172034981	YP_001801482.1	argC	Amino acid biosynthesis: Glutamate family / Nitrogen assimilation	N-acetyl-gamma-glutamyl-phosphate reductase; gene=argC
cce_0064	4.8907	0.4947	2	9	1747.03185	K.ISVGIIGASGYGGVQLVR.L	172034981	YP_001801482.1	argC	Amino acid biosynthesis: Glutamate family / Nitrogen assimilation	N-acetyl-gamma-glutamyl-phosphate reductase; gene=argC
cce_0064	6.2077	0.4579	3	312	1794.016	R.LLQEHPLVDIVYLGGK.G	172034981	YP_001801482.1	argC	Amino acid biosynthesis: Glutamate family / Nitrogen assimilation	N-acetyl-gamma-glutamyl-phosphate reductase; gene=argC
cce_0064	3.2202	0.1114	3	2	2408.76012	-.MGESEKISVGIIGASGYGGVQLVR.L	172034981	YP_001801482.1	argC	Amino acid biosynthesis: Glutamate family / Nitrogen assimilation	N-acetyl-gamma-glutamyl-phosphate reductase; gene=argC
cce_0064	3.0703	0.1176	2	2	1404.64302	K.NLETYSSWYNK.D	172034981	YP_001801482.1	argC	Amino acid biosynthesis: Glutamate family / Nitrogen assimilation	N-acetyl-gamma-glutamyl-phosphate reductase; gene=argC
cce_0064	3.5003	0.3161	2	12	1676.76753	K.NLETYSSWYNKDR.S	172034981	YP_001801482.1	argC	Amino acid biosynthesis: Glutamate family / Nitrogen assimilation	N-acetyl-gamma-glutamyl-phosphate reductase; gene=argC
cce_0064	4.1452	0.4322	2	5	2407.53463	K.NLETYSSWYNKDRSDLDTAK.T	172034981	YP_001801482.1	argC	Amino acid biosynthesis: Glutamate family / Nitrogen assimilation	N-acetyl-gamma-glutamyl-phosphate reductase; gene=argC
cce_0064	4.9845	0.5239	2	7	2262.55007	R.QAKTHLLLAEAEGSFGAYGVAK.H	172034981	YP_001801482.1	argC	Amino acid biosynthesis: Glutamate family / Nitrogen assimilation	N-acetyl-gamma-glutamyl-phosphate reductase; gene=argC
cce_0064	4.2414	0.4324	2	157	1512.77304	K.QGLILPETTIIDAK.S	172034981	YP_001801482.1	argC	Amino acid biosynthesis: Glutamate family / Nitrogen assimilation	N-acetyl-gamma-glutamyl-phosphate reductase; gene=argC
cce_0064	3.6486	0.4286	2	1	2172.42524	K.QGLILPETTIIDAKSGTSGGGR.Q	172034981	YP_001801482.1	argC	Amino acid biosynthesis: Glutamate family / Nitrogen assimilation	N-acetyl-gamma-glutamyl-phosphate reductase; gene=argC
cce_0064	5.3204	0.4235	2	41	2394.90341	K.SASLIGCPGCYPTASLMALSPLLK.Q	172034981	YP_001801482.1	argC	Amino acid biosynthesis: Glutamate family / Nitrogen assimilation	N-acetyl-gamma-glutamyl-phosphate reductase; gene=argC
cce_0064	4.1388	0.4246	3	1	3888.65385	K.SASLIGCPGCYPTASLMALSPLLKQGLILPETTIIDAK.S	172034981	YP_001801482.1	argC	Amino acid biosynthesis: Glutamate family / Nitrogen assimilation	N-acetyl-gamma-glutamyl-phosphate reductase; gene=argC
cce_0064	1.6933	0.1296	1	1	678.31654	K.SGTSGGGR.Q	172034981	YP_001801482.1	argC	Amino acid biosynthesis: Glutamate family / Nitrogen assimilation	N-acetyl-gamma-glutamyl-phosphate reductase; gene=argC
cce_0064	4.3017	0.4237	2	8	1890.21466	R.SSPFVKILPNGLYPQTK.W	172034981	YP_001801482.1	argC	Amino acid biosynthesis: Glutamate family / Nitrogen assimilation	N-acetyl-gamma-glutamyl-phosphate reductase; gene=argC
cce_0064	4.0661	0.3658	2	93	1782.02983	K.TAVYGLPELYREEIK.S	172034981	YP_001801482.1	argC	Amino acid biosynthesis: Glutamate family / Nitrogen assimilation	N-acetyl-gamma-glutamyl-phosphate reductase; gene=argC
cce_0064	4.9272	0.3938	3	7	4157.91063	K.TAVYGLPELYREEIKSASLIGCPGCYPTASLMALSPLLK.Q	172034981	YP_001801482.1	argC	Amino acid biosynthesis: Glutamate family / Nitrogen assimilation	N-acetyl-gamma-glutamyl-phosphate reductase; gene=argC
cce_0064	5.292	0.2187	3	139	1670.97529	R.TDRVIVLSAIDNLIK.G	172034981	YP_001801482.1	argC	Amino acid biosynthesis: Glutamate family / Nitrogen assimilation	N-acetyl-gamma-glutamyl-phosphate reductase; gene=argC
cce_0064	4.3141	0.4533	2	1	1578.77985	K.THLLLAEAEGSFGAY.G	172034981	YP_001801482.1	argC	Amino acid biosynthesis: Glutamate family / Nitrogen assimilation	N-acetyl-gamma-glutamyl-phosphate reductase; gene=argC
cce_0064	7.3325	0.5962	2	141	1935.16916	K.THLLLAEAEGSFGAYGVAK.H	172034981	YP_001801482.1	argC	Amino acid biosynthesis: Glutamate family / Nitrogen assimilation	N-acetyl-gamma-glutamyl-phosphate reductase; gene=argC
cce_0064	5.6097	0.5322	2	1	2228.49541	K.THLLLAEAEGSFGAYGVAKHR.H	172034981	YP_001801482.1	argC	Amino acid biosynthesis: Glutamate family / Nitrogen assimilation	N-acetyl-gamma-glutamyl-phosphate reductase; gene=argC
cce_0064	5.0553	0.4034	2	112	1298.59674	R.VIVLSAIDNLIK.G	172034981	YP_001801482.1	argC	Amino acid biosynthesis: Glutamate family / Nitrogen assimilation	N-acetyl-gamma-glutamyl-phosphate reductase; gene=argC
cce_0064	3.5253	0.3211	2	64	1052.16275	K.VLDLSADYR.F	172034981	YP_001801482.1	argC	Amino acid biosynthesis: Glutamate family / Nitrogen assimilation	N-acetyl-gamma-glutamyl-phosphate reductase; gene=argC
cce_0064	3.7012	0.329	2	5	1327.51036	K.VLDLSADYRFK.N	172034981	YP_001801482.1	argC	Amino acid biosynthesis: Glutamate family / Nitrogen assimilation	N-acetyl-gamma-glutamyl-phosphate reductase; gene=argC
cce_0064	3.8187	0.315	2	84	1437.8035	K.VQFTPHLIPMVR.G	172034981	YP_001801482.1	argC	Amino acid biosynthesis: Glutamate family / Nitrogen assimilation	N-acetyl-gamma-glutamyl-phosphate reductase; gene=argC
cce_0064	3.1601	0.1132	2	6	1913.16736	K.WACGTNLCYLGIETDPR.T	172034981	YP_001801482.1	argC	Amino acid biosynthesis: Glutamate family / Nitrogen assimilation	N-acetyl-gamma-glutamyl-phosphate reductase; gene=argC
cce_0066	2.5999	0.2713	2	1	1152.28232	K.ESFIGLQTTR.E	172034983	YP_001801484.1	-	Transport and binding proteins	putative sodium/sulfate transporter, DASS family
cce_0067	2.9468	0.384	2	1	1753.96292	R.AKVLITHIGMDTEIGR.I	172034984	YP_001801485.1	-	Transport and binding proteins	cation-transporting ATPase, E1-E2 type
cce_0067	2.8739	0.3154	2	1	2025.12775	K.FHSDQDQGLTLDQVHQR.Q	172034984	YP_001801485.1	-	Transport and binding proteins	cation-transporting ATPase, E1-E2 type
cce_0067	3.2383	0.55	2	2	1606.82529	K.FVAMTGDGVNDAPALK.Q	172034984	YP_001801485.1	-	Transport and binding proteins	cation-transporting ATPase, E1-E2 type
cce_0067	3.6138	0.4276	2	2	1083.18008	R.HGNVQEISAK.E	172034984	YP_001801485.1	-	Transport and binding proteins	cation-transporting ATPase, E1-E2 type
cce_0067	5.7033	0.482	2	6	1921.16429	N.KGEFVAMTGDGVNDAPALK.Q	172034984	YP_001801485.1	-	Transport and binding proteins	cation-transporting ATPase, E1-E2 type
cce_0067	2.871	0.1127	2	1	862.46287	K.TGTLTQNK.M	172034984	YP_001801485.1	-	Transport and binding proteins	cation-transporting ATPase, E1-E2 type
cce_0069	2.4774	0.1807	2	1	1803.06688	R.RKRGNQQWGAFLGKR.Q	172034986	YP_001801487.1	-	Unassigned	unknown
cce_0071	1.8427	0.1158	1	2	588.71944	K.ALSLGK.S	172034988	YP_001801489.1	-	Unassigned	unknown; contains a GTP-binding protein, HSR1-related domain
cce_0071	2.68	0.1726	2	1	843.0526	K.RLATILR.A	172034988	YP_001801489.1	-	Unassigned	unknown; contains a GTP-binding protein, HSR1-related domain
cce_0071	3.0199	0.1074	2	1	977.18539	K.RSLLVFNK.V	172034988	YP_001801489.1	-	Unassigned	unknown; contains a GTP-binding protein, HSR1-related domain
cce_0073	5.5848	0.6087	2	46	1829.99144	K.AKNTSGKTVYDADVFGR.I	172034990	YP_001801491.1	-	Unassigned	unknown
cce_0073	1.791	0.2498	1	6	711.7863	K.ASGFTTK.V	172034990	YP_001801491.1	-	Unassigned	unknown
cce_0073	2.9262	0.3754	2	4	1255.44414	K.ASGFTTKVSPIF.-	172034990	YP_001801491.1	-	Unassigned	unknown
cce_0073	2.6168	0.2217	2	41	986.53056	K.FKASGFTTK.V	172034990	YP_001801491.1	-	Unassigned	unknown
cce_0073	3.9079	0.2771	2	4	1530.79175	K.FKASGFTTKVSPIF.-	172034990	YP_001801491.1	-	Unassigned	unknown
cce_0073	5.1174	0.4057	2	248	1468.59731	R.ILDANNEPALQNR.S	172034990	YP_001801491.1	-	Unassigned	unknown
cce_0073	3.5714	0.3826	2	85	1279.51038	R.ITVPANQPTPLK.L	172034990	YP_001801491.1	-	Unassigned	unknown
cce_0073	4.0386	0.4481	2	55	1520.84154	R.ITVPANQPTPLKLK.K	172034990	YP_001801491.1	-	Unassigned	unknown
cce_0073	3.7121	0.4118	2	50	1649.01445	R.ITVPANQPTPLKLKK.F	172034990	YP_001801491.1	-	Unassigned	unknown
cce_0073	3.0067	0.2928	2	1	1924.36206	R.ITVPANQPTPLKLKKFK.A	172034990	YP_001801491.1	-	Unassigned	unknown
cce_0073	2.5465	0.2692	2	2	1115.30682	K.KFKASGFTTK.V	172034990	YP_001801491.1	-	Unassigned	unknown
cce_0073	3.3848	0.2803	2	2	1658.96466	K.KFKASGFTTKVSPIF.-	172034990	YP_001801491.1	-	Unassigned	unknown
cce_0073	4.7026	0.3874	2	11	1442.63813	A.LTNIDLFDISYK.D	172034990	YP_001801491.1	-	Unassigned	unknown
cce_0073	6.3754	0.5034	3	10	4219.69641	A.LTNIDLFDISYKDCPPELAEGNVTSGGSSLPADCYIITGK.A	172034990	YP_001801491.1	-	Unassigned	unknown
cce_0073	4.8895	0.5057	2	37	1630.7403	K.NTSGKTVYDADVFGR.I	172034990	YP_001801491.1	-	Unassigned	unknown
cce_0073	4.136	0.4368	3	4	3080.31501	K.NTSGKTVYDADVFGRILDANNEPALQNR.S	172034990	YP_001801491.1	-	Unassigned	unknown
cce_0073	5.0188	0.4671	2	47	2002.21713	R.SRVGSIAEVPPGVSDFEVR.I	172034990	YP_001801491.1	-	Unassigned	unknown
cce_0073	3.7531	0.2972	3	1	3262.70491	R.SRVGSIAEVPPGVSDFEVRITVPANQPTPLK.L	172034990	YP_001801491.1	-	Unassigned	unknown
cce_0073	4.1115	0.4726	3	1	3504.03607	R.SRVGSIAEVPPGVSDFEVRITVPANQPTPLKLK.K	172034990	YP_001801491.1	-	Unassigned	unknown
cce_0073	3.7662	0.4506	2	104	1142.54766	K.TVYDADVFGR.I	172034990	YP_001801491.1	-	Unassigned	unknown
cce_0073	4.9823	0.3027	3	6	2592.80546	K.TVYDADVFGRILDANNEPALQNR.S	172034990	YP_001801491.1	-	Unassigned	unknown
cce_0073	4.5914	0.4595	3	122	1758.95312	R.VGSIAEVPPGVSDFEVR.I	172034990	YP_001801491.1	-	Unassigned	unknown
cce_0077	4.1112	0.3629	2	11	1262.43668	K.AALNAVEAVFEK.K	172034994	YP_001801495.1	metH	Amino acid biosynthesis: Aspartate family	5-methyltetrahydrofolate--homocysteine methyltransferase; gene=metH
cce_0077	4.061	0.5129	2	6	1546.79595	K.AALNAVEAVFEKKR.N	172034994	YP_001801495.1	metH	Amino acid biosynthesis: Aspartate family	5-methyltetrahydrofolate--homocysteine methyltransferase; gene=metH
cce_0077	3.2366	0.1815	2	1	1301.69472	K.ALSELSQDLTPK.E	172034994	YP_001801495.1	metH	Amino acid biosynthesis: Aspartate family	5-methyltetrahydrofolate--homocysteine methyltransferase; gene=metH
cce_0077	4.0755	0.3646	3	1	3949.32988	R.AYNAAIDYGIPAHEIFFDPLALPISTGIEEDRENGK.A	172034994	YP_001801495.1	metH	Amino acid biosynthesis: Aspartate family	5-methyltetrahydrofolate--homocysteine methyltransferase; gene=metH
cce_0077	3.3196	0.3409	2	2	1867.18173	K.DAFSDLHFMDKLMPAK.S	172034994	YP_001801495.1	metH	Amino acid biosynthesis: Aspartate family	5-methyltetrahydrofolate--homocysteine methyltransferase; gene=metH
cce_0077	2.6137	0.2614	2	1	1386.5198	R.DGVRDMHELASR.L	172034994	YP_001801495.1	metH	Amino acid biosynthesis: Aspartate family	5-methyltetrahydrofolate--homocysteine methyltransferase; gene=metH
cce_0077	3.6393	0.2386	3	3	2699.02966	K.ESGKIDVFPMQAVTVGDIATEYAQK.L	172034994	YP_001801495.1	metH	Amino acid biosynthesis: Aspartate family	5-methyltetrahydrofolate--homocysteine methyltransferase; gene=metH
cce_0077	2.9821	0.2658	2	1	1613.88229	K.FLIATVKGDVHDIGK.N	172034994	YP_001801495.1	metH	Amino acid biosynthesis: Aspartate family	5-methyltetrahydrofolate--homocysteine methyltransferase; gene=metH
cce_0077	4.4875	0.4273	3	4	2531.91495	R.FVAGSMGPGTKLPTLGHIDFDTLR.D	172034994	YP_001801495.1	metH	Amino acid biosynthesis: Aspartate family	5-methyltetrahydrofolate--homocysteine methyltransferase; gene=metH
cce_0077	2.9954	0.2633	2	1	1595.75783	K.FVYEDCQNTYKGK.V	172034994	YP_001801495.1	metH	Amino acid biosynthesis: Aspartate family	5-methyltetrahydrofolate--homocysteine methyltransferase; gene=metH
cce_0077	2.493	0.1012	2	1	840.42101	K.GDVHDIGK.N	172034994	YP_001801495.1	metH	Amino acid biosynthesis: Aspartate family	5-methyltetrahydrofolate--homocysteine methyltransferase; gene=metH
cce_0077	4.8339	0.3934	3	3	2285.54204	K.GDVHDIGKNLVDIILSNNGYK.V	172034994	YP_001801495.1	metH	Amino acid biosynthesis: Aspartate family	5-methyltetrahydrofolate--homocysteine methyltransferase; gene=metH
cce_0077	4.5714	0.5291	2	21	1521.8263	R.GIDVPVILGGAALTPK.F	172034994	YP_001801495.1	metH	Amino acid biosynthesis: Aspartate family	5-methyltetrahydrofolate--homocysteine methyltransferase; gene=metH
cce_0077	3.7156	0.274	2	7	1562.83529	K.ILPLVKIEEDHQK.V	172034994	YP_001801495.1	metH	Amino acid biosynthesis: Aspartate family	5-methyltetrahydrofolate--homocysteine methyltransferase; gene=metH
cce_0077	4.5632	0.467	2	8	1508.72485	K.KMAAEYSTPEKPR.F	172034994	YP_001801495.1	metH	Amino acid biosynthesis: Aspartate family	5-methyltetrahydrofolate--homocysteine methyltransferase; gene=metH
cce_0077	5.0707	0.5231	2	3	1839.06328	K.KYGAGVVVGTIDEEGMGR.T	172034994	YP_001801495.1	metH	Amino acid biosynthesis: Aspartate family	5-methyltetrahydrofolate--homocysteine methyltransferase; gene=metH
cce_0077	5.4538	0.5002	3	1	3564.92584	K.LFAANDYTNYLYYHGMAVQTAEALAEWTHAK.I	172034994	YP_001801495.1	metH	Amino acid biosynthesis: Aspartate family	5-methyltetrahydrofolate--homocysteine methyltransferase; gene=metH
cce_0077	3.5136	0.3205	2	1	1258.68891	R.LGLEDALSEALK.Q	172034994	YP_001801495.1	metH	Amino acid biosynthesis: Aspartate family	5-methyltetrahydrofolate--homocysteine methyltransferase; gene=metH
cce_0077	3.3868	0.2656	3	1	3217.76423	R.LGLEDALSEALKQYPPLDIINVFLLDGMK.T	172034994	YP_001801495.1	metH	Amino acid biosynthesis: Aspartate family	5-methyltetrahydrofolate--homocysteine methyltransferase; gene=metH
cce_0077	3.4556	0.3461	2	10	1209.38024	R.LKQHIIDGER.L	172034994	YP_001801495.1	metH	Amino acid biosynthesis: Aspartate family	5-methyltetrahydrofolate--homocysteine methyltransferase; gene=metH
cce_0077	2.5615	0.2556	2	1	1498.70815	K.LPTLGHIDFDTLR.D	172034994	YP_001801495.1	metH	Amino acid biosynthesis: Aspartate family	5-methyltetrahydrofolate--homocysteine methyltransferase; gene=metH
cce_0077	4.7781	0.4699	2	17	2116.46669	R.LVNNITLPLMLDSTEWQK.M	172034994	YP_001801495.1	metH	Amino acid biosynthesis: Aspartate family	5-methyltetrahydrofolate--homocysteine methyltransferase; gene=metH
cce_0077	3.8514	0.3826	2	13	1380.55193	K.MAAEYSTPEKPR.F	172034994	YP_001801495.1	metH	Amino acid biosynthesis: Aspartate family	5-methyltetrahydrofolate--homocysteine methyltransferase; gene=metH
cce_0077	4.8647	0.4409	2	18	1503.7083	-.MNSTFLNHLNSPK.R	172034994	YP_001801495.1	metH	Amino acid biosynthesis: Aspartate family	5-methyltetrahydrofolate--homocysteine methyltransferase; gene=metH
cce_0077	3.2987	0.2467	2	1	1767.96325	R.NANNKIPEDLDPIWK.I	172034994	YP_001801495.1	metH	Amino acid biosynthesis: Aspartate family	5-methyltetrahydrofolate--homocysteine methyltransferase; gene=metH
cce_0077	2.7642	0.2196	2	1	2396.68609	R.NANNKIPEDLDPIWKIDFPR.Q	172034994	YP_001801495.1	metH	Amino acid biosynthesis: Aspartate family	5-methyltetrahydrofolate--homocysteine methyltransferase; gene=metH
cce_0077	5.012	0.489	2	49	1803.99067	R.QLLDAEDWDSLVSLAK.S	172034994	YP_001801495.1	metH	Amino acid biosynthesis: Aspartate family	5-methyltetrahydrofolate--homocysteine methyltransferase; gene=metH
cce_0077	5.2243	0.5093	2	23	2128.10733	K.RSEAVEILEPATPPFWGTK.I	172034994	YP_001801495.1	metH	Amino acid biosynthesis: Aspartate family	5-methyltetrahydrofolate--homocysteine methyltransferase; gene=metH
cce_0077	4.6416	0.4323	2	8	1972.00622	R.SEAVEILEPATPPFWGTK.I	172034994	YP_001801495.1	metH	Amino acid biosynthesis: Aspartate family	5-methyltetrahydrofolate--homocysteine methyltransferase; gene=metH
cce_0077	3.3964	0.4744	2	1	2086.29413	K.SQVKEGAHVLDVNVDYVGR.D	172034994	YP_001801495.1	metH	Amino acid biosynthesis: Aspartate family	5-methyltetrahydrofolate--homocysteine methyltransferase; gene=metH
cce_0077	3.6973	0.2852	2	10	1406.70093	K.SSTQETPTVIDTK.R	172034994	YP_001801495.1	metH	Amino acid biosynthesis: Aspartate family	5-methyltetrahydrofolate--homocysteine methyltransferase; gene=metH
cce_0077	3.134	0.1196	2	2	1563.69217	K.SSTQETPTVIDTKR.S	172034994	YP_001801495.1	metH	Amino acid biosynthesis: Aspartate family	5-methyltetrahydrofolate--homocysteine methyltransferase; gene=metH
cce_0077	4.1122	0.3702	2	4	1802.0015	K.STAFMKDNLEVFNER.G	172034994	YP_001801495.1	metH	Amino acid biosynthesis: Aspartate family	5-methyltetrahydrofolate--homocysteine methyltransferase; gene=metH
cce_0077	4.3714	0.4575	3	3	3304.80521	K.STAFMKDNLEVFNERGIDVPVILGGAALTPK.F	172034994	YP_001801495.1	metH	Amino acid biosynthesis: Aspartate family	5-methyltetrahydrofolate--homocysteine methyltransferase; gene=metH
cce_0077	3.1399	0.3526	2	4	1151.33747	R.TADKKFEIAK.R	172034994	YP_001801495.1	metH	Amino acid biosynthesis: Aspartate family	5-methyltetrahydrofolate--homocysteine methyltransferase; gene=metH
cce_0077	3.339	0.2522	3	15	1307.52382	R.TADKKFEIAKR.A	172034994	YP_001801495.1	metH	Amino acid biosynthesis: Aspartate family	5-methyltetrahydrofolate--homocysteine methyltransferase; gene=metH
cce_0077	4.0645	0.4409	2	3	1902.13901	K.TTKKDPSKTASLPIEER.L	172034994	YP_001801495.1	metH	Amino acid biosynthesis: Aspartate family	5-methyltetrahydrofolate--homocysteine methyltransferase; gene=metH
cce_0077	5.272	0.4267	3	3	2599.0231	K.TVGELFGSGQMQLPFVLQSAQTMK.A	172034994	YP_001801495.1	metH	Amino acid biosynthesis: Aspartate family	5-methyltetrahydrofolate--homocysteine methyltransferase; gene=metH
cce_0077	4.5558	0.5388	2	1	1873.12133	K.VVYGKDAFSDLHFMDK.L	172034994	YP_001801495.1	metH	Amino acid biosynthesis: Aspartate family	5-methyltetrahydrofolate--homocysteine methyltransferase; gene=metH
cce_0077	4.5363	0.446	2	2	2413.84347	K.VVYGKDAFSDLHFMDKLMPAK.S	172034994	YP_001801495.1	metH	Amino acid biosynthesis: Aspartate family	5-methyltetrahydrofolate--homocysteine methyltransferase; gene=metH
cce_0077	6.1463	0.5476	3	1	3157.50771	K.YLSEHSPFIVSCIPNAGLPENVGGQAHYR.L	172034994	YP_001801495.1	metH	Amino acid biosynthesis: Aspartate family	5-methyltetrahydrofolate--homocysteine methyltransferase; gene=metH
cce_0078	3.0954	0.4463	2	1	1674.79954	K.HSDPAQTPVITQHSR.Q	172034995	YP_001801496.1	-	Transport and binding proteins	chloride channel protein
cce_0078	3.2969	0.3046	2	2	1743.07988	R.ILLPLVNPDTATSLFK.I	172034995	YP_001801496.1	-	Transport and binding proteins	chloride channel protein
cce_0078	1.9623	0.1111	1	1	1104.38889	R.KATCELVLVK.L	172034995	YP_001801496.1	-	Transport and binding proteins	chloride channel protein
cce_0080	2.9537	0.2572	2	1	1719.87699	K.AIREALEDLGDPYTR.F	172034997	YP_001801498.1	ctpB	Translation: Degradation of proteins, peptides, and glycopeptides	carboxyl-terminal protease; gene=ctpB
cce_0080	2.9919	0.1546	2	56	857.55671	R.AISILKGR.S	172034997	YP_001801498.1	ctpB	Translation: Degradation of proteins, peptides, and glycopeptides	carboxyl-terminal protease; gene=ctpB
cce_0080	3.1679	0.3224	2	2	1097.58372	R.ATVVGTTTYGK.G	172034997	YP_001801498.1	ctpB	Translation: Degradation of proteins, peptides, and glycopeptides	carboxyl-terminal protease; gene=ctpB
cce_0080	3.6947	0.4389	2	4	1379.45416	R.EALEDLGDPYTR.F	172034997	YP_001801498.1	ctpB	Translation: Degradation of proteins, peptides, and glycopeptides	carboxyl-terminal protease; gene=ctpB
cce_0080	2.963	0.3385	2	2	1309.40384	R.ELLSQDYESPK.Q	172034997	YP_001801498.1	ctpB	Translation: Degradation of proteins, peptides, and glycopeptides	carboxyl-terminal protease; gene=ctpB
cce_0080	4.6002	0.4203	2	4	1799.95888	R.ELLSQDYESPKQAYK.A	172034997	YP_001801498.1	ctpB	Translation: Degradation of proteins, peptides, and glycopeptides	carboxyl-terminal protease; gene=ctpB
cce_0080	5.578	0.5041	2	2	2550.84839	R.FLPPNEFSVLTSQTTGELSGIGVR.L	172034997	YP_001801498.1	ctpB	Translation: Degradation of proteins, peptides, and glycopeptides	carboxyl-terminal protease; gene=ctpB
cce_0080	2.6022	0.1629	2	1	1487.68537	R.GNPGGLLFASVDIAR.L	172034997	YP_001801498.1	ctpB	Translation: Degradation of proteins, peptides, and glycopeptides	carboxyl-terminal protease; gene=ctpB
cce_0080	5.2067	0.4412	2	2	2083.29178	K.GTVQSVHNLSDGSGLAVTIAR.Y	172034997	YP_001801498.1	ctpB	Translation: Degradation of proteins, peptides, and glycopeptides	carboxyl-terminal protease; gene=ctpB
cce_0080	4.5218	0.535	2	5	2020.21282	R.LKNDPALMGTDADPQYNR.A	172034997	YP_001801498.1	ctpB	Translation: Degradation of proteins, peptides, and glycopeptides	carboxyl-terminal protease; gene=ctpB
cce_0080	3.5744	0.3771	2	3	1251.6831	R.TSEIYVIEAVK.N	172034997	YP_001801498.1	ctpB	Translation: Degradation of proteins, peptides, and glycopeptides	carboxyl-terminal protease; gene=ctpB
cce_0080	3.2368	0.3573	2	1	1881.18321	R.TSEIYVIEAVKNSPAMK.A	172034997	YP_001801498.1	ctpB	Translation: Degradation of proteins, peptides, and glycopeptides	carboxyl-terminal protease; gene=ctpB
cce_0081	5.789	0.4953	2	26	1840.85995	R.AALKEAFENAEDFEEK.I	172034998	YP_001801499.1	rps14	Translation: Ribosomal proteins	30S ribosomal protein S14; gene=rps14
cce_0081	6.2496	0.423	3	109	2334.52356	R.AALKEAFENAEDFEEKIEIH.R	172034998	YP_001801499.1	rps14	Translation: Ribosomal proteins	30S ribosomal protein S14; gene=rps14
cce_0081	7.019	0.6313	3	256	2490.70991	R.AALKEAFENAEDFEEKIEIHR.Q	172034998	YP_001801499.1	rps14	Translation: Ribosomal proteins	30S ribosomal protein S14; gene=rps14
cce_0081	5.9257	0.4793	3	2	3382.77434	R.AALKEAFENAEDFEEKIEIHRQIQRLPR.N	172034998	YP_001801499.1	rps14	Translation: Ribosomal proteins	30S ribosomal protein S14; gene=rps14
cce_0081	2.1009	0.1396	1	10	694.35187	R.DFGLSR.N	172034998	YP_001801499.1	rps14	Translation: Ribosomal proteins	30S ribosomal protein S14; gene=rps14
cce_0081	4.0131	0.3628	2	58	1457.6067	K.EAFENAEDFEEK.I	172034998	YP_001801499.1	rps14	Translation: Ribosomal proteins	30S ribosomal protein S14; gene=rps14
cce_0081	4.7957	0.4698	2	17	1949.87633	K.EAFENAEDFEEKIEIH.R	172034998	YP_001801499.1	rps14	Translation: Ribosomal proteins	30S ribosomal protein S14; gene=rps14
cce_0081	3.0765	0.2591	2	2	1377.61728	R.ERLIAKYAEKR.A	172034998	YP_001801499.1	rps14	Translation: Ribosomal proteins	30S ribosomal protein S14; gene=rps14
cce_0081	4.5277	0.4802	2	271	1434.77398	R.EWAHEGLLPGVVK.S	172034998	YP_001801499.1	rps14	Translation: Ribosomal proteins	30S ribosomal protein S14; gene=rps14
cce_0081	3.5442	0.2819	2	135	1234.34512	R.GYYRDFGLSR.N	172034998	YP_001801499.1	rps14	Translation: Ribosomal proteins	30S ribosomal protein S14; gene=rps14
cce_0081	2.4439	0.2309	1	2	936.13003	R.LIAKYAEK.R	172034998	YP_001801499.1	rps14	Translation: Ribosomal proteins	30S ribosomal protein S14; gene=rps14
cce_0081	3.1509	0.3343	2	18	1092.31639	R.LIAKYAEKR.A	172034998	YP_001801499.1	rps14	Translation: Ribosomal proteins	30S ribosomal protein S14; gene=rps14
cce_0081	5.8815	0.3733	3	224	1918.23133	R.NVLREWAHEGLLPGVVK.S	172034998	YP_001801499.1	rps14	Translation: Ribosomal proteins	30S ribosomal protein S14; gene=rps14
cce_0081	5.0116	0.4299	3	2	2004.10252	R.NVLREWAHEGLLPGVVKS.S	172034998	YP_001801499.1	rps14	Translation: Ribosomal proteins	30S ribosomal protein S14; gene=rps14
cce_0081	4.413	0.1626	3	2	2278.59756	R.NVLREWAHEGLLPGVVKSSW.-	172034998	YP_001801499.1	rps14	Translation: Ribosomal proteins	30S ribosomal protein S14; gene=rps14
cce_0081	4.6941	0.4244	3	9	2646.89626	K.RAALKEAFENAEDFEEKIEIHR.Q	172034998	YP_001801499.1	rps14	Translation: Ribosomal proteins	30S ribosomal protein S14; gene=rps14
cce_0082	3.3221	0.2446	2	1	2216.43826	K.WLNQEFIPEQVNETIAQR.A	172034999	YP_001801500.1	-	Unassigned	conserved hypothetical protein
cce_0083	3.4302	0.4614	2	2	1847.02369	R.GFTLFDAQLQNDHLAR.F	172035000	YP_001801501.1	aat	Translation: Aminoacyl tRNA synthetases and tRNA modification	leucyl/phenylalanyl-tRNA--protein transferase; gene=aat
cce_0084	2.6296	0.2541	2	1	1117.31779	R.DSLLLDVITK.K	172035001	YP_001801502.1	-	Unassigned	putative methyltransferase
cce_0084	3.8457	0.401	2	15	1315.68522	R.IAVNDELGSLER.F	172035001	YP_001801502.1	-	Unassigned	putative methyltransferase
cce_0084	3.5004	0.2689	2	2	1387.5658	R.IGIISFHSLEDR.R	172035001	YP_001801502.1	-	Unassigned	putative methyltransferase
cce_0084	3.3401	0.3821	2	2	1805.02503	K.KPIIPQPEEEEKNPR.S	172035001	YP_001801502.1	-	Unassigned	putative methyltransferase
cce_0084	3.2371	0.4038	2	28	1172.66739	R.LILEAFPDVR.V	172035001	YP_001801502.1	-	Unassigned	putative methyltransferase
cce_0084	3.032	0.2478	2	1	2146.42939	R.LVQQRPFETTTELAEAIAK.C	172035001	YP_001801502.1	-	Unassigned	putative methyltransferase
cce_0085	2.8373	0.2777	2	2	2237.36951	K.IAQDSGLSSNQFNAITENAQK.D	172035002	YP_001801503.1	-	Unassigned	hypothetical protein
cce_0085	6.1233	0.2349	3	15	2364.17899	K.KIAQDSGLSSNQFNAITENAQK.D	172035002	YP_001801503.1	-	Unassigned	hypothetical protein
cce_0085	4.8273	0.3962	3	1	2894.144	K.KIAQDSGLSSNQFNAITENAQKDATLK.K	172035002	YP_001801503.1	-	Unassigned	hypothetical protein
cce_0087	3.8534	0.4198	2	3	1616.71363	R.DRYQVSNFAESTAK.I	172035004	YP_001801505.1	-	Energy metabolism: Pentose phosphate pathway	metallophosphoesterase
cce_0087	2.9628	0.2086	2	7	1200.37012	R.IIEENGQKLR.N	172035004	YP_001801505.1	-	Energy metabolism: Pentose phosphate pathway	metallophosphoesterase
cce_0087	2.6233	0.138	2	2	1001.20202	R.KISEVSIPK.A	172035004	YP_001801505.1	-	Energy metabolism: Pentose phosphate pathway	metallophosphoesterase
cce_0087	3.1049	0.191	2	1	1287.48614	R.LYEQPILSPIN.-	172035004	YP_001801505.1	-	Energy metabolism: Pentose phosphate pathway	metallophosphoesterase
cce_0088	2.603	0.1954	2	8	918.02997	R.LITSEQAR.D	172035005	YP_001801506.1	-	Unassigned	unknown
cce_0088	2.7851	0.3063	2	1	1073.60618	K.RLITSEQAR.D	172035005	YP_001801506.1	-	Unassigned	unknown
cce_0088	2.783	0.1825	2	3	1389.60996	R.RSNMNLLEQKR.L	172035005	YP_001801506.1	-	Unassigned	unknown
cce_0088	2.8258	0.2709	2	3	1076.54047	R.SNMNLLEQK.R	172035005	YP_001801506.1	-	Unassigned	unknown
cce_0089	2.4017	0.2223	2	1	1601.74041	R.EEAKLEGIQEGELR.A	172035006	YP_001801507.1	-	Unassigned	CHP1784-containing protein
cce_0090	4.4887	0.468	2	2	1463.6239	A.GNPAHVQQLLETR.M	172035007	YP_001801508.1	-	Unassigned	rfrA family pentapeptide repeat
cce_0090	4.5348	0.2757	3	1	3385.65771	K.IYDADVTGASMENLDITNAQIFNTGIGVGGETP.-	172035007	YP_001801508.1	-	Unassigned	rfrA family pentapeptide repeat
cce_0090	2.509	0.1502	2	1	1484.66232	R.MCQGCDLSNEDLR.Y	172035007	YP_001801508.1	-	Unassigned	rfrA family pentapeptide repeat
cce_0090	3.1237	0.2503	2	6	1145.29301	R.YAHLIGSDLR.E	172035007	YP_001801508.1	-	Unassigned	rfrA family pentapeptide repeat
cce_0091	4.5585	0.4106	2	4	1529.8053	R.IGLTLLHTLEYQK.F	172035008	YP_001801509.1	-	Transport and binding proteins	probable potassium efflux transporter
cce_0091	4.6234	0.396	3	1	2314.27652	K.LGDLDAEKVDRVDIILFGLGR.Y	172035008	YP_001801509.1	-	Transport and binding proteins	probable potassium efflux transporter
cce_0091	2.6184	0.2173	2	1	2097.32015	K.SAGSDLVLLPFRDAAHEAAR.L	172035008	YP_001801509.1	-	Transport and binding proteins	probable potassium efflux transporter
cce_0093	2.9907	0.1228	2	1	1058.13062	K.AEQQALNQR.C	172035010	YP_001801511.1	-	Unassigned	unknown; contains a toll-Interleukin receptor domain
cce_0093	2.9719	0.2902	2	1	2207.36367	K.DFNSLKDSFQSLQSDMSTR.N	172035010	YP_001801511.1	-	Unassigned	unknown; contains a toll-Interleukin receptor domain
cce_0093	3.9127	0.3328	2	3	1713.81962	K.DIPEDEFIDYELSK.S	172035010	YP_001801511.1	-	Unassigned	unknown; contains a toll-Interleukin receptor domain
cce_0093	2.7043	0.1455	2	1	2248.52355	R.FIKPWFDEEQVPPGTPFGR.I	172035010	YP_001801511.1	-	Unassigned	unknown; contains a toll-Interleukin receptor domain
cce_0093	1.6327	0.1357	1	1	979.11177	K.FVNVDSLGK.D	172035010	YP_001801511.1	-	Unassigned	unknown; contains a toll-Interleukin receptor domain
cce_0093	3.2346	0.2653	2	2	1477.69048	K.FVNVDSLGKDVKR.L	172035010	YP_001801511.1	-	Unassigned	unknown; contains a toll-Interleukin receptor domain
cce_0093	3.5252	0.3738	2	2	1538.72422	R.GLDSIYESLKDVAK.E	172035010	YP_001801511.1	-	Unassigned	unknown; contains a toll-Interleukin receptor domain
cce_0093	3.6333	0.2941	2	1	1436.70177	R.LIGDIDQLVYMR.A	172035010	YP_001801511.1	-	Unassigned	unknown; contains a toll-Interleukin receptor domain
cce_0093	5.2696	0.5613	2	1	1909.15028	R.LSDILDNEEVFNMLQK.F	172035010	YP_001801511.1	-	Unassigned	unknown; contains a toll-Interleukin receptor domain
cce_0093	5.2982	0.5239	3	10	1915.09634	K.NKSDQGFVGDINEIIHK.I	172035010	YP_001801511.1	-	Unassigned	unknown; contains a toll-Interleukin receptor domain
cce_0093	2.8146	0.3163	2	2	2184.44094	K.NKSDQGFVGDINEIIHKIR.S	172035010	YP_001801511.1	-	Unassigned	unknown; contains a toll-Interleukin receptor domain
cce_0093	3.1888	0.1984	2	2	1315.49789	R.NLEKEINDVIK.A	172035010	YP_001801511.1	-	Unassigned	unknown; contains a toll-Interleukin receptor domain
cce_0093	2.7386	0.2453	2	1	1571.80058	K.QLVNNTGIELIQTK.N	172035010	YP_001801511.1	-	Unassigned	unknown; contains a toll-Interleukin receptor domain
cce_0093	4.2329	0.4324	2	5	1694.91057	K.RGLDSIYESLKDVAK.E	172035010	YP_001801511.1	-	Unassigned	unknown; contains a toll-Interleukin receptor domain
cce_0093	4.2868	0.3774	3	3	2237.53883	K.RGLDSIYESLKDVAKEVSVK.Q	172035010	YP_001801511.1	-	Unassigned	unknown; contains a toll-Interleukin receptor domain
cce_0093	2.7548	0.1838	2	1	1704.95352	K.SAAIFIGKNGLGNWQK.A	172035010	YP_001801511.1	-	Unassigned	unknown; contains a toll-Interleukin receptor domain
cce_0093	2.6357	0.2492	2	2	1067.26693	R.SIAHELKLR.F	172035010	YP_001801511.1	-	Unassigned	unknown; contains a toll-Interleukin receptor domain
cce_0093	4.0948	0.3234	2	3	2046.35127	K.SKGTLSDELKNKLEEILK.S	172035010	YP_001801511.1	-	Unassigned	unknown; contains a toll-Interleukin receptor domain
cce_0093	2.9828	0.3619	2	2	1349.6023	K.SLKFPYLVEPR.N	172035010	YP_001801511.1	-	Unassigned	unknown; contains a toll-Interleukin receptor domain
cce_0093	3.7328	0.4318	2	2	1406.56589	K.TTHQSLSDYILK.D	172035010	YP_001801511.1	-	Unassigned	unknown; contains a toll-Interleukin receptor domain
cce_0094	1.8045	0.1092	1	1	823.89531	K.EKNDCSK.E	172035011	YP_001801512.1	-	Unassigned	unknown
cce_0094	3.0986	0.1939	2	2	1184.36592	R.FEELKNYLK.N	172035011	YP_001801512.1	-	Unassigned	unknown
cce_0094	4.2817	0.4559	2	34	1912.25855	K.ILSLLPNEIPEFSLTPK.I	172035011	YP_001801512.1	-	Unassigned	unknown
cce_0094	5.4386	0.4654	2	11	2177.3589	K.NLAEFAPQVTSIDESNWVR.E	172035011	YP_001801512.1	-	Unassigned	unknown
cce_0094	2.0646	0.119	1	3	715.82131	K.VGNIGQK.I	172035011	YP_001801512.1	-	Unassigned	unknown
cce_0095	3.2179	0.2105	3	1	3494.29525	K.FVGSAIAILIIVLSILAIAIWLSDKTGVPTLKR.V	172035012	YP_001801513.1	-	Unassigned	hypothetical protein
cce_0095	2.6117	0.1114	2	1	1905.04803	R.VEQIVAWSLYVELVTR.I	172035012	YP_001801513.1	-	Unassigned	hypothetical protein
cce_0096	2.6272	0.1309	2	1	1369.68589	K.ETARGFQYLER.K	172035013	YP_001801514.1	-	Unassigned	putative NUDIX hydrolase
cce_0096	3.5285	0.4502	2	1	1580.87734	R.KKLNSQAYEVMIR.Q	172035013	YP_001801514.1	-	Unassigned	putative NUDIX hydrolase
cce_0097	3.1033	0.1666	2	2	1862.22626	-.MEKPFQSALSAIILAGGK.S	172035014	YP_001801515.1	-	Biosynthesis of cofactors, prosthetic groups, and carriers: Molybdopterin	putative molybdopterin-guanine dinucleotide biosynthesis protein A
cce_0102	3.6927	0.3084	2	2	1558.58935	K.DSPNEGNADNKPATK.S	172035019	YP_001801520.1	-	Translation: Nucleoproteins	RNA-binding protein
cce_0102	1.9668	0.2221	1	2	937.01042	K.EMLAASSNN.-	172035019	YP_001801520.1	-	Translation: Nucleoproteins	RNA-binding protein
cce_0102	4.8301	0.369	3	12	2490.27222	K.ENLERQTLEELFADGGEIVSIK.V	172035019	YP_001801520.1	-	Translation: Nucleoproteins	RNA-binding protein
cce_0102	5.1136	0.3981	2	163	2084.31338	R.GFAFVTVPNDELADAFIEK.Y	172035019	YP_001801520.1	-	Translation: Nucleoproteins	RNA-binding protein
cce_0102	3.8928	0.1998	3	13	3865.86293	R.GFAFVTVPNDELADAFIEKYNGQSFMDNDLKIEK.A	172035019	YP_001801520.1	-	Translation: Nucleoproteins	RNA-binding protein
cce_0102	4.3995	0.4004	2	1	1513.68774	K.GKDSPNEGNADNKPA.T	172035019	YP_001801520.1	-	Translation: Nucleoproteins	RNA-binding protein
cce_0102	3.8686	0.2986	3	6	1742.83038	K.GKDSPNEGNADNKPATK.S	172035019	YP_001801520.1	-	Translation: Nucleoproteins	RNA-binding protein
cce_0102	2.4135	0.2002	2	8	904.08804	R.LYVGNLPK.E	172035019	YP_001801520.1	-	Translation: Nucleoproteins	RNA-binding protein
cce_0102	3.8301	0.3252	2	88	1544.84312	R.LYVGNLPKENLER.Q	172035019	YP_001801520.1	-	Translation: Nucleoproteins	RNA-binding protein
cce_0102	5.2744	0.4718	3	14	3374.78421	R.LYVGNLPKENLERQTLEELFADGGEIVSIK.V	172035019	YP_001801520.1	-	Translation: Nucleoproteins	RNA-binding protein
cce_0102	5.5905	0.3694	3	2	4002.56518	R.LYVGNLPKENLERQTLEELFADGGEIVSIKVIKER.K	172035019	YP_001801520.1	-	Translation: Nucleoproteins	RNA-binding protein
cce_0102	4.087	0.311	3	8	1986.08983	R.NKGKDSPNEGNADNKPATK.S	172035019	YP_001801520.1	-	Translation: Nucleoproteins	RNA-binding protein
cce_0102	4.5095	0.4713	2	1	1912.2251	M.PIRLYVGNLPKENLER.Q	172035019	YP_001801520.1	-	Translation: Nucleoproteins	RNA-binding protein
cce_0102	4.4509	0.2644	2	1	1521.65052	R.QTLEELFADGGEIV.S	172035019	YP_001801520.1	-	Translation: Nucleoproteins	RNA-binding protein
cce_0102	6.5123	0.421	3	394	1850.05934	R.QTLEELFADGGEIVSIK.V	172035019	YP_001801520.1	-	Translation: Nucleoproteins	RNA-binding protein
cce_0102	4.8286	0.4748	2	157	1873.82684	R.SSSSSSSSSNESFQPDPR.W	172035019	YP_001801520.1	-	Translation: Nucleoproteins	RNA-binding protein
cce_0102	3.957	0.3226	3	1	3846.01886	R.SSSSSSSSSNESFQPDPRWADQLAQLKEMLAASSNN.-	172035019	YP_001801520.1	-	Translation: Nucleoproteins	RNA-binding protein
cce_0102	3.9619	0.1862	2	45	1073.2268	R.WADQLAQLK.E	172035019	YP_001801520.1	-	Translation: Nucleoproteins	RNA-binding protein
cce_0102	5.3039	0.4602	2	233	1991.21462	R.WADQLAQLKEMLAASSNN.-	172035019	YP_001801520.1	-	Translation: Nucleoproteins	RNA-binding protein
cce_0102	3.0522	0.2143	2	1	1432.54057	K.YNGQSFMDNDLK.I	172035019	YP_001801520.1	-	Translation: Nucleoproteins	RNA-binding protein
cce_0102	5.1433	0.4508	2	20	1802.98627	K.YNGQSFMDNDLKIEK.A	172035019	YP_001801520.1	-	Translation: Nucleoproteins	RNA-binding protein
cce_0103	5.226	0.4474	2	99	1624.89046	K.AGPVVTDQGNLVIDVK.F	172035020	YP_001801521.1	rpiA	Energy metabolism: Sugars	ribose 5-phosphate isomerase; gene=rpiA
cce_0103	5.8821	0.4911	3	134	2956.51497	K.AGPVVTDQGNLVIDVKFDSIDDPATLEK.T	172035020	YP_001801521.1	rpiA	Energy metabolism: Sugars	ribose 5-phosphate isomerase; gene=rpiA
cce_0103	3.4835	0.232	3	1	2121.57921	K.AVVPVMRKLEQLGGKPELR.M	172035020	YP_001801521.1	rpiA	Energy metabolism: Sugars	ribose 5-phosphate isomerase; gene=rpiA
cce_0103	5.4751	0.3744	3	8	2652.93902	L.DVVDRIDIAIDGADEVDPQKNLIK.G	172035020	YP_001801521.1	rpiA	Energy metabolism: Sugars	ribose 5-phosphate isomerase; gene=rpiA
cce_0103	5.129	0.3269	2	82	1765.02181	T.DVVLVGEIIDNKPVVR.E	172035020	YP_001801521.1	rpiA	Energy metabolism: Sugars	ribose 5-phosphate isomerase; gene=rpiA
cce_0103	5.2175	0.4121	2	87	2008.34786	T.DVVLVGEIIDNKPVVREI.-	172035020	YP_001801521.1	rpiA	Energy metabolism: Sugars	ribose 5-phosphate isomerase; gene=rpiA
cce_0103	4.169	0.2356	2	89	1351.44072	K.FDSIDDPATLEK.T	172035020	YP_001801521.1	rpiA	Energy metabolism: Sugars	ribose 5-phosphate isomerase; gene=rpiA
cce_0103	4.5643	0.3627	2	1	1451.69003	K.FDSIDDPATLEKT.I	172035020	YP_001801521.1	rpiA	Energy metabolism: Sugars	ribose 5-phosphate isomerase; gene=rpiA
cce_0103	5.2207	0.5443	2	6	2269.66879	L.FVGVTDVVLVGEIIDNKPVVR.E	172035020	YP_001801521.1	rpiA	Energy metabolism: Sugars	ribose 5-phosphate isomerase; gene=rpiA
cce_0103	6.7835	0.4226	3	90	2725.41553	K.GGGAAHTQEKIVDSLAEQFIVVVDGGK.L	172035020	YP_001801521.1	rpiA	Energy metabolism: Sugars	ribose 5-phosphate isomerase; gene=rpiA
cce_0103	4.6968	0.38	3	5	3180.68992	K.GGGAAHTQEKIVDSLAEQFIVVVDGGKLVDK.L	172035020	YP_001801521.1	rpiA	Energy metabolism: Sugars	ribose 5-phosphate isomerase; gene=rpiA
cce_0103	6.0183	0.5168	3	20	4677.3966	K.GGGAAHTQEKIVDSLAEQFIVVVDGGKLVDKLGSTFLLPVEVIPK.A	172035020	YP_001801521.1	rpiA	Energy metabolism: Sugars	ribose 5-phosphate isomerase; gene=rpiA
cce_0103	4.6376	0.38	2	2	1687.82859	L.GTGSTTAYAIQYIGER.L	172035020	YP_001801521.1	rpiA	Energy metabolism: Sugars	ribose 5-phosphate isomerase; gene=rpiA
cce_0103	5.2982	0.3245	2	19	1599.72128	R.IDIAIDGADEVDPQK.N	172035020	YP_001801521.1	rpiA	Energy metabolism: Sugars	ribose 5-phosphate isomerase; gene=rpiA
cce_0103	3.2823	0.2702	2	1	2068.31379	R.IDIAIDGADEVDPQKNLIK.G	172035020	YP_001801521.1	rpiA	Energy metabolism: Sugars	ribose 5-phosphate isomerase; gene=rpiA
cce_0103	6.8086	0.5347	2	383	1788.97419	K.IVDSLAEQFIVVVDGGK.L	172035020	YP_001801521.1	rpiA	Energy metabolism: Sugars	ribose 5-phosphate isomerase; gene=rpiA
cce_0103	3.4346	0.3355	2	3	2245.60087	K.IVDSLAEQFIVVVDGGKLVDK.L	172035020	YP_001801521.1	rpiA	Energy metabolism: Sugars	ribose 5-phosphate isomerase; gene=rpiA
cce_0103	8.0262	0.5343	3	84	3740.42404	K.IVDSLAEQFIVVVDGGKLVDKLGSTFLLPVEVIPK.A	172035020	YP_001801521.1	rpiA	Energy metabolism: Sugars	ribose 5-phosphate isomerase; gene=rpiA
cce_0103	4.7902	0.4357	3	1	2737.31322	F.IVVVDGGKLVDKLGSTFLLPVEVIPK.A	172035020	YP_001801521.1	rpiA	Energy metabolism: Sugars	ribose 5-phosphate isomerase; gene=rpiA
cce_0103	5.4109	0.5423	2	32	1752.98543	K.KAGPVVTDQGNLVIDVK.F	172035020	YP_001801521.1	rpiA	Energy metabolism: Sugars	ribose 5-phosphate isomerase; gene=rpiA
cce_0103	6.0071	0.5827	3	43	3086.43928	K.KAGPVVTDQGNLVIDVKFDSIDDPATLEK.T	172035020	YP_001801521.1	rpiA	Energy metabolism: Sugars	ribose 5-phosphate isomerase; gene=rpiA
cce_0103	4.3111	0.3226	3	292	1368.60716	R.KLEQLGGKPELR.M	172035020	YP_001801521.1	rpiA	Energy metabolism: Sugars	ribose 5-phosphate isomerase; gene=rpiA
cce_0103	5.1939	0.3537	2	17	1633.87037	R.KYNIPLSTLDVVDR.I	172035020	YP_001801521.1	rpiA	Energy metabolism: Sugars	ribose 5-phosphate isomerase; gene=rpiA
cce_0103	5.5256	0.4269	3	77	3214.56906	R.KYNIPLSTLDVVDRIDIAIDGADEVDPQK.N	172035020	YP_001801521.1	rpiA	Energy metabolism: Sugars	ribose 5-phosphate isomerase; gene=rpiA
cce_0103	6.9618	0.4859	3	263	3680.97453	R.KYNIPLSTLDVVDRIDIAIDGADEVDPQKNLIK.G	172035020	YP_001801521.1	rpiA	Energy metabolism: Sugars	ribose 5-phosphate isomerase; gene=rpiA
cce_0103	4.4185	0.5321	3	3	4620.13413	R.KYNIPLSTLDVVDRIDIAIDGADEVDPQKNLIKGGGAAHTQEK.I	172035020	YP_001801521.1	rpiA	Energy metabolism: Sugars	ribose 5-phosphate isomerase; gene=rpiA
cce_0103	3.2664	0.3029	2	35	1240.43424	K.LEQLGGKPELR.M	172035020	YP_001801521.1	rpiA	Energy metabolism: Sugars	ribose 5-phosphate isomerase; gene=rpiA
cce_0103	4.4024	0.3931	2	115	1512.90359	K.LGSTFLLPVEVIPK.A	172035020	YP_001801521.1	rpiA	Energy metabolism: Sugars	ribose 5-phosphate isomerase; gene=rpiA
cce_0103	2.6948	0.2947	2	1	2266.81782	K.LGSTFLLPVEVIPKAVVPVMR.K	172035020	YP_001801521.1	rpiA	Energy metabolism: Sugars	ribose 5-phosphate isomerase; gene=rpiA
cce_0103	1.9246	0.1011	1	1	774.88553	R.LQSGELK.N	172035020	YP_001801521.1	rpiA	Energy metabolism: Sugars	ribose 5-phosphate isomerase; gene=rpiA
cce_0103	5.6036	0.4507	3	112	2461.79952	R.LQSGELKNIVGVTTSFQAEVLAR.K	172035020	YP_001801521.1	rpiA	Energy metabolism: Sugars	ribose 5-phosphate isomerase; gene=rpiA
cce_0103	5.5927	0.429	2	404	1968.17798	K.LVDKLGSTFLLPVEVIPK.A	172035020	YP_001801521.1	rpiA	Energy metabolism: Sugars	ribose 5-phosphate isomerase; gene=rpiA
cce_0103	4.9152	0.3053	3	4	2722.36842	K.LVDKLGSTFLLPVEVIPKAVVPVMR.K	172035020	YP_001801521.1	rpiA	Energy metabolism: Sugars	ribose 5-phosphate isomerase; gene=rpiA
cce_0103	6.4865	0.4483	3	4	3391.81453	Y.NIPLSTLDVVDRIDIAIDGADEVDPQKNLIK.G	172035020	YP_001801521.1	rpiA	Energy metabolism: Sugars	ribose 5-phosphate isomerase; gene=rpiA
cce_0103	6.0015	0.5535	2	460	1705.93659	K.NIVGVTTSFQAEVLAR.K	172035020	YP_001801521.1	rpiA	Energy metabolism: Sugars	ribose 5-phosphate isomerase; gene=rpiA
cce_0103	3.9599	0.2428	2	12	1424.58767	K.NLIKGGGAAHTQEK.I	172035020	YP_001801521.1	rpiA	Energy metabolism: Sugars	ribose 5-phosphate isomerase; gene=rpiA
cce_0103	4.0164	0.2692	3	1	3193.72155	K.NLIKGGGAAHTQEKIVDSLAEQFIVVVDGGK.L	172035020	YP_001801521.1	rpiA	Energy metabolism: Sugars	ribose 5-phosphate isomerase; gene=rpiA
cce_0103	1.9355	0.33	1	1	1001.12221	K.QEVGKAAAAR.V	172035020	YP_001801521.1	rpiA	Energy metabolism: Sugars	ribose 5-phosphate isomerase; gene=rpiA
cce_0103	5.5525	0.4294	2	17	1903.26029	M.SDPIVMMKQEVGKAAAAR.V	172035020	YP_001801521.1	rpiA	Energy metabolism: Sugars	ribose 5-phosphate isomerase; gene=rpiA
cce_0103	6.282	0.5791	3	43	2359.1776	K.SDSIVGLGTGSTTAYAIQYIGER.L	172035020	YP_001801521.1	rpiA	Energy metabolism: Sugars	ribose 5-phosphate isomerase; gene=rpiA
cce_0103	4.2931	0.403	3	41	3605.18031	K.TINNIPGVLENGLFVGVTDVVLVGEIIDNKPVVR.E	172035020	YP_001801521.1	rpiA	Energy metabolism: Sugars	ribose 5-phosphate isomerase; gene=rpiA
cce_0103	4.9714	0.4051	4	3	3845.14227	K.TINNIPGVLENGLFVGVTDVVLVGEIIDNKPVVREI.-	172035020	YP_001801521.1	rpiA	Energy metabolism: Sugars	ribose 5-phosphate isomerase; gene=rpiA
cce_0103	5.4962	0.4562	2	36	2121.22778	F.VGVTDVVLVGEIIDNKPVVR.E	172035020	YP_001801521.1	rpiA	Energy metabolism: Sugars	ribose 5-phosphate isomerase; gene=rpiA
cce_0103	4.7584	0.5044	2	2	1968.02841	R.VKSDSIVGLGTGSTTAYAIQ.Y	172035020	YP_001801521.1	rpiA	Energy metabolism: Sugars	ribose 5-phosphate isomerase; gene=rpiA
cce_0103	6.3744	0.5923	2	257	2587.86703	R.VKSDSIVGLGTGSTTAYAIQYIGER.L	172035020	YP_001801521.1	rpiA	Energy metabolism: Sugars	ribose 5-phosphate isomerase; gene=rpiA
cce_0103	5.76	0.5133	3	8	3343.72996	R.VKSDSIVGLGTGSTTAYAIQYIGERLQSGELK.N	172035020	YP_001801521.1	rpiA	Energy metabolism: Sugars	ribose 5-phosphate isomerase; gene=rpiA
cce_0103	5.0681	0.2786	3	4	1965.1379	G.VTDVVLVGEIIDNKPVVR.E	172035020	YP_001801521.1	rpiA	Energy metabolism: Sugars	ribose 5-phosphate isomerase; gene=rpiA
cce_0103	3.1476	0.3791	2	1	1505.69746	K.YNIPLSTLDVVDR.I	172035020	YP_001801521.1	rpiA	Energy metabolism: Sugars	ribose 5-phosphate isomerase; gene=rpiA
cce_0103	5.6897	0.4486	3	7	3084.57355	K.YNIPLSTLDVVDRIDIAIDGADEVDPQK.N	172035020	YP_001801521.1	rpiA	Energy metabolism: Sugars	ribose 5-phosphate isomerase; gene=rpiA
cce_0103	5.2843	0.491	3	17	3554.98865	K.YNIPLSTLDVVDRIDIAIDGADEVDPQKNLIK.G	172035020	YP_001801521.1	rpiA	Energy metabolism: Sugars	ribose 5-phosphate isomerase; gene=rpiA
cce_0109	2.5919	0.2428	2	1	2340.53471	K.DSLAQPYESFGNLFDFHVPR.H	172035026	YP_001801527.1	-	Unassigned	hypothetical protein; contains a polysaccharide deacetylase domain
cce_0109	3.012	0.4195	2	1	1777.09786	K.GLTPISLDLLLDHLQK.G	172035026	YP_001801527.1	-	Unassigned	hypothetical protein; contains a polysaccharide deacetylase domain
cce_0109	4.1417	0.4272	2	3	2109.32293	K.KEVFFDVTPEELENHFK.Y	172035026	YP_001801527.1	-	Unassigned	hypothetical protein; contains a polysaccharide deacetylase domain
cce_0109	2.9416	0.2782	2	1	2044.25894	K.NANQAISKPFPYIHESAR.A	172035026	YP_001801527.1	-	Unassigned	hypothetical protein; contains a polysaccharide deacetylase domain
cce_0109	3.2359	0.4425	2	1	1200.28384	K.VTSTHLEQER.N	172035026	YP_001801527.1	-	Unassigned	hypothetical protein; contains a polysaccharide deacetylase domain
cce_0110	3.2951	0.2009	3	1	2540.9048	K.FPSYLRRAAIADAIGIVSSFQTR.Y	172035027	YP_001801528.1	-	Unassigned	unknown; contains a transposase, IS605 OrfB domain
cce_0110	4.03	0.1604	3	4	2303.64364	R.VFVSESPTNTLRTPITLGTLR.G	172035027	YP_001801528.1	-	Unassigned	unknown; contains a transposase, IS605 OrfB domain
cce_0110	2.4166	0.1151	2	1	1830.23063	K.VIVMENLAGWKAKGGKK.G	172035027	YP_001801528.1	-	Unassigned	unknown; contains a transposase, IS605 OrfB domain
cce_0112	1.6713	0.1023	1	1	678.34909	K.AEMSIK.Q	172035029	YP_001801530.1	-	Unassigned	unknown
cce_0112	2.6187	0.1615	2	1	2084.4491	R.AKALQGKAKKVSDEEIIVR.I	172035029	YP_001801530.1	-	Unassigned	unknown
cce_0112	6.6319	0.5942	3	57	3105.73066	R.ALGVLSNQGNIIVSPGSLVDLEFVLNAPLR.V	172035029	YP_001801530.1	-	Unassigned	unknown
cce_0112	4.994	0.3452	3	38	3362.91075	R.ALGVLSNQGNIIVSPGSLVDLEFVLNAPLRVR.N	172035029	YP_001801530.1	-	Unassigned	unknown
cce_0112	3.5497	0.3675	2	5	1415.53626	K.FNHFFNPNYSK.L	172035029	YP_001801530.1	-	Unassigned	unknown
cce_0112	3.632	0.368	2	10	1348.67432	R.IPFSNGQELTDK.F	172035029	YP_001801530.1	-	Unassigned	unknown
cce_0112	4.1733	0.3687	3	6	2744.31034	R.IPFSNGQELTDKFNHFFNPNYSK.L	172035029	YP_001801530.1	-	Unassigned	unknown
cce_0112	3.4979	0.3688	2	26	1187.66303	K.KVSDEEIIVR.I	172035029	YP_001801530.1	-	Unassigned	unknown
cce_0112	3.4505	0.207	3	1	3915.31836	K.KVSDEEIIVRIPFSNGQELTDKFNHFFNPNYSK.L	172035029	YP_001801530.1	-	Unassigned	unknown
cce_0112	3.649	0.3992	2	99	1089.26767	R.LAQQLTSLSK.T	172035029	YP_001801530.1	-	Unassigned	unknown
cce_0112	6.6245	0.4466	3	26	2617.35802	R.LAQQLTSLSKTEANQWLNSLESR.A	172035029	YP_001801530.1	-	Unassigned	unknown
cce_0112	5.6136	0.3861	2	229	1739.04963	K.LASGLKVENPELVQLK.A	172035029	YP_001801530.1	-	Unassigned	unknown
cce_0112	5.9975	0.4427	3	5	2398.84828	K.LASGLKVENPELVQLKAEMSIK.Q	172035029	YP_001801530.1	-	Unassigned	unknown
cce_0112	3.189	0.1587	2	16	957.53637	K.LNIDVDLR.A	172035029	YP_001801530.1	-	Unassigned	unknown
cce_0112	3.6138	0.1651	2	30	1199.67426	R.NKLNIDVDLR.A	172035029	YP_001801530.1	-	Unassigned	unknown
cce_0112	2.9848	0.4115	2	38	1226.59528	K.QSNWIFFER.N	172035029	YP_001801530.1	-	Unassigned	unknown
cce_0112	4.7277	0.3099	2	7	1553.88973	A.SGLKVENPELVQLK.A	172035029	YP_001801530.1	-	Unassigned	unknown
cce_0112	4.8044	0.3481	2	88	1547.74486	K.TEANQWLNSLESR.A	172035029	YP_001801530.1	-	Unassigned	unknown
cce_0112	3.3005	0.2147	2	58	1168.65721	K.VENPELVQLK.A	172035029	YP_001801530.1	-	Unassigned	unknown
cce_0112	3.7555	0.3164	2	40	1059.56807	K.VSDEEIIVR.I	172035029	YP_001801530.1	-	Unassigned	unknown
cce_0113	4.112	0.4473	3	5	2113.07128	R.ADWREVLTFTFTEDVKR.D	172035030	YP_001801531.1	-	Other categories: Drug and analog sensitivity	putative transport protein
cce_0113	3.5211	0.2787	2	18	1040.60987	R.ANPSLLAQVK.K	172035030	YP_001801531.1	-	Other categories: Drug and analog sensitivity	putative transport protein
cce_0113	3.5389	0.2926	3	1	2755.46248	R.ANPSLLAQVKKEEEKYQAIPLDDR.L	172035030	YP_001801531.1	-	Other categories: Drug and analog sensitivity	putative transport protein
cce_0113	2.3655	0.1212	1	1	802.89574	K.DLEGLQK.A	172035030	YP_001801531.1	-	Other categories: Drug and analog sensitivity	putative transport protein
cce_0113	4.5043	0.4412	2	1	1668.74048	H.DLSQTFSDEVEQAAK.E	172035030	YP_001801531.1	-	Other categories: Drug and analog sensitivity	putative transport protein
cce_0113	3.4524	0.4423	2	21	1411.6713	R.ELHLSNAWNGDR.V	172035030	YP_001801531.1	-	Other categories: Drug and analog sensitivity	putative transport protein
cce_0113	4.7212	0.454	2	11	1852.08661	R.ELHLSNAWNGDRVLVK.V	172035030	YP_001801531.1	-	Other categories: Drug and analog sensitivity	putative transport protein
cce_0113	3.3693	0.3303	2	17	1519.67777	K.ELPTTFDPQTLEK.R	172035030	YP_001801531.1	-	Other categories: Drug and analog sensitivity	putative transport protein
cce_0113	3.3295	0.4046	2	50	1674.86973	K.ELPTTFDPQTLEKR.A	172035030	YP_001801531.1	-	Other categories: Drug and analog sensitivity	putative transport protein
cce_0113	2.9407	0.4199	2	2	1584.8268	R.EVLTFTFTEDVKR.D	172035030	YP_001801531.1	-	Other categories: Drug and analog sensitivity	putative transport protein
cce_0113	3.4768	0.3287	2	56	1145.59495	R.GGFELQLEPR.S	172035030	YP_001801531.1	-	Other categories: Drug and analog sensitivity	putative transport protein
cce_0113	3.9192	0.3419	3	3	4278.76506	K.GLITGVQSYGFFVEIEDLLVEGLVHVSSLKDDWYEYR.S	172035030	YP_001801531.1	-	Other categories: Drug and analog sensitivity	putative transport protein
cce_0113	3.2441	0.358	2	18	967.50949	R.GTTVYLGEK.V	172035030	YP_001801531.1	-	Other categories: Drug and analog sensitivity	putative transport protein
cce_0113	4.6065	0.1275	3	6	2304.69181	R.GTTVYLGEKVLPMLPEAVTER.Y	172035030	YP_001801531.1	-	Other categories: Drug and analog sensitivity	putative transport protein
cce_0113	5.672	0.6172	2	68	1805.88038	K.HDLSQTFSDEVEQAAK.E	172035030	YP_001801531.1	-	Other categories: Drug and analog sensitivity	putative transport protein
cce_0113	3.3385	0.2616	3	1	3304.58557	K.HDLSQTFSDEVEQAAKELPTTFDPQTLEK.R	172035030	YP_001801531.1	-	Other categories: Drug and analog sensitivity	putative transport protein
cce_0113	5.1863	0.3955	3	5	3460.68668	K.HDLSQTFSDEVEQAAKELPTTFDPQTLEKR.A	172035030	YP_001801531.1	-	Other categories: Drug and analog sensitivity	putative transport protein
cce_0113	3.4825	0.4252	2	79	1302.58878	K.HLFFTLSPLVK.A	172035030	YP_001801531.1	-	Other categories: Drug and analog sensitivity	putative transport protein
cce_0113	2.598	0.1991	2	1	1794.82483	R.ILGSDAEAAADTDIVCCK.H	172035030	YP_001801531.1	-	Other categories: Drug and analog sensitivity	putative transport protein
cce_0113	4.6524	0.3314	3	12	3580.64178	R.ILGSDAEAAADTDIVCCKHDLSQTFSDEVEQAAK.E	172035030	YP_001801531.1	-	Other categories: Drug and analog sensitivity	putative transport protein
cce_0113	4.5863	0.4308	2	5	1734.88843	K.KEEEKYQAIPLDDR.L	172035030	YP_001801531.1	-	Other categories: Drug and analog sensitivity	putative transport protein
cce_0113	2.4012	0.1658	2	1	1252.44502	K.KRGTTVYLGEK.V	172035030	YP_001801531.1	-	Other categories: Drug and analog sensitivity	putative transport protein
cce_0113	4.4189	0.3846	2	17	1116.5783	R.LGDEVEVEVK.S	172035030	YP_001801531.1	-	Other categories: Drug and analog sensitivity	putative transport protein
cce_0113	2.8302	0.3612	2	1	1543.91994	K.LKHLFFTLSPLVK.A	172035030	YP_001801531.1	-	Other categories: Drug and analog sensitivity	putative transport protein
cce_0113	4.2759	0.3386	3	2	3104.57253	R.LLFELMLEQNGGNLEAAVDHLVHVSVVR.Y	172035030	YP_001801531.1	-	Other categories: Drug and analog sensitivity	putative transport protein
cce_0113	5.5577	0.4352	2	25	1780.08301	K.LQIILDALELVGILEK.E	172035030	YP_001801531.1	-	Other categories: Drug and analog sensitivity	putative transport protein
cce_0113	5.2108	0.4243	2	10	2066.47045	K.LQIILDALELVGILEKER.G	172035030	YP_001801531.1	-	Other categories: Drug and analog sensitivity	putative transport protein
cce_0113	4.5305	0.3907	2	8	1839.89456	-.MEFSIATLLSHFSDNK.L	172035030	YP_001801531.1	-	Other categories: Drug and analog sensitivity	putative transport protein
cce_0113	4.7823	0.4173	3	92	2322.21623	-.MEFSIATLLSHFSDNKLVAAK.L	172035030	YP_001801531.1	-	Other categories: Drug and analog sensitivity	putative transport protein
cce_0113	5.4016	0.4059	2	9	1732.95881	K.NGQLIEYSIEPTVIR.V	172035030	YP_001801531.1	-	Other categories: Drug and analog sensitivity	putative transport protein
cce_0113	2.7718	0.2562	2	10	1123.6106	K.RGTTVYLGEK.V	172035030	YP_001801531.1	-	Other categories: Drug and analog sensitivity	putative transport protein
cce_0113	2.8955	0.2236	2	7	1085.58103	R.RRSPEGEVR.L	172035030	YP_001801531.1	-	Other categories: Drug and analog sensitivity	putative transport protein
cce_0113	2.053	0.218	1	1	930.00084	R.RSPEGEVR.L	172035030	YP_001801531.1	-	Other categories: Drug and analog sensitivity	putative transport protein
cce_0113	3.394	0.336	2	3	1302.45921	R.RVKEDDLVEAK.L	172035030	YP_001801531.1	-	Other categories: Drug and analog sensitivity	putative transport protein
cce_0113	4.0319	0.247	2	201	1299.78823	R.SLLTELVVLANK.A	172035030	YP_001801531.1	-	Other categories: Drug and analog sensitivity	putative transport protein
cce_0113	1.6197	0.1027	1	1	773.81449	R.SPEGEVR.L	172035030	YP_001801531.1	-	Other categories: Drug and analog sensitivity	putative transport protein
cce_0113	2.6435	0.2219	2	8	951.96014	R.SPYQDEGR.V	172035030	YP_001801531.1	-	Other categories: Drug and analog sensitivity	putative transport protein
cce_0113	4.6589	0.342	3	22	1835.92462	R.SPYQDEGRVGTLIASSR.T	172035030	YP_001801531.1	-	Other categories: Drug and analog sensitivity	putative transport protein
cce_0113	4.8775	0.4696	3	6	1864.1373	K.SSHVHVLSYLLHETLK.S	172035030	YP_001801531.1	-	Other categories: Drug and analog sensitivity	putative transport protein
cce_0113	4.9412	0.4083	2	48	1560.77516	K.TAEEAEKDLEGLQK.A	172035030	YP_001801531.1	-	Other categories: Drug and analog sensitivity	putative transport protein
cce_0113	5.0266	0.3595	3	16	1888.94983	K.TAEEAEKDLEGLQKAEK.M	172035030	YP_001801531.1	-	Other categories: Drug and analog sensitivity	putative transport protein
cce_0113	3.291	0.1108	3	1	3171.42138	K.TEDNDWQFAVHISDIAHYIQPNSLLDK.T	172035030	YP_001801531.1	-	Other categories: Drug and analog sensitivity	putative transport protein
cce_0113	6.587	0.5276	3	63	3442.77695	R.VDHQLTYPEVQSILADLEQVPDHQQPLAEK.L	172035030	YP_001801531.1	-	Other categories: Drug and analog sensitivity	putative transport protein
cce_0113	4.499	0.3782	3	8	3681.91227	R.VDHQLTYPEVQSILADLEQVPDHQQPLAEKLK.H	172035030	YP_001801531.1	-	Other categories: Drug and analog sensitivity	putative transport protein
cce_0113	3.3378	0.3947	2	25	903.52581	R.VGTLIASSR.T	172035030	YP_001801531.1	-	Other categories: Drug and analog sensitivity	putative transport protein
cce_0113	3.76	0.3556	2	85	1146.27285	R.VKEDDLVEAK.L	172035030	YP_001801531.1	-	Other categories: Drug and analog sensitivity	putative transport protein
cce_0113	3.3702	0.2448	2	3	1415.61746	R.VKEDDLVEAKLR.C	172035030	YP_001801531.1	-	Other categories: Drug and analog sensitivity	putative transport protein
cce_0113	2.8192	0.1923	2	18	1355.62866	K.VLPMLPEAVTER.Y	172035030	YP_001801531.1	-	Other categories: Drug and analog sensitivity	putative transport protein
cce_0113	3.3447	0.4741	2	57	1236.40415	R.YPIGEHPPIGR.V	172035030	YP_001801531.1	-	Other categories: Drug and analog sensitivity	putative transport protein
cce_0113	2.6814	0.1668	2	1	1091.19898	K.YQAIPLDDR.L	172035030	YP_001801531.1	-	Other categories: Drug and analog sensitivity	putative transport protein
cce_0113	3.3152	0.248	2	20	1020.20703	R.YVDLLIQR.V	172035030	YP_001801531.1	-	Other categories: Drug and analog sensitivity	putative transport protein
cce_0115	1.7932	0.2156	1	1	933.03818	K.IITEEAEK.G	172035032	YP_001801533.1	-	Regulatory functions	response regulator
cce_0115	3.2878	0.4901	2	3	1332.487	K.IITEEAEKGWR.N	172035032	YP_001801533.1	-	Regulatory functions	response regulator
cce_0115	3.0199	0.2669	2	13	1298.47225	K.ILVVDDHPFSR.V	172035032	YP_001801533.1	-	Regulatory functions	response regulator
cce_0115	3.7211	0.3529	3	1	4338.99676	K.LAQGFGEYLNLNQVEISDLILASHLHDIGTVAIPDAVMMK.Q	172035032	YP_001801533.1	-	Regulatory functions	response regulator
cce_0115	3.6118	0.2337	3	1	2511.90013	K.LAQIFQILDIYEALTSQRPYK.Q	172035032	YP_001801533.1	-	Regulatory functions	response regulator
cce_0115	4.7785	0.3485	3	18	3443.121	R.LKSQGVMADAFMSKPLESIVLLPEVELLVQR.K	172035032	YP_001801533.1	-	Regulatory functions	response regulator
cce_0115	3.2311	0.1469	2	14	1273.41787	K.LNEEERELIK.K	172035032	YP_001801533.1	-	Regulatory functions	response regulator
cce_0115	3.4306	0.1611	2	2	1401.59078	K.LNEEERELIKK.H	172035032	YP_001801533.1	-	Regulatory functions	response regulator
cce_0115	3.5684	0.2107	2	4	1781.91423	K.LVQQFVAFMEEKELA.-	172035032	YP_001801533.1	-	Regulatory functions	response regulator
cce_0115	4.2745	0.307	3	2	2734.14493	R.LYEWLDQIQQVLFLISQAIQQR.Y	172035032	YP_001801533.1	-	Regulatory functions	response regulator
cce_0115	5.7557	0.425	3	30	2460.22277	-.MDIFGSSEPAKILVVDDHPFSR.V	172035032	YP_001801533.1	-	Regulatory functions	response regulator
cce_0115	4.822	0.3811	3	2	2447.25651	K.QAYSPQEAIKIITEEAEKGWR.N	172035032	YP_001801533.1	-	Regulatory functions	response regulator
cce_0115	2.9727	0.1327	2	1	927.1296	R.RGIAQIIR.H	172035032	YP_001801533.1	-	Regulatory functions	response regulator
cce_0115	5.3637	0.4783	2	28	1774.90037	R.SIPIILMSVSDDNQSR.L	172035032	YP_001801533.1	-	Regulatory functions	response regulator
cce_0115	3.1714	0.3444	2	1	2017.33666	R.SIPIILMSVSDDNQSRLK.S	172035032	YP_001801533.1	-	Regulatory functions	response regulator
cce_0115	3.6007	0.2981	3	2	3201.78984	K.SQGVMADAFMSKPLESIVLLPEVELLVQR.K	172035032	YP_001801533.1	-	Regulatory functions	response regulator
cce_0115	3.5858	0.3408	2	13	1330.72867	R.SVSPDLILMDIK.M	172035032	YP_001801533.1	-	Regulatory functions	response regulator
cce_0115	4.9182	0.3072	3	10	3022.48263	R.VMAVDLLSANGYDVIEHDGVSDVFTTVR.S	172035032	YP_001801533.1	-	Regulatory functions	response regulator
cce_0115	3.8438	0.4625	2	7	1791.93844	R.WDGSGYPDGLIGESIPK.L	172035032	YP_001801533.1	-	Regulatory functions	response regulator
cce_0116	4.3879	0.3085	2	115	1364.66924	R.FVTDPEVVSESR.A	172035033	YP_001801534.1	-	Unassigned	unknown
cce_0116	4.696	0.4746	3	37	1514.83658	K.LADILEPLAAWFR.S	172035033	YP_001801534.1	-	Unassigned	unknown
cce_0116	4.1738	0.35	2	50	1608.73464	R.SRFVTDPEVVSESR.A	172035033	YP_001801534.1	-	Unassigned	unknown
cce_0117	2.9238	0.1627	2	1	1434.616	R.FVVDEITTGDPLK.V	172035034	YP_001801535.1	-	Unassigned	hypothetical protein
cce_0117	2.5675	0.1489	2	1	861.55565	K.LSFIIIR.L	172035034	YP_001801535.1	-	Unassigned	hypothetical protein
cce_0117	4.7068	0.5108	2	47	1573.86967	K.NIIELIYQAINNR.E	172035034	YP_001801535.1	-	Unassigned	hypothetical protein
cce_0118	4.1124	0.262	2	20	1187.6518	R.ALEAVSLDELK.Q	172035035	YP_001801536.1	-	Unassigned	unknown
cce_0118	3.5459	0.4374	1	8	1649.86657	R.ALEAVSLDELKQYAV.-	172035035	YP_001801536.1	-	Unassigned	unknown
cce_0118	3.7127	0.4983	2	26	1673.93773	K.EAGVAPPVILEATHIR.A	172035035	YP_001801536.1	-	Unassigned	unknown
cce_0118	5.6258	0.5705	3	33	2051.00801	K.EQGNDLSTPISAYNFPGLK.S	172035035	YP_001801536.1	-	Unassigned	unknown
cce_0118	3.7773	0.4713	2	4	2220.53564	K.NVLGTDLQLCCGDPMTGYYR.D	172035035	YP_001801536.1	-	Unassigned	unknown
cce_0118	5.0305	0.3897	3	27	2315.25064	R.WQEAKEAGVAPPVILEATHIR.A	172035035	YP_001801536.1	-	Unassigned	unknown
cce_0119	4.8373	0.2693	3	2	2967.30491	K.GRFHYGAYVPDLPECSAVGNTVEEVKK.S	172035036	YP_001801537.1	-	Unassigned	unknown; contains UPF0150
cce_0119	5.3174	0.4215	2	4	2588.81358	K.SIYASISAHLNSLQAEGNEFPNPK.T	172035036	YP_001801537.1	-	Unassigned	unknown; contains UPF0150
cce_0119	2.5946	0.199	2	1	1049.24837	R.YAVIIEKGR.F	172035036	YP_001801537.1	-	Unassigned	unknown; contains UPF0150
cce_0120	3.0153	0.2719	2	12	1032.52614	R.AGWELFGPR.Q	172035037	YP_001801538.1	-	Unassigned	unknown
cce_0120	2.4363	0.1579	2	1	1924.07228	K.DQLREAKTPQERAIIR.A	172035037	YP_001801538.1	-	Unassigned	unknown
cce_0120	3.314	0.1974	2	2	1115.21885	K.IDAELPSVDR.C	172035037	YP_001801538.1	-	Unassigned	unknown
cce_0120	4.8003	0.389	2	19	1631.89285	R.IFLTSPSSLFVEYK.R	172035037	YP_001801538.1	-	Unassigned	unknown
cce_0120	3.6283	0.2315	3	9	2538.04244	R.VLFTIEPNNAKPLLIPIEIMAEA.-	172035037	YP_001801538.1	-	Unassigned	unknown
cce_0120	2.5272	0.2984	2	1	1700.85621	R.YDNDDPLCCPSGMNR.V	172035037	YP_001801538.1	-	Unassigned	unknown
cce_0121	2.1467	0.1586	1	16	921.11537	K.EIGILTFK.N	172035038	YP_001801539.1	-	Unassigned	unknown; contains DUF306, Meta and HslJ
cce_0121	4.9286	0.3825	2	6	1847.06514	K.EIGILTFKNINNNNNK.T	172035038	YP_001801539.1	-	Unassigned	unknown; contains DUF306, Meta and HslJ
cce_0121	3.3505	0.2751	2	80	1034.23371	K.GQLQIAYIK.Q	172035038	YP_001801539.1	-	Unassigned	unknown; contains DUF306, Meta and HslJ
cce_0121	4.0357	0.181	2	9	1290.5364	K.GQLQIAYIKQK.E	172035038	YP_001801539.1	-	Unassigned	unknown; contains DUF306, Meta and HslJ
cce_0121	4.5793	0.5083	2	5	2192.62916	K.GQLQIAYIKQKEIGILTFK.N	172035038	YP_001801539.1	-	Unassigned	unknown; contains DUF306, Meta and HslJ
cce_0121	6.5115	0.4847	3	3	3118.57894	K.GQLQIAYIKQKEIGILTFKNINNNNNK.T	172035038	YP_001801539.1	-	Unassigned	unknown; contains DUF306, Meta and HslJ
cce_0121	1.992	0.1632	1	22	808.94511	K.IYSINAK.G	172035038	YP_001801539.1	-	Unassigned	unknown; contains DUF306, Meta and HslJ
cce_0121	6.3234	0.2681	2	3	2427.84712	R.KACTEEIMNQEMLFLGALEGAK.I	172035038	YP_001801539.1	-	Unassigned	unknown; contains DUF306, Meta and HslJ
cce_0121	3.3364	0.1814	3	1	3217.76963	R.KACTEEIMNQEMLFLGALEGAKIYSINAK.G	172035038	YP_001801539.1	-	Unassigned	unknown; contains DUF306, Meta and HslJ
cce_0121	4.8908	0.4051	3	16	1882.85257	A.NENPVNPTENQEQNQK.R	172035038	YP_001801539.1	-	Unassigned	unknown; contains DUF306, Meta and HslJ
cce_0121	2.5869	0.3061	2	9	1176.69869	K.QKEIGILTFK.N	172035038	YP_001801539.1	-	Unassigned	unknown; contains DUF306, Meta and HslJ
cce_0121	4.1642	0.4337	2	10	2103.36783	K.QKEIGILTFKNINNNNNK.T	172035038	YP_001801539.1	-	Unassigned	unknown; contains DUF306, Meta and HslJ
cce_0121	5.2014	0.4293	3	13	2612.34673	K.RNPLIGTEWQLIDWTENQTLGK.E	172035038	YP_001801539.1	-	Unassigned	unknown; contains DUF306, Meta and HslJ
cce_0121	3.0881	0.1297	2	53	800.49886	K.VGLIAATR.K	172035038	YP_001801539.1	-	Unassigned	unknown; contains DUF306, Meta and HslJ
cce_0121	5.2988	0.5179	2	134	1428.57155	R.YTAGYAIQDNAIK.V	172035038	YP_001801539.1	-	Unassigned	unknown; contains DUF306, Meta and HslJ
cce_0121	4.5752	0.4255	2	1	2210.5183	R.YTAGYAIQDNAIKVGLIAATR.K	172035038	YP_001801539.1	-	Unassigned	unknown; contains DUF306, Meta and HslJ
cce_0122	4.1109	0.4713	2	1	1558.8035	R.KPVSNPNLVYGEIK.E	172035039	YP_001801540.1	-	Transport and binding proteins	putative quaternary amine uptake ABC transporter (QAT) family, periplasmic substrate-binding protein
cce_0122	4.1996	0.2776	3	3	2450.2847	K.NVDLVAGNSTDGLISVLDLYMLK.D	172035039	YP_001801540.1	-	Transport and binding proteins	putative quaternary amine uptake ABC transporter (QAT) family, periplasmic substrate-binding protein
cce_0123	3.7197	0.3629	2	1	2108.38438	R.GGLELLLNPSLANNLGQDIR.D	172035040	YP_001801541.1	thiL	Biosynthesis of cofactors, prosthetic groups, and carriers: Thiamine	thiamine monophosphate kinase; gene=thiL
cce_0124	1.7497	0.144	1	1	786.8564	R.NHTTSVK.N	172035041	YP_001801542.1	-	Transport and binding proteins	putative ABC transporter, oligopeptides
cce_0125	6.6368	0.487	3	110	3866.37029	K.AIQDIHPYDVPEIISLPIVEGSQGYLSWLNQQLK.-	172035042	YP_001801543.1	cutA	Transport and binding proteins	probable divalent-cation tolerance protein; gene=cutA
cce_0125	2.7834	0.1338	2	2	1016.5371	K.KEDANQIAK.T	172035042	YP_001801543.1	cutA	Transport and binding proteins	probable divalent-cation tolerance protein; gene=cutA
cce_0125	2.7374	0.3429	2	2	1312.36782	K.SSQNNYQTLEK.A	172035042	YP_001801543.1	cutA	Transport and binding proteins	probable divalent-cation tolerance protein; gene=cutA
cce_0126	5.024	0.1587	3	4	1759.81736	R.FGGTYIPNGKDTDLFD.P	172035043	YP_001801544.1	-	Unassigned	putative Glycosyl transferase, group 1
cce_0126	2.5519	0.2159	2	8	968.50876	K.GFIEDLFK.G	172035043	YP_001801544.1	-	Unassigned	putative Glycosyl transferase, group 1
cce_0126	3.9292	0.4333	2	6	1891.08139	K.GNAPLQHPDHPFYLQR.I	172035043	YP_001801544.1	-	Unassigned	putative Glycosyl transferase, group 1
cce_0126	3.8159	0.3741	2	21	1199.68818	K.GVEDILIALEK.L	172035043	YP_001801544.1	-	Unassigned	putative Glycosyl transferase, group 1
cce_0126	2.4358	0.2219	2	1	2009.33262	K.GVEDILIALEKLNNPELK.L	172035043	YP_001801544.1	-	Unassigned	putative Glycosyl transferase, group 1
cce_0126	4.3428	0.4071	3	2	2454.3351	R.IETLVSLADQITLHTQFIQQR.F	172035043	YP_001801544.1	-	Unassigned	putative Glycosyl transferase, group 1
cce_0126	3.6988	0.419	2	1	1540.69867	K.LVIVGGSPYDNYDK.K	172035043	YP_001801544.1	-	Unassigned	putative Glycosyl transferase, group 1
cce_0126	3.2029	0.3126	2	3	1667.86391	K.LVIVGGSPYDNYDKK.L	172035043	YP_001801544.1	-	Unassigned	putative Glycosyl transferase, group 1
cce_0126	5.3512	0.4674	3	5	2798.47569	K.SPVEAMPEIVAAAHLVVVPQQDTPATK.A	172035043	YP_001801544.1	-	Unassigned	putative Glycosyl transferase, group 1
cce_0127	3.2959	0.1962	3	1	2506.83204	K.MRHLVKNEAQGHIFKNTNDPR.I	172035044	YP_001801545.1	-	Other categories: Other	glucosyl transferase
cce_0128	3.7877	0.1504	3	5	1613.75119	K.EAVEATLQAEGEPLR.W	172035045	YP_001801546.1	-	Unassigned	unknown
cce_0129	4.2802	0.5	2	2	2110.46215	R.AAAEELGYTFLPCVLVGLSR.A	172035046	YP_001801547.1	-	Unassigned	unknown
cce_0129	3.2114	0.3509	2	1	2419.75618	R.ATLGLTLTDYVVTDTPLQVELR.T	172035046	YP_001801547.1	-	Unassigned	unknown
cce_0129	3.6987	0.3299	2	2	1739.87491	R.FAQGDWGLNPVHQNR.V	172035046	YP_001801547.1	-	Unassigned	unknown
cce_0129	3.1398	0.4316	2	3	1668.78531	R.FPDDVDSLVLDNYR.H	172035046	YP_001801547.1	-	Unassigned	unknown
cce_0129	7.9426	0.5561	3	143	2140.4313	R.HGQGVDPLAGAEAVISHLIVR.E	172035046	YP_001801547.1	-	Unassigned	unknown
cce_0129	3.302	0.3443	2	17	982.50647	R.HIQAADATR.A	172035046	YP_001801547.1	-	Unassigned	unknown
cce_0129	6.284	0.505	3	38	4067.5908	R.IITVTDNTTALNVTPQDLGIEAIAVNSYLEALGVLSAHK.A	172035046	YP_001801547.1	-	Unassigned	unknown
cce_0129	3.7893	0.1902	3	1	3480.87171	R.LITHPNVLNGAQLYWPLDNTFYVEGYGLDR.F	172035046	YP_001801547.1	-	Unassigned	unknown
cce_0129	5.1106	0.4161	3	16	3193.71905	-.MNHRPYTAVLIVPTGIGAAIGGYAGDALPVAK.A	172035046	YP_001801547.1	-	Unassigned	unknown
cce_0129	5.2905	0.4769	3	1	3064.52973	M.NHRPYTAVLIVPTGIGAAIGGYAGDALPVAK.A	172035046	YP_001801547.1	-	Unassigned	unknown
cce_0129	5.6224	0.5396	2	12	1545.91114	D.PLAGAEAVISHLIVR.E	172035046	YP_001801547.1	-	Unassigned	unknown
cce_0129	5.1234	0.4238	2	8	1942.07865	R.TADSGASWGTIGHPDSLLR.A	172035046	YP_001801547.1	-	Unassigned	unknown
cce_0129	3.0442	0.4196	2	4	1240.35443	R.TRHIQAADATR.A	172035046	YP_001801547.1	-	Unassigned	unknown
cce_0129	2.9848	0.2183	2	3	1580.85384	R.VGLILDRGIEPELR.T	172035046	YP_001801547.1	-	Unassigned	unknown
cce_0131	3.3604	0.3869	2	4	2784.1364	R.EFNPFDLWIWLEFETVPSPMER.Q	172035048	YP_001801549.1	-	Unassigned	unknown
cce_0131	4.1829	0.4935	2	9	1576.66331	R.QAMFAEEVEETEY.-	172035048	YP_001801549.1	-	Unassigned	unknown
cce_0131	5.0086	0.4166	2	5	1812.01926	R.VIIGGENEDWPIANKR.Q	172035048	YP_001801549.1	-	Unassigned	unknown
cce_0131	4.2198	0.3914	3	3	2835.23244	K.VSDDMMMAPMHNMAEFEYEGVWGR.C	172035048	YP_001801549.1	-	Unassigned	unknown
cce_0133	3.0148	0.186	2	3	1270.65386	R.YTVVIDPGHGGR.D	172035050	YP_001801551.1	-	Cell envelope: Murein sacculus and peptidoglycan	cell wall hydrolase/autolysin family protein
cce_0134	3.0275	0.2119	2	1	1775.08737	R.SELPNMKMLDLGVGGGR.T	172035051	YP_001801552.1	-	Other categories: Other	putative methyltransferase
cce_0135	3.1287	0.3141	2	2	1763.80039	K.DGDDCVVVPSISTEEAK.Q	172035052	YP_001801553.1	-	Other categories: Drug and analog sensitivity	putative rehydrin
cce_0135	4.9869	0.494	2	4	1956.99601	A.DLYGMIHPNSLNNLTVR.S	172035052	YP_001801553.1	-	Other categories: Drug and analog sensitivity	putative rehydrin
cce_0135	4.3745	0.3826	2	1	2089.25165	N.ETQNTNVNYPIIADPDRK.V	172035052	YP_001801553.1	-	Other categories: Drug and analog sensitivity	putative rehydrin
cce_0135	3.6802	0.4065	2	5	1534.82677	K.FPKGVTEVKPYLR.M	172035052	YP_001801553.1	-	Other categories: Drug and analog sensitivity	putative rehydrin
cce_0135	3.2756	0.1003	2	314	1162.36348	K.GVTEVKPYLR.M	172035052	YP_001801553.1	-	Other categories: Drug and analog sensitivity	putative rehydrin
cce_0135	4.8433	0.3893	3	2	2773.95177	K.GWINDINETQNTNVNYPIIADPDR.K	172035052	YP_001801553.1	-	Other categories: Drug and analog sensitivity	putative rehydrin
cce_0135	5.5729	0.2185	3	23	2900.41733	K.GWINDINETQNTNVNYPIIADPDRK.V	172035052	YP_001801553.1	-	Other categories: Drug and analog sensitivity	putative rehydrin
cce_0135	4.0868	0.3778	2	66	1384.56022	K.ILALSVDSVDSHK.G	172035052	YP_001801553.1	-	Other categories: Drug and analog sensitivity	putative rehydrin
cce_0135	4.7886	0.401	2	3	2555.7819	K.ILALSVDSVDSHKGWINDINETQ.N	172035052	YP_001801553.1	-	Other categories: Drug and analog sensitivity	putative rehydrin
cce_0135	7.0551	0.5832	3	40	4139.48939	K.ILALSVDSVDSHKGWINDINETQNTNVNYPIIADPDR.K	172035052	YP_001801553.1	-	Other categories: Drug and analog sensitivity	putative rehydrin
cce_0135	7.712	0.59	3	113	4267.6623	K.ILALSVDSVDSHKGWINDINETQNTNVNYPIIADPDRK.V	172035052	YP_001801553.1	-	Other categories: Drug and analog sensitivity	putative rehydrin
cce_0135	5.6716	0.516	3	203	2255.1965	R.KVADLYGMIHPNSLNNLTVR.S	172035052	YP_001801553.1	-	Other categories: Drug and analog sensitivity	putative rehydrin
cce_0135	3.8342	0.4692	2	62	1449.68027	K.LRLTLTYPASTGR.N	172035052	YP_001801553.1	-	Other categories: Drug and analog sensitivity	putative rehydrin
cce_0135	3.2638	0.3986	2	175	1179.63681	R.LTLTYPASTGR.N	172035052	YP_001801553.1	-	Other categories: Drug and analog sensitivity	putative rehydrin
cce_0135	3.3973	0.2698	2	33	2068.31872	R.LTLTYPASTGRNFDEILR.V	172035052	YP_001801553.1	-	Other categories: Drug and analog sensitivity	putative rehydrin
cce_0135	1.836	0.1439	1	12	815.96115	R.MTPQPNK.-	172035052	YP_001801553.1	-	Other categories: Drug and analog sensitivity	putative rehydrin
cce_0135	2.9355	0.1579	1	128	906.46796	R.NFDEILR.V	172035052	YP_001801553.1	-	Other categories: Drug and analog sensitivity	putative rehydrin
cce_0135	4.3665	0.4188	2	3	1730.90301	Q.NTNVNYPIIADPDRK.V	172035052	YP_001801553.1	-	Other categories: Drug and analog sensitivity	putative rehydrin
cce_0135	3.0184	0.275	2	1	1725.96781	R.NVKILALSVDSVDSHK.G	172035052	YP_001801553.1	-	Other categories: Drug and analog sensitivity	putative rehydrin
cce_0135	3.0431	0.3131	2	3	1791.12946	K.QKFPKGVTEVKPYLR.M	172035052	YP_001801553.1	-	Other categories: Drug and analog sensitivity	putative rehydrin
cce_0135	3.2878	0.2084	2	42	1032.57242	R.SVFIIDPNK.K	172035052	YP_001801553.1	-	Other categories: Drug and analog sensitivity	putative rehydrin
cce_0135	3.4565	0.1207	2	238	1160.66739	R.SVFIIDPNKK.L	172035052	YP_001801553.1	-	Other categories: Drug and analog sensitivity	putative rehydrin
cce_0135	3.7903	0.2865	2	133	1430.72009	R.SVFIIDPNKKLR.L	172035052	YP_001801553.1	-	Other categories: Drug and analog sensitivity	putative rehydrin
cce_0135	5.7781	0.5409	2	397	2128.44079	K.VADLYGMIHPNSLNNLTVR.S	172035052	YP_001801553.1	-	Other categories: Drug and analog sensitivity	putative rehydrin
cce_0135	4.4537	0.389	2	1	1601.81696	R.VIDSLQLTDYHQVA.T	172035052	YP_001801553.1	-	Other categories: Drug and analog sensitivity	putative rehydrin
cce_0135	4.5031	0.3629	2	1	1872.06823	R.VIDSLQLTDYHQVATPA.N	172035052	YP_001801553.1	-	Other categories: Drug and analog sensitivity	putative rehydrin
cce_0135	6.2684	0.5061	2	53	2300.55517	R.VIDSLQLTDYHQVATPANWK.D	172035052	YP_001801553.1	-	Other categories: Drug and analog sensitivity	putative rehydrin
cce_0135	7.3862	0.566	3	32	4046.42254	R.VIDSLQLTDYHQVATPANWKDGDDCVVVPSISTEEAK.Q	172035052	YP_001801553.1	-	Other categories: Drug and analog sensitivity	putative rehydrin
cce_0135	5.4614	0.5069	3	3	2845.07313	G.WINDINETQNTNVNYPIIADPDRK.V	172035052	YP_001801553.1	-	Other categories: Drug and analog sensitivity	putative rehydrin
cce_0136	1.8073	0.1011	1	1	931.15493	K.AIKTLEKK.G	172035053	YP_001801554.1	rpl28	Translation: Ribosomal proteins	50S ribosomal protein L28; gene=rpl28
cce_0136	4.9565	0.4488	2	5	1616.99427	K.AIKTLEKKGLNAMAK.E	172035053	YP_001801554.1	rpl28	Translation: Ribosomal proteins	50S ribosomal protein L28; gene=rpl28
cce_0136	5.5893	0.4219	3	12	2588.13127	K.AIKTLEKKGLNAMAKEAGINLNKM.-	172035053	YP_001801554.1	rpl28	Translation: Ribosomal proteins	50S ribosomal protein L28; gene=rpl28
cce_0136	3.9605	0.5622	2	27	1311.39121	K.ANNAFAVSHSHR.R	172035053	YP_001801554.1	rpl28	Translation: Ribosomal proteins	50S ribosomal protein L28; gene=rpl28
cce_0136	3.0236	0.3548	2	4	1467.57756	K.ANNAFAVSHSHRR.T	172035053	YP_001801554.1	rpl28	Translation: Ribosomal proteins	50S ribosomal protein L28; gene=rpl28
cce_0136	2.4398	0.1166	1	28	858.46796	K.EAGINLNK.M	172035053	YP_001801554.1	rpl28	Translation: Ribosomal proteins	50S ribosomal protein L28; gene=rpl28
cce_0136	2.9523	0.2429	2	74	989.50844	K.EAGINLNKM.-	172035053	YP_001801554.1	rpl28	Translation: Ribosomal proteins	50S ribosomal protein L28; gene=rpl28
cce_0136	1.8576	0.1406	1	5	704.86194	K.GLNAMAK.E	172035053	YP_001801554.1	rpl28	Translation: Ribosomal proteins	50S ribosomal protein L28; gene=rpl28
cce_0136	5.1533	0.4717	2	18	1675.99894	K.GLNAMAKEAGINLNKM.-	172035053	YP_001801554.1	rpl28	Translation: Ribosomal proteins	50S ribosomal protein L28; gene=rpl28
cce_0136	3.8094	0.4727	2	26	1439.56412	K.KANNAFAVSHSHR.R	172035053	YP_001801554.1	rpl28	Translation: Ribosomal proteins	50S ribosomal protein L28; gene=rpl28
cce_0136	3.5008	0.4621	2	19	1595.75048	K.KANNAFAVSHSHRR.T	172035053	YP_001801554.1	rpl28	Translation: Ribosomal proteins	50S ribosomal protein L28; gene=rpl28
cce_0136	1.7975	0.1898	1	6	777.95606	R.KCQLTGK.K	172035053	YP_001801554.1	rpl28	Translation: Ribosomal proteins	50S ribosomal protein L28; gene=rpl28
cce_0136	2.5175	0.2019	2	17	833.03485	K.KGLNAMAK.E	172035053	YP_001801554.1	rpl28	Translation: Ribosomal proteins	50S ribosomal protein L28; gene=rpl28
cce_0136	4.5156	0.4059	2	9	1804.17185	K.KGLNAMAKEAGINLNKM.-	172035053	YP_001801554.1	rpl28	Translation: Ribosomal proteins	50S ribosomal protein L28; gene=rpl28
cce_0136	3.7337	0.2401	2	39	1258.45126	K.KLQEANLQWK.R	172035053	YP_001801554.1	rpl28	Translation: Ribosomal proteins	50S ribosomal protein L28; gene=rpl28
cce_0136	4.9816	0.3145	3	24	1414.63761	K.KLQEANLQWKR.V	172035053	YP_001801554.1	rpl28	Translation: Ribosomal proteins	50S ribosomal protein L28; gene=rpl28
cce_0136	3.2086	0.145	2	15	1129.60003	K.LQEANLQWK.R	172035053	YP_001801554.1	rpl28	Translation: Ribosomal proteins	50S ribosomal protein L28; gene=rpl28
cce_0136	3.4576	0.3451	2	19	1286.4647	K.LQEANLQWKR.V	172035053	YP_001801554.1	rpl28	Translation: Ribosomal proteins	50S ribosomal protein L28; gene=rpl28
cce_0136	2.8473	0.2244	2	4	1232.49516	R.LSTKAIKTLEK.K	172035053	YP_001801554.1	rpl28	Translation: Ribosomal proteins	50S ribosomal protein L28; gene=rpl28
cce_0136	4.7958	0.4488	3	2	3017.64441	R.LSTKAIKTLEKKGLNAMAKEAGINLNKM.-	172035053	YP_001801554.1	rpl28	Translation: Ribosomal proteins	50S ribosomal protein L28; gene=rpl28
cce_0136	3.5906	0.3426	2	13	1174.29614	K.RVWWAEGNR.W	172035053	YP_001801554.1	rpl28	Translation: Ribosomal proteins	50S ribosomal protein L28; gene=rpl28
cce_0136	3.4629	0.2882	3	6	1615.82499	K.RVWWAEGNRWVR.L	172035053	YP_001801554.1	rpl28	Translation: Ribosomal proteins	50S ribosomal protein L28; gene=rpl28
cce_0136	4.3372	0.3561	2	9	1487.7285	R.TKKLQEANLQWK.R	172035053	YP_001801554.1	rpl28	Translation: Ribosomal proteins	50S ribosomal protein L28; gene=rpl28
cce_0136	4.7746	0.3325	3	10	1643.91486	R.TKKLQEANLQWKR.V	172035053	YP_001801554.1	rpl28	Translation: Ribosomal proteins	50S ribosomal protein L28; gene=rpl28
cce_0136	3.4661	0.3482	2	19	1304.58488	K.TLEKKGLNAMAK.E	172035053	YP_001801554.1	rpl28	Translation: Ribosomal proteins	50S ribosomal protein L28; gene=rpl28
cce_0136	5.1701	0.5317	2	22	2275.72188	K.TLEKKGLNAMAKEAGINLNKM.-	172035053	YP_001801554.1	rpl28	Translation: Ribosomal proteins	50S ribosomal protein L28; gene=rpl28
cce_0136	2.9853	0.2371	2	23	1018.10978	R.VWWAEGNR.W	172035053	YP_001801554.1	rpl28	Translation: Ribosomal proteins	50S ribosomal protein L28; gene=rpl28
cce_0136	2.5832	0.1024	2	7	1459.63863	R.VWWAEGNRWVR.L	172035053	YP_001801554.1	rpl28	Translation: Ribosomal proteins	50S ribosomal protein L28; gene=rpl28
cce_0137	3.1095	0.332	2	4	1009.18102	R.ADKSFVITK.G	172035054	YP_001801555.1	-	Regulatory functions	putative sulfotransferase
cce_0137	3.2704	0.1863	2	30	1216.62083	K.AGTTSVYNYLK.Q	172035054	YP_001801555.1	-	Regulatory functions	putative sulfotransferase
cce_0137	3.8783	0.3839	2	20	1205.41186	R.AISDYLMHVR.E	172035054	YP_001801555.1	-	Regulatory functions	putative sulfotransferase
cce_0137	3.0664	0.1638	2	9	899.07302	K.AVNNLLVR.K	172035054	YP_001801555.1	-	Regulatory functions	putative sulfotransferase
cce_0137	4.1661	0.3654	2	1	1836.90276	K.DWPQLIEQGHQFNPK.K	172035054	YP_001801555.1	-	Regulatory functions	putative sulfotransferase
cce_0137	2.8275	0.1068	2	1	926.49819	K.FIQDIYK.T	172035054	YP_001801555.1	-	Regulatory functions	putative sulfotransferase
cce_0137	3.1575	0.2395	2	1	2456.69193	K.FIQDIYKTIGVNPDFEPDTSR.K	172035054	YP_001801555.1	-	Regulatory functions	putative sulfotransferase
cce_0137	2.6047	0.1137	2	12	999.51457	K.IATFEQYK.N	172035054	YP_001801555.1	-	Regulatory functions	putative sulfotransferase
cce_0137	3.0981	0.326	2	2	1128.30236	K.KIATFEQYK.N	172035054	YP_001801555.1	-	Regulatory functions	putative sulfotransferase
cce_0137	2.7694	0.1437	2	6	984.58366	R.KSQVAQVPK.N	172035054	YP_001801555.1	-	Regulatory functions	putative sulfotransferase
cce_0137	1.6978	0.1384	1	2	698.49232	K.LIAILR.N	172035054	YP_001801555.1	-	Regulatory functions	putative sulfotransferase
cce_0137	4.2978	0.3393	2	34	1241.76162	K.LPNFLIVGIQK.A	172035054	YP_001801555.1	-	Regulatory functions	putative sulfotransferase
cce_0137	2.7326	0.2157	2	11	1799.06039	K.LQDLIDRDLSPWLTI.-	172035054	YP_001801555.1	-	Regulatory functions	putative sulfotransferase
cce_0137	4.9318	0.317	3	14	2031.09432	-.MNDSDVKLPNFLIVGIQK.A	172035054	YP_001801555.1	-	Regulatory functions	putative sulfotransferase
cce_0137	5.007	0.3457	3	4	1900.05384	M.NDSDVKLPNFLIVGIQK.A	172035054	YP_001801555.1	-	Regulatory functions	putative sulfotransferase
cce_0137	2.8477	0.2134	2	1	1140.68477	K.NKAVNNLLVR.K	172035054	YP_001801555.1	-	Regulatory functions	putative sulfotransferase
cce_0137	5.221	0.4249	3	46	2768.39301	K.NLFEGVTNEIAIGEISPNYLFHYK.T	172035054	YP_001801555.1	-	Regulatory functions	putative sulfotransferase
cce_0137	2.9598	0.125	1	5	1032.62004	K.QLLLNLYR.D	172035054	YP_001801555.1	-	Regulatory functions	putative sulfotransferase
cce_0137	4.2416	0.2092	2	13	1616.93702	K.QLLLNLYRDDILK.L	172035054	YP_001801555.1	-	Regulatory functions	putative sulfotransferase
cce_0137	2.6684	0.1609	2	9	996.51828	R.SFLIGMNSK.S	172035054	YP_001801555.1	-	Regulatory functions	putative sulfotransferase
cce_0137	2.292	0.1514	1	12	694.4134	K.SFVITK.G	172035054	YP_001801555.1	-	Regulatory functions	putative sulfotransferase
cce_0137	4.7304	0.3566	2	7	1455.64856	K.SKEEIDSFDEEK.Q	172035054	YP_001801555.1	-	Regulatory functions	putative sulfotransferase
cce_0137	4.4653	0.3953	3	1	2469.25076	K.SKEEIDSFDEEKQLLLNLYR.D	172035054	YP_001801555.1	-	Regulatory functions	putative sulfotransferase
cce_0137	5.1937	0.4127	3	10	3053.56774	K.SKEEIDSFDEEKQLLLNLYRDDILK.L	172035054	YP_001801555.1	-	Regulatory functions	putative sulfotransferase
cce_0137	2.6301	0.2963	2	4	1164.63715	R.SLKEQIQYR.A	172035054	YP_001801555.1	-	Regulatory functions	putative sulfotransferase
cce_0137	3.9412	0.3974	2	26	1486.77873	R.SLSASLLKPLLSEK.K	172035054	YP_001801555.1	-	Regulatory functions	putative sulfotransferase
cce_0137	2.9268	0.1215	2	2	1771.13799	R.SLSASLLKPLLSEKKR.Q	172035054	YP_001801555.1	-	Regulatory functions	putative sulfotransferase
cce_0137	3.1501	0.2372	2	34	856.48869	K.SQVAQVPK.N	172035054	YP_001801555.1	-	Regulatory functions	putative sulfotransferase
cce_0137	5.0193	0.4296	2	64	1547.73363	K.TIGVNPDFEPDTSR.K	172035054	YP_001801555.1	-	Regulatory functions	putative sulfotransferase
cce_0137	3.7202	0.3877	2	20	1675.82859	K.TIGVNPDFEPDTSRK.S	172035054	YP_001801555.1	-	Regulatory functions	putative sulfotransferase
cce_0137	2.4818	0.1937	2	2	947.55202	K.TSTELIKR.Y	172035054	YP_001801555.1	-	Regulatory functions	putative sulfotransferase
cce_0138	3.4444	0.3533	2	2	1611.78012	R.AKNGQNTTFYPIEK.A	172035055	YP_001801556.1	-	Unassigned	unknown; contains an alpha/beta hydrolase fold-1 domain
cce_0138	5.2104	0.5276	2	5	2207.55602	K.IDQPLLVLWGTNDPWTPIK.G	172035055	YP_001801556.1	-	Unassigned	unknown; contains an alpha/beta hydrolase fold-1 domain
cce_0138	5.8078	0.2913	3	4	3130.56531	K.IDQPLLVLWGTNDPWTPIKGSAMYQER.A	172035055	YP_001801556.1	-	Unassigned	unknown; contains an alpha/beta hydrolase fold-1 domain
cce_0138	3.2515	0.2414	2	2	1412.52898	K.NGQNTTFYPIEK.A	172035055	YP_001801556.1	-	Unassigned	unknown; contains an alpha/beta hydrolase fold-1 domain
cce_0138	3.3076	0.2274	2	4	2071.45048	K.VFASVLTAPPGPHPQTLLPK.I	172035055	YP_001801556.1	-	Unassigned	unknown; contains an alpha/beta hydrolase fold-1 domain
cce_0139	3.4911	0.423	2	1	1626.83947	R.AKEGLSDAQNPVIKR.A	172035056	YP_001801557.1	-	Unassigned	hypothetical protein; contains a phospholipid/glycerol acyltransferase domain
cce_0139	2.5132	0.1707	2	1	1112.64223	K.AVQVILEQGR.G	172035056	YP_001801557.1	-	Unassigned	hypothetical protein; contains a phospholipid/glycerol acyltransferase domain
cce_0141	3.9306	0.3535	2	4	1425.73853	R.EVIEAIATLLKPK.G	172035058	YP_001801559.1	-	Unassigned	unknown; contains a methyltransferase type 11 domain
cce_0141	5.0066	0.4495	2	7	1698.89769	R.FNDSSVNYLVADLLK.L	172035058	YP_001801559.1	-	Unassigned	unknown; contains a methyltransferase type 11 domain
cce_0141	3.2142	0.1243	3	1	2216.61235	K.LNKLRQKVQDLALEYQKK.D	172035058	YP_001801559.1	-	Unassigned	unknown; contains a methyltransferase type 11 domain
cce_0141	3.2387	0.2009	2	10	1275.50363	-.MNEEKLNKLR.Q	172035058	YP_001801559.1	-	Unassigned	unknown; contains a methyltransferase type 11 domain
cce_0141	2.8155	0.256	2	1	1463.66058	R.QKVQDLALEYQK.K	172035058	YP_001801559.1	-	Unassigned	unknown; contains a methyltransferase type 11 domain
cce_0141	4.1316	0.4595	2	2	1884.08071	K.VYSDALEHPQEIPWAK.M	172035058	YP_001801559.1	-	Unassigned	unknown; contains a methyltransferase type 11 domain
cce_0142	4.3445	0.409	2	1	2488.84524	R.LGNPDEDFITAMKRPLDVQVTK.A	172035059	YP_001801560.1	-	Unassigned	unknown
cce_0142	3.4363	0.2835	2	8	1438.71612	-.MEKYTYFISKK.T	172035059	YP_001801560.1	-	Unassigned	unknown
cce_0142	5.4549	0.4765	2	3	2220.51165	R.NLFKDEAKLFEGLGYATFR.Y	172035059	YP_001801560.1	-	Unassigned	unknown
cce_0144	3.4607	0.1904	3	1	3058.65651	K.AEEAIKKVQKKLGSDKGMQSLRDELEK.L	172035061	YP_001801562.1	pepN	Translation: Degradation of proteins, peptides, and glycopeptides	aminopeptidase N; gene=pepN
cce_0144	5.4534	0.4942	3	37	2397.21252	R.AIETSTGYNLLFLFDQYVFR.G	172035061	YP_001801562.1	pepN	Translation: Degradation of proteins, peptides, and glycopeptides	aminopeptidase N; gene=pepN
cce_0144	5.8065	0.4281	3	65	3207.6295	K.ALNDRPFTESLVAHELAHQWFGDLVVIK.H	172035061	YP_001801562.1	pepN	Translation: Degradation of proteins, peptides, and glycopeptides	aminopeptidase N; gene=pepN
cce_0144	3.545	0.3977	2	73	1336.43575	K.AQLSHDPDPISR.T	172035061	YP_001801562.1	pepN	Translation: Degradation of proteins, peptides, and glycopeptides	aminopeptidase N; gene=pepN
cce_0144	3.1278	0.3015	2	1	1044.2269	R.AVIESLGNIK.N	172035061	YP_001801562.1	pepN	Translation: Degradation of proteins, peptides, and glycopeptides	aminopeptidase N; gene=pepN
cce_0144	3.3539	0.2021	2	4	1157.34524	K.AVTILQGLADR.T	172035061	YP_001801562.1	pepN	Translation: Degradation of proteins, peptides, and glycopeptides	aminopeptidase N; gene=pepN
cce_0144	3.8529	0.526	3	25	1683.89102	K.AVTILQGLADRTPDGR.V	172035061	YP_001801562.1	pepN	Translation: Degradation of proteins, peptides, and glycopeptides	aminopeptidase N; gene=pepN
cce_0144	4.009	0.357	2	12	1679.85446	R.EAIELYDRHLYEK.G	172035061	YP_001801562.1	pepN	Translation: Degradation of proteins, peptides, and glycopeptides	aminopeptidase N; gene=pepN
cce_0144	4.7789	0.4645	3	4	3512.75973	K.EGMASYSEVLWTEHEYGKDDAAYYLLNEAR.S	172035061	YP_001801562.1	pepN	Translation: Degradation of proteins, peptides, and glycopeptides	aminopeptidase N; gene=pepN
cce_0144	2.7576	0.267	2	5	1285.51169	K.EKTPEVIDLLK.N	172035061	YP_001801562.1	pepN	Translation: Degradation of proteins, peptides, and glycopeptides	aminopeptidase N; gene=pepN
cce_0144	4.4153	0.4903	2	17	2012.33651	K.EKTPEVIDLLKNILETR.S	172035061	YP_001801562.1	pepN	Translation: Degradation of proteins, peptides, and glycopeptides	aminopeptidase N; gene=pepN
cce_0144	3.5466	0.3899	2	23	1150.26335	K.FGYDYPYPK.Y	172035061	YP_001801562.1	pepN	Translation: Degradation of proteins, peptides, and glycopeptides	aminopeptidase N; gene=pepN
cce_0144	2.4754	0.1806	2	3	959.04065	R.FVNENAHK.T	172035061	YP_001801562.1	pepN	Translation: Degradation of proteins, peptides, and glycopeptides	aminopeptidase N; gene=pepN
cce_0144	5.4681	0.4583	2	25	2000.24438	R.FVNENAHKTVETIDLLR.A	172035061	YP_001801562.1	pepN	Translation: Degradation of proteins, peptides, and glycopeptides	aminopeptidase N; gene=pepN
cce_0144	1.9451	0.265	1	2	773.81618	R.GGHPDYK.I	172035061	YP_001801562.1	pepN	Translation: Degradation of proteins, peptides, and glycopeptides	aminopeptidase N; gene=pepN
cce_0144	4.3203	0.4257	3	8	2321.05815	R.GGHPDYKINYSWDNDNNLAK.L	172035061	YP_001801562.1	pepN	Translation: Degradation of proteins, peptides, and glycopeptides	aminopeptidase N; gene=pepN
cce_0144	3.3933	0.3269	2	17	1107.23832	R.GILGDELFDK.A	172035061	YP_001801562.1	pepN	Translation: Degradation of proteins, peptides, and glycopeptides	aminopeptidase N; gene=pepN
cce_0144	4.6565	0.5308	2	54	1584.80104	R.GILGDELFDKAIHR.F	172035061	YP_001801562.1	pepN	Translation: Degradation of proteins, peptides, and glycopeptides	aminopeptidase N; gene=pepN
cce_0144	3.4473	0.3444	3	2	2524.81909	R.GILGDELFDKAIHRFVNENAHK.T	172035061	YP_001801562.1	pepN	Translation: Degradation of proteins, peptides, and glycopeptides	aminopeptidase N; gene=pepN
cce_0144	1.7036	0.1971	1	1	1182.35002	K.GIPVNYYVEK.G	172035061	YP_001801562.1	pepN	Translation: Degradation of proteins, peptides, and glycopeptides	aminopeptidase N; gene=pepN
cce_0144	4.4619	0.4416	2	3	2456.75687	K.GIPVNYYVEKGKEEEANLSMGK.T	172035061	YP_001801562.1	pepN	Translation: Degradation of proteins, peptides, and glycopeptides	aminopeptidase N; gene=pepN
cce_0144	3.9094	0.4007	2	12	1292.61509	K.GKEEEANLSMGK.T	172035061	YP_001801562.1	pepN	Translation: Degradation of proteins, peptides, and glycopeptides	aminopeptidase N; gene=pepN
cce_0144	5.0259	0.4059	3	6	2590.21637	K.GKEEEANLSMGKTPQMIDYFSSK.F	172035061	YP_001801562.1	pepN	Translation: Degradation of proteins, peptides, and glycopeptides	aminopeptidase N; gene=pepN
cce_0144	3.0044	0.457	2	9	1075.15795	K.GLSDDNAKVR.R	172035061	YP_001801562.1	pepN	Translation: Degradation of proteins, peptides, and glycopeptides	aminopeptidase N; gene=pepN
cce_0144	5.1296	0.2757	3	16	2646.91961	K.GMQSLRDELEKLKQENQDLQSR.I	172035061	YP_001801562.1	pepN	Translation: Degradation of proteins, peptides, and glycopeptides	aminopeptidase N; gene=pepN
cce_0144	6.4253	0.3631	3	17	2475.3242	K.GNLEAIKSLEEALIKDSFWGVR.L	172035061	YP_001801562.1	pepN	Translation: Degradation of proteins, peptides, and glycopeptides	aminopeptidase N; gene=pepN
cce_0144	5.8456	0.504	3	8	2989.4148	K.GNLEAIKSLEEALIKDSFWGVRLEAAK.Q	172035061	YP_001801562.1	pepN	Translation: Degradation of proteins, peptides, and glycopeptides	aminopeptidase N; gene=pepN
cce_0144	4.1035	0.3409	2	50	1257.42167	R.IANLEAKNGQAK.-	172035061	YP_001801562.1	pepN	Translation: Degradation of proteins, peptides, and glycopeptides	aminopeptidase N; gene=pepN
cce_0144	6.2559	0.4354	3	10	3599.00183	R.IHEKQQSFYFPLESKPDYISFDVNNYFLK.T	172035061	YP_001801562.1	pepN	Translation: Degradation of proteins, peptides, and glycopeptides	aminopeptidase N; gene=pepN
cce_0144	3.6173	0.3732	2	4	1567.64107	K.INYSWDNDNNLAK.L	172035061	YP_001801562.1	pepN	Translation: Degradation of proteins, peptides, and glycopeptides	aminopeptidase N; gene=pepN
cce_0144	4.2774	0.3179	2	64	1273.41787	K.ISLDQAGEALQK.G	172035061	YP_001801562.1	pepN	Translation: Degradation of proteins, peptides, and glycopeptides	aminopeptidase N; gene=pepN
cce_0144	6.0382	0.4919	2	14	2074.23529	K.ISLDQAGEALQKGLSDDNAK.V	172035061	YP_001801562.1	pepN	Translation: Degradation of proteins, peptides, and glycopeptides	aminopeptidase N; gene=pepN
cce_0144	5.1611	0.4933	3	5	2329.55322	K.ISLDQAGEALQKGLSDDNAKVR.R	172035061	YP_001801562.1	pepN	Translation: Degradation of proteins, peptides, and glycopeptides	aminopeptidase N; gene=pepN
cce_0144	3.8996	0.1621	3	2	2485.73957	K.ISLDQAGEALQKGLSDDNAKVRR.A	172035061	YP_001801562.1	pepN	Translation: Degradation of proteins, peptides, and glycopeptides	aminopeptidase N; gene=pepN
cce_0144	3.8018	0.253	2	2	1272.51938	R.KAEEAIKKVQK.K	172035061	YP_001801562.1	pepN	Translation: Degradation of proteins, peptides, and glycopeptides	aminopeptidase N; gene=pepN
cce_0144	3.9316	0.319	2	3	1400.69229	R.KAEEAIKKVQKK.L	172035061	YP_001801562.1	pepN	Translation: Degradation of proteins, peptides, and glycopeptides	aminopeptidase N; gene=pepN
cce_0144	4.7446	0.4623	2	26	1769.98406	R.KFELPGAKPHYNPDR.Y	172035061	YP_001801562.1	pepN	Translation: Degradation of proteins, peptides, and glycopeptides	aminopeptidase N; gene=pepN
cce_0144	2.4794	0.1216	1	3	873.03234	K.KGNLEAIK.S	172035061	YP_001801562.1	pepN	Translation: Degradation of proteins, peptides, and glycopeptides	aminopeptidase N; gene=pepN
cce_0144	3.6113	0.2357	3	3	1757.06495	K.KGNLEAIKSLEEALIK.D	172035061	YP_001801562.1	pepN	Translation: Degradation of proteins, peptides, and glycopeptides	aminopeptidase N; gene=pepN
cce_0144	4.0945	0.3856	3	1	2604.98556	K.KGNLEAIKSLEEALIKDSFWGVR.L	172035061	YP_001801562.1	pepN	Translation: Degradation of proteins, peptides, and glycopeptides	aminopeptidase N; gene=pepN
cce_0144	3.7654	0.194	3	1	3117.58771	K.KGNLEAIKSLEEALIKDSFWGVRLEAAK.Q	172035061	YP_001801562.1	pepN	Translation: Degradation of proteins, peptides, and glycopeptides	aminopeptidase N; gene=pepN
cce_0144	4.6914	0.3727	2	6	1935.19251	K.KLGSDKGMQSLRDELEK.L	172035061	YP_001801562.1	pepN	Translation: Degradation of proteins, peptides, and glycopeptides	aminopeptidase N; gene=pepN
cce_0144	2.8624	0.2545	2	2	1803.02691	K.KVQKKLGSDKGMQSLR.D	172035061	YP_001801562.1	pepN	Translation: Degradation of proteins, peptides, and glycopeptides	aminopeptidase N; gene=pepN
cce_0144	4.5781	0.3666	2	5	1807.01959	K.LGSDKGMQSLRDELEK.L	172035061	YP_001801562.1	pepN	Translation: Degradation of proteins, peptides, and glycopeptides	aminopeptidase N; gene=pepN
cce_0144	7.141	0.3653	3	26	3147.46784	K.LGSDKGMQSLRDELEKLKQENQDLQSR.I	172035061	YP_001801562.1	pepN	Translation: Degradation of proteins, peptides, and glycopeptides	aminopeptidase N; gene=pepN
cce_0144	3.9221	0.1447	2	48	1359.47085	K.LKQENQDLQSR.I	172035061	YP_001801562.1	pepN	Translation: Degradation of proteins, peptides, and glycopeptides	aminopeptidase N; gene=pepN
cce_0144	4.2114	0.3847	3	1	3091.67863	K.LTINLLQPTQENPITIIINYGVENPQR.G	172035061	YP_001801562.1	pepN	Translation: Degradation of proteins, peptides, and glycopeptides	aminopeptidase N; gene=pepN
cce_0144	5.0847	0.5319	2	13	1778.89637	K.LTITQTQVTEEEGNSK.D	172035061	YP_001801562.1	pepN	Translation: Degradation of proteins, peptides, and glycopeptides	aminopeptidase N; gene=pepN
cce_0144	2.5177	0.1522	2	1	976.15425	R.PIVTNIYR.E	172035061	YP_001801562.1	pepN	Translation: Degradation of proteins, peptides, and glycopeptides	aminopeptidase N; gene=pepN
cce_0144	2.736	0.2228	2	4	1117.52324	K.QENQDLQSR.I	172035061	YP_001801562.1	pepN	Translation: Degradation of proteins, peptides, and glycopeptides	aminopeptidase N; gene=pepN
cce_0144	4.9509	0.4646	3	38	2736.13796	K.QIHPTYLMTLAVGEFSEIKDQWK.G	172035061	YP_001801562.1	pepN	Translation: Degradation of proteins, peptides, and glycopeptides	aminopeptidase N; gene=pepN
cce_0144	3.4833	0.2976	3	1	2500.74778	K.QLGKISLDQAGEALQKGLSDDNAK.V	172035061	YP_001801562.1	pepN	Translation: Degradation of proteins, peptides, and glycopeptides	aminopeptidase N; gene=pepN
cce_0144	4.5371	0.352	3	4	2756.06571	K.QLGKISLDQAGEALQKGLSDDNAKVR.R	172035061	YP_001801562.1	pepN	Translation: Degradation of proteins, peptides, and glycopeptides	aminopeptidase N; gene=pepN
cce_0144	4.5775	0.4583	3	31	3091.41623	K.QQSFYFPLESKPDYISFDVNNYFLK.T	172035061	YP_001801562.1	pepN	Translation: Degradation of proteins, peptides, and glycopeptides	aminopeptidase N; gene=pepN
cce_0144	3.691	0.2402	2	14	1200.41325	R.RAVIESLGNIK.N	172035061	YP_001801562.1	pepN	Translation: Degradation of proteins, peptides, and glycopeptides	aminopeptidase N; gene=pepN
cce_0144	4.8818	0.5177	2	2	2329.66146	R.RAVIESLGNIKNNYCYETLK.T	172035061	YP_001801562.1	pepN	Translation: Degradation of proteins, peptides, and glycopeptides	aminopeptidase N; gene=pepN
cce_0144	3.2602	0.1468	3	1	1428.70573	K.RKAEEAIKKVQK.K	172035061	YP_001801562.1	pepN	Translation: Degradation of proteins, peptides, and glycopeptides	aminopeptidase N; gene=pepN
cce_0144	3.0031	0.2352	2	27	1131.6633	R.RPIVTNIYR.E	172035061	YP_001801562.1	pepN	Translation: Degradation of proteins, peptides, and glycopeptides	aminopeptidase N; gene=pepN
cce_0144	3.7367	0.2966	2	28	1031.18822	R.SGAIGGLSQLK.T	172035061	YP_001801562.1	pepN	Translation: Degradation of proteins, peptides, and glycopeptides	aminopeptidase N; gene=pepN
cce_0144	6.7156	0.4674	3	10	2624.92728	R.SGAIGGLSQLKTNPDAVDVIFEYTK.L	172035061	YP_001801562.1	pepN	Translation: Degradation of proteins, peptides, and glycopeptides	aminopeptidase N; gene=pepN
cce_0144	7.0887	0.5647	3	10	3473.9636	R.SGAIGGLSQLKTNPDAVDVIFEYTKLGIPQALR.L	172035061	YP_001801562.1	pepN	Translation: Degradation of proteins, peptides, and glycopeptides	aminopeptidase N; gene=pepN
cce_0144	6.0084	0.469	3	71	2400.3133	R.SGINQLILDAVDLNINSVFINK.V	172035061	YP_001801562.1	pepN	Translation: Degradation of proteins, peptides, and glycopeptides	aminopeptidase N; gene=pepN
cce_0144	2.9535	0.1396	2	16	946.47411	R.SGWNEVVR.S	172035061	YP_001801562.1	pepN	Translation: Degradation of proteins, peptides, and glycopeptides	aminopeptidase N; gene=pepN
cce_0144	2.5158	0.164	2	1	902.51932	K.SLEEALIK.D	172035061	YP_001801562.1	pepN	Translation: Degradation of proteins, peptides, and glycopeptides	aminopeptidase N; gene=pepN
cce_0144	4.912	0.385	3	68	1749.91701	K.SLEEALIKDSFWGVR.L	172035061	YP_001801562.1	pepN	Translation: Degradation of proteins, peptides, and glycopeptides	aminopeptidase N; gene=pepN
cce_0144	5.7607	0.416	3	18	2262.21286	K.SLEEALIKDSFWGVRLEAAK.Q	172035061	YP_001801562.1	pepN	Translation: Degradation of proteins, peptides, and glycopeptides	aminopeptidase N; gene=pepN
cce_0144	3.5759	0.2467	3	1	2690.09046	K.SLEEALIKDSFWGVRLEAAKQLGK.I	172035061	YP_001801562.1	pepN	Translation: Degradation of proteins, peptides, and glycopeptides	aminopeptidase N; gene=pepN
cce_0144	4.007	0.3685	2	12	1089.26767	R.SLGSILSGNLK.E	172035061	YP_001801562.1	pepN	Translation: Degradation of proteins, peptides, and glycopeptides	aminopeptidase N; gene=pepN
cce_0144	3.6714	0.3821	2	16	1346.55512	R.SLGSILSGNLKEK.T	172035061	YP_001801562.1	pepN	Translation: Degradation of proteins, peptides, and glycopeptides	aminopeptidase N; gene=pepN
cce_0144	6.5422	0.4952	3	48	2355.75676	R.SLGSILSGNLKEKTPEVIDLLK.N	172035061	YP_001801562.1	pepN	Translation: Degradation of proteins, peptides, and glycopeptides	aminopeptidase N; gene=pepN
cce_0144	7.3255	0.4922	3	29	3082.58158	R.SLGSILSGNLKEKTPEVIDLLKNILETR.S	172035061	YP_001801562.1	pepN	Translation: Degradation of proteins, peptides, and glycopeptides	aminopeptidase N; gene=pepN
cce_0144	3.0686	0.348	2	6	1086.09123	R.SYLEEDSSR.Y	172035061	YP_001801562.1	pepN	Translation: Degradation of proteins, peptides, and glycopeptides	aminopeptidase N; gene=pepN
cce_0144	4.668	0.4857	2	2	1664.79735	L.TITQTQVTEEEGNSK.D	172035061	YP_001801562.1	pepN	Translation: Degradation of proteins, peptides, and glycopeptides	aminopeptidase N; gene=pepN
cce_0144	4.4843	0.3513	2	60	1611.79008	K.TNPDAVDVIFEYTK.L	172035061	YP_001801562.1	pepN	Translation: Degradation of proteins, peptides, and glycopeptides	aminopeptidase N; gene=pepN
cce_0144	4.5432	0.3968	2	3	2461.79798	K.TNPDAVDVIFEYTKLGIPQALR.L	172035061	YP_001801562.1	pepN	Translation: Degradation of proteins, peptides, and glycopeptides	aminopeptidase N; gene=pepN
cce_0144	3.3699	0.3047	2	50	1027.60339	K.TPEVIDLLK.N	172035061	YP_001801562.1	pepN	Translation: Degradation of proteins, peptides, and glycopeptides	aminopeptidase N; gene=pepN
cce_0144	5.1404	0.4955	2	43	1755.04906	K.TPEVIDLLKNILETR.S	172035061	YP_001801562.1	pepN	Translation: Degradation of proteins, peptides, and glycopeptides	aminopeptidase N; gene=pepN
cce_0144	3.6745	0.3151	2	10	1316.61911	K.TPQMIDYFSSK.F	172035061	YP_001801562.1	pepN	Translation: Degradation of proteins, peptides, and glycopeptides	aminopeptidase N; gene=pepN
cce_0144	4.1926	0.5064	2	1	2448.73336	K.TPQMIDYFSSKFGYDYPYPK.Y	172035061	YP_001801562.1	pepN	Translation: Degradation of proteins, peptides, and glycopeptides	aminopeptidase N; gene=pepN
cce_0144	4.2236	0.3819	2	80	1390.74642	K.TVELDYPIAELK.A	172035061	YP_001801562.1	pepN	Translation: Degradation of proteins, peptides, and glycopeptides	aminopeptidase N; gene=pepN
cce_0144	3.7042	0.3487	3	8	2709.00427	K.TVELDYPIAELKAQLSHDPDPISR.T	172035061	YP_001801562.1	pepN	Translation: Degradation of proteins, peptides, and glycopeptides	aminopeptidase N; gene=pepN
cce_0144	3.1434	0.2757	2	12	1060.22633	K.TVETIDLLR.A	172035061	YP_001801562.1	pepN	Translation: Degradation of proteins, peptides, and glycopeptides	aminopeptidase N; gene=pepN
cce_0144	2.9615	0.3282	2	4	908.07669	R.TYAAIAIGK.K	172035061	YP_001801562.1	pepN	Translation: Degradation of proteins, peptides, and glycopeptides	aminopeptidase N; gene=pepN
cce_0144	2.838	0.3592	2	12	1035.61971	R.TYAAIAIGKK.G	172035061	YP_001801562.1	pepN	Translation: Degradation of proteins, peptides, and glycopeptides	aminopeptidase N; gene=pepN
cce_0144	2.7301	0.3199	2	2	1762.08643	R.TYAAIAIGKKGNLEAIK.S	172035061	YP_001801562.1	pepN	Translation: Degradation of proteins, peptides, and glycopeptides	aminopeptidase N; gene=pepN
cce_0144	3.5272	0.2095	3	1	1784.18314	R.VKRKAEEAIKKVQKK.L	172035061	YP_001801562.1	pepN	Translation: Degradation of proteins, peptides, and glycopeptides	aminopeptidase N; gene=pepN
cce_0144	4.519	0.3462	3	3	3678.08393	K.VKVPNNFMAISNGELINQETVGEETIYHWSQK.Q	172035061	YP_001801562.1	pepN	Translation: Degradation of proteins, peptides, and glycopeptides	aminopeptidase N; gene=pepN
cce_0144	4.5536	0.3233	3	3	3450.77945	K.VPNNFMAISNGELINQETVGEETIYHWSQK.Q	172035061	YP_001801562.1	pepN	Translation: Degradation of proteins, peptides, and glycopeptides	aminopeptidase N; gene=pepN
cce_0144	2.6952	0.1337	2	4	1674.93195	K.VQKKLGSDKGMQSLR.D	172035061	YP_001801562.1	pepN	Translation: Degradation of proteins, peptides, and glycopeptides	aminopeptidase N; gene=pepN
cce_0146	4.6466	0.4094	2	9	1473.5414	A.FVEMDTEEEESK.A	172035063	YP_001801564.1	-	Translation: Nucleoproteins	RNA-binding protein
cce_0146	6.1147	0.5534	3	27	3165.41086	R.GFAFVEMDTEEEESKAIDTLDGAEWMGR.S	172035063	YP_001801564.1	-	Translation: Nucleoproteins	RNA-binding protein
cce_0146	2.9767	0.2496	2	18	1548.73203	R.IHIPTDRETGRPR.G	172035063	YP_001801564.1	-	Translation: Nucleoproteins	RNA-binding protein
cce_0146	4.7116	0.5157	3	1	2942.17912	M.SIYVGNLAYEVTDADLNTVFSDYGSVK.R	172035063	YP_001801564.1	-	Translation: Nucleoproteins	RNA-binding protein
cce_0146	5.8818	0.5728	3	26	3098.36548	M.SIYVGNLAYEVTDADLNTVFSDYGSVKR.I	172035063	YP_001801564.1	-	Translation: Nucleoproteins	RNA-binding protein
cce_0146	2.6504	0.3534	2	9	1187.40131	R.SMKVNQARPR.N	172035063	YP_001801564.1	-	Translation: Nucleoproteins	RNA-binding protein
cce_0146	2.4951	0.1287	2	1	840.95366	K.VNQARPR.N	172035063	YP_001801564.1	-	Translation: Nucleoproteins	RNA-binding protein
cce_0147	5.0461	0.4218	2	20	1533.79395	M.AKEKVIEFLGEAAK.N	172035064	YP_001801565.1	-	Unassigned	unknown
cce_0147	5.9924	0.4441	3	9	2132.44585	M.AKEKVIEFLGEAAKNQDLK.E	172035064	YP_001801565.1	-	Unassigned	unknown
cce_0147	6.301	0.3942	2	36	2389.7333	M.AKEKVIEFLGEAAKNQDLKEK.L	172035064	YP_001801565.1	-	Unassigned	unknown
cce_0147	4.6078	0.572	2	1	2017.05602	H.DNVPPSIGAQPYSGDSNPNS.-	172035064	YP_001801565.1	-	Unassigned	unknown
cce_0147	4.9348	0.3073	3	13	2200.0292	K.EKGFEFSSENVDEALEELK.Q	172035064	YP_001801565.1	-	Unassigned	unknown
cce_0147	6.4854	0.5274	3	245	3091.3298	K.EKGFEFSSENVDEALEELKQQPGFFGK.L	172035064	YP_001801565.1	-	Unassigned	unknown
cce_0147	5.0624	0.4896	2	32	1914.05423	K.EKLQTVKNPDELTSLAK.E	172035064	YP_001801565.1	-	Unassigned	unknown
cce_0147	4.7952	0.4762	2	12	2172.46515	K.EKLQTVKNPDELTSLAKEK.G	172035064	YP_001801565.1	-	Unassigned	unknown
cce_0147	3.7653	0.3689	2	7	1334.54281	K.EKVIEFLGEAAK.N	172035064	YP_001801565.1	-	Unassigned	unknown
cce_0147	5.7079	0.387	2	11	2190.48216	K.EKVIEFLGEAAKNQDLKEK.L	172035064	YP_001801565.1	-	Unassigned	unknown
cce_0147	7.7474	0.3589	3	5	3829.3498	K.EKVIEFLGEAAKNQDLKEKLQTVKNPDELTSLAK.E	172035064	YP_001801565.1	-	Unassigned	unknown
cce_0147	6.3808	0.4919	3	1	4086.63726	K.EKVIEFLGEAAKNQDLKEKLQTVKNPDELTSLAKEK.G	172035064	YP_001801565.1	-	Unassigned	unknown
cce_0147	5.6134	0.3958	3	32	1885.87018	G.FEFSSENVDEALEELK.Q	172035064	YP_001801565.1	-	Unassigned	unknown
cce_0147	4.9061	0.4476	2	20	1610.70093	E.FSSENVDEALEELK.Q	172035064	YP_001801565.1	-	Unassigned	unknown
cce_0147	5.8303	0.4557	2	50	1942.89164	K.GFEFSSENVDEALEELK.Q	172035064	YP_001801565.1	-	Unassigned	unknown
cce_0147	4.5115	0.3964	2	1	2070.95022	K.GFEFSSENVDEALEELKQ.Q	172035064	YP_001801565.1	-	Unassigned	unknown
cce_0147	5.0188	0.3661	2	31	2354.4685	K.GFEFSSENVDEALEELKQQPG.F	172035064	YP_001801565.1	-	Unassigned	unknown
cce_0147	5.9633	0.5408	3	272	2834.04235	K.GFEFSSENVDEALEELKQQPGFFGK.L	172035064	YP_001801565.1	-	Unassigned	unknown
cce_0147	5.7575	0.5675	3	234	3349.56075	K.LAEAIAEAFSPPHDNVPPSIGAQPYSGDSNPNS.-	172035064	YP_001801565.1	-	Unassigned	unknown
cce_0147	4.6913	0.3296	2	303	1657.89024	K.LQTVKNPDELTSLAK.E	172035064	YP_001801565.1	-	Unassigned	unknown
cce_0147	5.9678	0.4535	3	95	1915.17769	K.LQTVKNPDELTSLAKEK.G	172035064	YP_001801565.1	-	Unassigned	unknown
cce_0147	4.7955	0.4603	3	2	4730.19744	K.LQTVKNPDELTSLAKEKGFEFSSENVDEALEELKQQPGFFGK.L	172035064	YP_001801565.1	-	Unassigned	unknown
cce_0147	3.2283	0.3501	2	38	1088.1934	K.NPDELTSLAK.E	172035064	YP_001801565.1	-	Unassigned	unknown
cce_0147	3.2037	0.2495	2	4	1345.48086	K.NPDELTSLAKEK.G	172035064	YP_001801565.1	-	Unassigned	unknown
cce_0147	3.0567	0.1278	2	2	1444.6588	K.NQDLKEKLQTVK.N	172035064	YP_001801565.1	-	Unassigned	unknown
cce_0147	5.9022	0.4785	2	51	2513.8296	K.NQDLKEKLQTVKNPDELTSLAK.E	172035064	YP_001801565.1	-	Unassigned	unknown
cce_0147	6.3627	0.4898	3	7	2771.11705	K.NQDLKEKLQTVKNPDELTSLAKEK.G	172035064	YP_001801565.1	-	Unassigned	unknown
cce_0147	4.7387	0.5435	2	1	2348.42728	S.PPHDNVPPSIGAQPYSGDSNPNS.-	172035064	YP_001801565.1	-	Unassigned	unknown
cce_0147	3.8624	0.3801	2	152	1076.59864	K.VIEFLGEAAK.N	172035064	YP_001801565.1	-	Unassigned	unknown
cce_0147	4.7675	0.3152	2	34	1675.90726	K.VIEFLGEAAKNQDLK.E	172035064	YP_001801565.1	-	Unassigned	unknown
cce_0147	5.5627	0.421	2	132	1933.19471	K.VIEFLGEAAKNQDLKEK.L	172035064	YP_001801565.1	-	Unassigned	unknown
cce_0147	5.0986	0.3857	3	6	2501.39737	K.VIEFLGEAAKNQDLKEKLQTVK.N	172035064	YP_001801565.1	-	Unassigned	unknown
cce_0147	7.7422	0.5439	3	39	3572.06235	K.VIEFLGEAAKNQDLKEKLQTVKNPDELTSLAK.E	172035064	YP_001801565.1	-	Unassigned	unknown
cce_0147	7.4636	0.5192	3	10	3829.3498	K.VIEFLGEAAKNQDLKEKLQTVKNPDELTSLAKEK.G	172035064	YP_001801565.1	-	Unassigned	unknown
cce_0148	4.9145	0.5345	2	2	1802.92116	K.NGEVVAVTGDGTNDAAALK.Q	172035065	YP_001801566.1	-	Transport and binding proteins	cation-transporting P-type ATPase, E1-E2 type
cce_0148	2.1427	0.1045	1	1	1518.79445	K.QAQVGLSMGSGTAIAK.E	172035065	YP_001801566.1	-	Transport and binding proteins	cation-transporting P-type ATPase, E1-E2 type
cce_0148	2.871	0.1127	2	1	862.46287	K.TGTLTQNK.M	172035065	YP_001801566.1	-	Transport and binding proteins	cation-transporting P-type ATPase, E1-E2 type
cce_0149	1.7195	0.1108	1	1	741.77572	R.AHVGDSR.L	172035066	YP_001801567.1	-	Other categories: Other	probable protein phosphatase
cce_0149	2.7759	0.2342	2	8	983.55202	R.AIQQGIEPK.L	172035066	YP_001801567.1	-	Other categories: Other	probable protein phosphatase
cce_0149	3.2024	0.3929	2	3	1595.73909	K.GLEQLTIDHEVGQR.A	172035066	YP_001801567.1	-	Other categories: Other	probable protein phosphatase
cce_0149	4.7319	0.5402	2	7	1852.08492	R.KKGLEQLTIDHEVGQR.A	172035066	YP_001801567.1	-	Other categories: Other	probable protein phosphatase
cce_0149	4.942	0.4178	3	4	2343.58328	K.LAYARPDAYQLTQALGPHDNK.Y	172035066	YP_001801567.1	-	Other categories: Other	probable protein phosphatase
cce_0149	4.1586	0.3803	3	1	3229.59357	K.LAYARPDAYQLTQALGPHDNKYIQPDIR.F	172035066	YP_001801567.1	-	Other categories: Other	probable protein phosphatase
cce_0149	2.6	0.1701	2	2	943.08266	K.LNQVAELR.L	172035066	YP_001801567.1	-	Other categories: Other	probable protein phosphatase
cce_0149	2.7379	0.3592	2	1	1975.2551	K.LWQVILAQPMSSDQTEK.S	172035066	YP_001801567.1	-	Other categories: Other	probable protein phosphatase
cce_0149	5.1886	0.5346	2	26	1554.71429	K.LYDVNQSNASSGSGR.M	172035066	YP_001801567.1	-	Other categories: Other	probable protein phosphatase
cce_0149	2.5419	0.1583	2	1	1549.83281	R.MGTTLVLMLVDQTK.V	172035066	YP_001801567.1	-	Other categories: Other	probable protein phosphatase
cce_0149	4.8281	0.5031	2	6	1656.77776	K.SLTFDNNYLDLGQR.Y	172035066	YP_001801567.1	-	Other categories: Other	probable protein phosphatase
cce_0149	2.8384	0.3519	2	1	1167.3188	K.STQSLDKTMR.K	172035066	YP_001801567.1	-	Other categories: Other	probable protein phosphatase
cce_0149	2.9182	0.2693	2	1	1295.49171	K.STQSLDKTMRK.L	172035066	YP_001801567.1	-	Other categories: Other	probable protein phosphatase
cce_0149	3.5026	0.1714	2	42	1010.53777	K.VAVAHVGDSR.V	172035066	YP_001801567.1	-	Other categories: Other	probable protein phosphatase
cce_0150	2.7987	0.2534	2	1	1678.91114	K.AATLDKIQEIYEKR.Q	172035067	YP_001801568.1	-	Unassigned	putative glycosyl transferase
cce_0150	1.9771	0.1787	1	8	834.93943	K.GILDGVNF.-	172035067	YP_001801568.1	-	Unassigned	putative glycosyl transferase
cce_0150	2.9044	0.328	2	1	1124.70377	R.LDIPIVSLVR.N	172035067	YP_001801568.1	-	Unassigned	putative glycosyl transferase
cce_0150	2.8355	0.3524	2	1	1671.94211	R.VISKPGFSTFAETMR.L	172035067	YP_001801568.1	-	Unassigned	putative glycosyl transferase
cce_0150	2.7936	0.3777	2	1	1240.47415	K.VLPKDGAEVIAK.G	172035067	YP_001801568.1	-	Unassigned	putative glycosyl transferase
cce_0150	3.4243	0.2434	3	2	2142.09649	R.YNIDEIKDKFDLTASLEK.T	172035067	YP_001801568.1	-	Unassigned	putative glycosyl transferase
cce_0151	1.9999	0.1356	1	1	785.90832	K.IPDLAEK.V	172035068	YP_001801569.1	-	Unassigned	hypothetical protein
cce_0152	3.6957	0.341	3	2	2606.95509	K.AFQLGYEPLSLREELEQLKDKV.-	172035069	YP_001801570.1	-	Biosynthesis of cofactors, prosthetic groups, and carriers: Cobalamin, heme, phycobilin and porphyrin	putative dTDP-4-dehydrorhamnose reductase
cce_0152	4.0664	0.2639	3	6	1948.29565	K.GLLLALEKGEGEIIHLGGK.E	172035069	YP_001801570.1	-	Biosynthesis of cofactors, prosthetic groups, and carriers: Cobalamin, heme, phycobilin and porphyrin	putative dTDP-4-dehydrorhamnose reductase
cce_0152	5.4525	0.485	3	10	2233.59655	K.GLLLALEKGEGEIIHLGGKER.I	172035069	YP_001801570.1	-	Biosynthesis of cofactors, prosthetic groups, and carriers: Cobalamin, heme, phycobilin and porphyrin	putative dTDP-4-dehydrorhamnose reductase
cce_0152	2.7127	0.2593	2	1	1036.47931	R.SPDTSLDSSK.A	172035069	YP_001801570.1	-	Biosynthesis of cofactors, prosthetic groups, and carriers: Cobalamin, heme, phycobilin and porphyrin	putative dTDP-4-dehydrorhamnose reductase
cce_0152	4.4968	0.2697	3	2	3624.99261	R.SPDTSLDSSKAFQLGYEPLSLREELEQLKDKV.-	172035069	YP_001801570.1	-	Biosynthesis of cofactors, prosthetic groups, and carriers: Cobalamin, heme, phycobilin and porphyrin	putative dTDP-4-dehydrorhamnose reductase
cce_0153	3.4227	0.3932	2	1	1175.36226	K.AAGINAFLLER.N	172035070	YP_001801571.1	-	Unassigned	putative HAD-superfamily subfamily IA hydrolase, REG-2-like protein
cce_0153	1.903	0.125	1	1	939.98927	K.KEDYEGAK.A	172035070	YP_001801571.1	-	Unassigned	putative HAD-superfamily subfamily IA hydrolase, REG-2-like protein
cce_0153	3.2179	0.1052	2	2	1513.80433	K.VIFFDAVGTLFGVK.G	172035070	YP_001801571.1	-	Unassigned	putative HAD-superfamily subfamily IA hydrolase, REG-2-like protein
cce_0154	3.6248	0.3776	2	26	1074.16996	R.DVAQTALEAR.R	172035071	YP_001801572.1	ndbB	Photosynthesis and respiration: NADH dehydrogenase	type 2 NADH dehydrogenase; gene=ndbB
cce_0154	5.0893	0.4176	2	25	2658.15009	K.GKIDTIPVDLVLWTVGTQVTEMIK.E	172035071	YP_001801572.1	ndbB	Photosynthesis and respiration: NADH dehydrogenase	type 2 NADH dehydrogenase; gene=ndbB
cce_0154	6.4936	0.5698	3	46	3366.99949	K.GKIDTIPVDLVLWTVGTQVTEMIKELPLQK.T	172035071	YP_001801572.1	ndbB	Photosynthesis and respiration: NADH dehydrogenase	type 2 NADH dehydrogenase; gene=ndbB
cce_0154	5.0107	0.3983	3	16	3693.39241	K.GKIDTIPVDLVLWTVGTQVTEMIKELPLQKTPK.G	172035071	YP_001801572.1	ndbB	Photosynthesis and respiration: NADH dehydrogenase	type 2 NADH dehydrogenase; gene=ndbB
cce_0154	4.4573	0.4609	2	7	2209.57514	K.HQINVGINWITKPLTDLFV.-	172035071	YP_001801572.1	ndbB	Photosynthesis and respiration: NADH dehydrogenase	type 2 NADH dehydrogenase; gene=ndbB
cce_0154	4.8448	0.3788	3	20	2472.92563	K.IDTIPVDLVLWTVGTQVTEMIK.E	172035071	YP_001801572.1	ndbB	Photosynthesis and respiration: NADH dehydrogenase	type 2 NADH dehydrogenase; gene=ndbB
cce_0154	3.4295	0.2095	3	1	3181.77503	K.IDTIPVDLVLWTVGTQVTEMIKELPLQK.T	172035071	YP_001801572.1	ndbB	Photosynthesis and respiration: NADH dehydrogenase	type 2 NADH dehydrogenase; gene=ndbB
cce_0154	3.0545	0.1832	2	3	1219.3719	K.ILKDSPEFNR.D	172035071	YP_001801572.1	ndbB	Photosynthesis and respiration: NADH dehydrogenase	type 2 NADH dehydrogenase; gene=ndbB
cce_0154	4.0275	0.2484	2	53	2274.51925	K.ILKDSPEFNRDVAQTALEAR.R	172035071	YP_001801572.1	ndbB	Photosynthesis and respiration: NADH dehydrogenase	type 2 NADH dehydrogenase; gene=ndbB
cce_0154	4.6078	0.3034	3	8	2429.28955	K.ILKDSPEFNRDVAQTALEARR.I	172035071	YP_001801572.1	ndbB	Photosynthesis and respiration: NADH dehydrogenase	type 2 NADH dehydrogenase; gene=ndbB
cce_0154	5.8827	0.4072	3	4	3495.17241	Y.KGKIDTIPVDLVLWTVGTQVTEMIKELPLQK.T	172035071	YP_001801572.1	ndbB	Photosynthesis and respiration: NADH dehydrogenase	type 2 NADH dehydrogenase; gene=ndbB
cce_0154	2.6931	0.1176	2	4	1073.5698	K.LADRLGDTGR.I	172035071	YP_001801572.1	ndbB	Photosynthesis and respiration: NADH dehydrogenase	type 2 NADH dehydrogenase; gene=ndbB
cce_0154	2.5765	0.2151	2	2	1088.58338	R.LLEEKEAEK.I	172035071	YP_001801572.1	ndbB	Photosynthesis and respiration: NADH dehydrogenase	type 2 NADH dehydrogenase; gene=ndbB
cce_0154	3.8241	0.3622	2	57	1357.76856	R.LLEEKEAEKIR.I	172035071	YP_001801572.1	ndbB	Photosynthesis and respiration: NADH dehydrogenase	type 2 NADH dehydrogenase; gene=ndbB
cce_0154	4.559	0.4346	2	54	1627.91051	R.LRLLEEKEAEKIR.I	172035071	YP_001801572.1	ndbB	Photosynthesis and respiration: NADH dehydrogenase	type 2 NADH dehydrogenase; gene=ndbB
cce_0154	4.9035	0.4366	2	1	2316.59128	R.LTQFPWEEDQTPEIILIDK.N	172035071	YP_001801572.1	ndbB	Photosynthesis and respiration: NADH dehydrogenase	type 2 NADH dehydrogenase; gene=ndbB
cce_0154	3.6669	0.4244	2	6	2701.9686	R.LTQFPWEEDQTPEIILIDKNDR.F	172035071	YP_001801572.1	ndbB	Photosynthesis and respiration: NADH dehydrogenase	type 2 NADH dehydrogenase; gene=ndbB
cce_0154	3.9256	0.3966	3	4	3086.44897	R.LVERGEKILKDSPEFNRDVAQTALEAR.R	172035071	YP_001801572.1	ndbB	Photosynthesis and respiration: NADH dehydrogenase	type 2 NADH dehydrogenase; gene=ndbB
cce_0154	5.4913	0.5028	3	4	2709.44327	R.LVLAMGGKTPLDNFSGVKDYAIPFR.T	172035071	YP_001801572.1	ndbB	Photosynthesis and respiration: NADH dehydrogenase	type 2 NADH dehydrogenase; gene=ndbB
cce_0154	2.7973	0.3488	2	17	996.59891	R.RLIYLYR.L	172035071	YP_001801572.1	ndbB	Photosynthesis and respiration: NADH dehydrogenase	type 2 NADH dehydrogenase; gene=ndbB
cce_0154	2.7718	0.1304	2	14	1077.5575	K.TPLDNFSGVK.D	172035071	YP_001801572.1	ndbB	Photosynthesis and respiration: NADH dehydrogenase	type 2 NADH dehydrogenase; gene=ndbB
cce_0154	4.7248	0.4599	2	117	1941.17539	K.TPLDNFSGVKDYAIPFR.T	172035071	YP_001801572.1	ndbB	Photosynthesis and respiration: NADH dehydrogenase	type 2 NADH dehydrogenase; gene=ndbB
cce_0155	3.4382	0.3004	2	24	1392.74816	K.AEVTVYANGTVIR.A	172035072	YP_001801573.1	lrtA	Other categories: Adaptations and atypical conditions	light repressed protein; gene=lrtA
cce_0155	5.8578	0.5293	2	43	1938.92909	R.AQEGSENLYASIDLVSDK.I	172035072	YP_001801573.1	lrtA	Other categories: Adaptations and atypical conditions	light repressed protein; gene=lrtA
cce_0155	4.9569	0.4813	2	147	2280.47743	R.AQEGSENLYASIDLVSDKIAR.Q	172035072	YP_001801573.1	lrtA	Other categories: Adaptations and atypical conditions	light repressed protein; gene=lrtA
cce_0155	3.4947	0.3252	3	26	1290.49326	K.AVKHYQTLTTK.V	172035072	YP_001801573.1	lrtA	Other categories: Adaptations and atypical conditions	light repressed protein; gene=lrtA
cce_0155	1.7726	0.1224	1	1	688.36243	K.DLIGDR.E	172035072	YP_001801573.1	lrtA	Other categories: Adaptations and atypical conditions	light repressed protein; gene=lrtA
cce_0155	2.687	0.1443	2	6	1094.62044	R.EAALPPEVIR.M	172035072	YP_001801573.1	lrtA	Other categories: Adaptations and atypical conditions	light repressed protein; gene=lrtA
cce_0155	2.8785	0.3039	2	12	1187.62664	R.EIEKDLIGDR.E	172035072	YP_001801573.1	lrtA	Other categories: Adaptations and atypical conditions	light repressed protein; gene=lrtA
cce_0155	4.7124	0.3226	3	5	2264.56428	R.EIEKDLIGDREAALPPEVIR.M	172035072	YP_001801573.1	lrtA	Other categories: Adaptations and atypical conditions	light repressed protein; gene=lrtA
cce_0155	3.6941	0.4627	2	31	1658.88316	K.HKAEVTVYANGTVIR.A	172035072	YP_001801573.1	lrtA	Other categories: Adaptations and atypical conditions	light repressed protein; gene=lrtA
cce_0155	5.3732	0.4641	2	20	1851.07745	K.HQLELVDHDFYMFR.N	172035072	YP_001801573.1	lrtA	Other categories: Adaptations and atypical conditions	light repressed protein; gene=lrtA
cce_0155	2.919	0.3438	2	62	992.11055	K.HYQTLTTK.V	172035072	YP_001801573.1	lrtA	Other categories: Adaptations and atypical conditions	light repressed protein; gene=lrtA
cce_0155	3.2691	0.2726	2	19	1252.40512	K.INNHKPQSSVK.N	172035072	YP_001801573.1	lrtA	Other categories: Adaptations and atypical conditions	light repressed protein; gene=lrtA
cce_0155	5.2501	0.538	2	11	2187.44483	K.INNHKPQSSVKNPEVLPER.E	172035072	YP_001801573.1	lrtA	Other categories: Adaptations and atypical conditions	light repressed protein; gene=lrtA
cce_0155	4.9849	0.4019	3	2	2687.00507	K.INNHKPQSSVKNPEVLPEREIEK.D	172035072	YP_001801573.1	lrtA	Other categories: Adaptations and atypical conditions	light repressed protein; gene=lrtA
cce_0155	3.2531	0.2531	3	2	2115.42175	R.ITNKHKAEVTVYANGTVIR.A	172035072	YP_001801573.1	lrtA	Other categories: Adaptations and atypical conditions	light repressed protein; gene=lrtA
cce_0155	5.7142	0.46	3	27	2377.22455	K.LLIQGNNIDVTESINDYVTQK.L	172035072	YP_001801573.1	lrtA	Other categories: Adaptations and atypical conditions	light repressed protein; gene=lrtA
cce_0155	5.2599	0.4124	3	110	2747.44617	K.LLIQGNNIDVTESINDYVTQKLEK.A	172035072	YP_001801573.1	lrtA	Other categories: Adaptations and atypical conditions	light repressed protein; gene=lrtA
cce_0155	6.6883	0.3599	3	43	3008.4367	S.MKLLIQGNNIDVTESINDYVTQKLEK.A	172035072	YP_001801573.1	lrtA	Other categories: Adaptations and atypical conditions	light repressed protein; gene=lrtA
cce_0155	3.6074	0.3584	2	9	1774.16125	R.MKYFAMPPMSIEEAK.H	172035072	YP_001801573.1	lrtA	Other categories: Adaptations and atypical conditions	light repressed protein; gene=lrtA
cce_0155	4.1793	0.427	3	11	3606.2161	R.MKYFAMPPMSIEEAKHQLELVDHDFYMFR.N	172035072	YP_001801573.1	lrtA	Other categories: Adaptations and atypical conditions	light repressed protein; gene=lrtA
cce_0155	6.1523	0.3652	3	7	2638.24286	P.MSIEEAKHQLELVDHDFYMFR.N	172035072	YP_001801573.1	lrtA	Other categories: Adaptations and atypical conditions	light repressed protein; gene=lrtA
cce_0155	3.4797	0.398	2	133	1182.31658	R.NHGGFGVIQPR.E	172035072	YP_001801573.1	lrtA	Other categories: Adaptations and atypical conditions	light repressed protein; gene=lrtA
cce_0155	3.701	0.2655	2	2	2009.12832	R.NHGGFGVIQPREPNENDK.T	172035072	YP_001801573.1	lrtA	Other categories: Adaptations and atypical conditions	light repressed protein; gene=lrtA
cce_0155	5.5313	0.4253	2	72	2268.38853	R.NHGGFGVIQPREPNENDKTSA.-	172035072	YP_001801573.1	lrtA	Other categories: Adaptations and atypical conditions	light repressed protein; gene=lrtA
cce_0155	3.1273	0.2353	2	47	953.50507	K.NPEVLPER.E	172035072	YP_001801573.1	lrtA	Other categories: Adaptations and atypical conditions	light repressed protein; gene=lrtA
cce_0155	3.8914	0.3248	2	12	1452.76928	K.NPEVLPEREIEK.D	172035072	YP_001801573.1	lrtA	Other categories: Adaptations and atypical conditions	light repressed protein; gene=lrtA
cce_0155	4.3603	0.3112	3	21	3197.71647	K.NPEVLPEREIEKDLIGDREAALPPEVIR.M	172035072	YP_001801573.1	lrtA	Other categories: Adaptations and atypical conditions	light repressed protein; gene=lrtA
cce_0155	4.9166	0.4069	2	204	1611.7588	R.NQDTDEINVIYMR.N	172035072	YP_001801573.1	lrtA	Other categories: Adaptations and atypical conditions	light repressed protein; gene=lrtA
cce_0155	1.8403	0.1564	1	2	1093.30438	R.QLRKYKEK.I	172035072	YP_001801573.1	lrtA	Other categories: Adaptations and atypical conditions	light repressed protein; gene=lrtA
cce_0155	2.9991	0.3218	2	80	967.55711	K.VDVHLSVAK.N	172035072	YP_001801573.1	lrtA	Other categories: Adaptations and atypical conditions	light repressed protein; gene=lrtA
cce_0155	3.0783	0.3143	2	14	1513.70655	K.YFAMPPMSIEEAK.H	172035072	YP_001801573.1	lrtA	Other categories: Adaptations and atypical conditions	light repressed protein; gene=lrtA
cce_0155	3.8717	0.4169	3	9	3344.55772	K.YFAMPPMSIEEAKHQLELVDHDFYMFR.N	172035072	YP_001801573.1	lrtA	Other categories: Adaptations and atypical conditions	light repressed protein; gene=lrtA
cce_0157	3.1823	0.3304	2	1	1826.1339	K.FIKFDPQQSPILVHR.V	172035074	YP_001801575.1	lipB	Fatty acid, phospholipid, and sterol metabolism	lipoate-protein ligase B; gene=lipB
cce_0158	6.1007	0.4126	3	14	3143.59356	R.VLETSHPPTYYFPAEDVKLEHLIETSK.T	172035075	YP_001801576.1	-	Unassigned	hypothetical protein; contains DUF427
cce_0159	2.455	0.2029	2	1	1524.8701	R.DIVKLTTPLLPVSK.P	172035076	YP_001801577.1	tgt	Translation: Aminoacyl tRNA synthetases and tRNA modification	tRNA-guanine transglycosylase; gene=tgt
cce_0159	3.3676	0.4945	2	4	1011.11709	R.HGTALVAGER.W	172035076	YP_001801577.1	tgt	Translation: Aminoacyl tRNA synthetases and tRNA modification	tRNA-guanine transglycosylase; gene=tgt
cce_0159	4.0112	0.4265	2	1	1552.76228	R.HGTALVAGERWNLK.N	172035076	YP_001801577.1	tgt	Translation: Aminoacyl tRNA synthetases and tRNA modification	tRNA-guanine transglycosylase; gene=tgt
cce_0159	2.5308	0.1193	2	1	971.13278	R.IIELTPER.S	172035076	YP_001801577.1	tgt	Translation: Aminoacyl tRNA synthetases and tRNA modification	tRNA-guanine transglycosylase; gene=tgt
cce_0159	2.5598	0.2644	2	1	1322.62153	K.LTTPLLPVSKPR.Y	172035076	YP_001801577.1	tgt	Translation: Aminoacyl tRNA synthetases and tRNA modification	tRNA-guanine transglycosylase; gene=tgt
cce_0159	3.7259	0.4877	2	4	1637.82081	R.VGTWSTPHGLVETPR.F	172035076	YP_001801577.1	tgt	Translation: Aminoacyl tRNA synthetases and tRNA modification	tRNA-guanine transglycosylase; gene=tgt
cce_0160	4.8721	0.5045	2	16	1441.5654	R.ATYDDSLSQVTLK.Y	172035077	YP_001801578.1	-	Unassigned	unknown; contains a MOSC domain
cce_0160	5.8487	0.495	3	7	4045.45911	R.KTGFPDDTDASGPTIISQATLSTIAQWFPHLTVEEIR.R	172035077	YP_001801578.1	-	Unassigned	unknown; contains a MOSC domain
cce_0160	2.8235	0.1539	2	4	1049.20847	R.NNKIYQLR.A	172035077	YP_001801578.1	-	Unassigned	unknown; contains a MOSC domain
cce_0160	5.5061	0.5462	2	4	2164.31699	K.NSYTGEKTENFQQQFITK.R	172035077	YP_001801578.1	-	Unassigned	unknown; contains a MOSC domain
cce_0160	3.5095	0.2414	2	4	1396.62229	K.RKETLPPWVNR.S	172035077	YP_001801578.1	-	Unassigned	unknown; contains a MOSC domain
cce_0160	4.2284	0.2588	3	1	2775.11878	K.SGALKQDRQWAIFDKNQSLINGKR.N	172035077	YP_001801578.1	-	Unassigned	unknown; contains a MOSC domain
cce_0160	2.4412	0.1565	2	1	1402.81517	K.SLDGVSISLGTLLK.S	172035077	YP_001801578.1	-	Unassigned	unknown; contains a MOSC domain
cce_0160	3.0984	0.3128	2	11	1099.1829	R.SQFNHFYR.V	172035077	YP_001801578.1	-	Unassigned	unknown; contains a MOSC domain
cce_0160	2.7787	0.3194	2	1	1384.51877	K.TENFQQQFITK.R	172035077	YP_001801578.1	-	Unassigned	unknown; contains a MOSC domain
cce_0160	2.6849	0.2328	2	1	1101.57863	K.VGDEVKIIDN.-	172035077	YP_001801578.1	-	Unassigned	unknown; contains a MOSC domain
cce_0160	3.0806	0.2396	2	1	1926.1638	R.VSVNTKVTNLQQETHVK.V	172035077	YP_001801578.1	-	Unassigned	unknown; contains a MOSC domain
cce_0160	3.7635	0.3518	2	16	1297.44266	K.VTNLQQETHVK.V	172035077	YP_001801578.1	-	Unassigned	unknown; contains a MOSC domain
cce_0160	3.3991	0.4183	2	1	1859.92804	K.YGDNNVSQTFDLTEQK.K	172035077	YP_001801578.1	-	Unassigned	unknown; contains a MOSC domain
cce_0160	3.4534	0.1118	2	3	1988.10095	K.YGDNNVSQTFDLTEQKK.Q	172035077	YP_001801578.1	-	Unassigned	unknown; contains a MOSC domain
cce_0164	2.7051	0.3168	2	1	1477.56276	K.SDYFSHVSHELR.T	172035081	YP_001801582.1	-	Regulatory functions	two-component sensor histidine kinase
cce_0166	3.3065	0.1396	3	1	3764.07184	R.AEIYLRNLGYHNLRVRSQGETARIELPPEKIK.E	172035083	YP_001801584.1	-	Unassigned	CHP268-containing protein
cce_0166	3.9105	0.3523	2	2	1394.59501	K.IKEFVATTDLEK.L	172035083	YP_001801584.1	-	Unassigned	CHP268-containing protein
cce_0166	3.589	0.1247	3	1	3337.66911	K.IQAATIGIPHELVNTQEMNNPNYTSNPVNR.C	172035083	YP_001801584.1	-	Unassigned	CHP268-containing protein
cce_0166	3.1928	0.1461	2	4	1204.46531	-.MLTDKLNQLK.T	172035083	YP_001801584.1	-	Unassigned	CHP268-containing protein
cce_0166	1.7776	0.1321	1	1	987.09723	R.NLGYHNLR.V	172035083	YP_001801584.1	-	Unassigned	CHP268-containing protein
cce_0166	3.644	0.3242	2	3	1621.90596	K.SELHDTLKPLALKR.G	172035083	YP_001801584.1	-	Unassigned	CHP268-containing protein
cce_0166	3.4688	0.403	2	2	1512.77627	R.SPLAEVGITKLEVR.Q	172035083	YP_001801584.1	-	Unassigned	CHP268-containing protein
cce_0166	2.4747	0.2728	2	1	1795.99124	R.SQGETARIELPPEKIK.E	172035083	YP_001801584.1	-	Unassigned	CHP268-containing protein
cce_0167	1.7415	0.1228	1	1	798.9966	R.ALLLVNR.H	172035084	YP_001801585.1	-	Unassigned	unknown; contains a CHP147 domain
cce_0167	5.3065	0.5104	2	20	2162.10879	R.KSQDINTDGEIVTATPAVFR.V	172035084	YP_001801585.1	-	Unassigned	unknown; contains a CHP147 domain
cce_0167	3.4701	0.4806	2	3	1551.77598	R.LPQGQHGYLPWVR.T	172035084	YP_001801585.1	-	Unassigned	unknown; contains a CHP147 domain
cce_0167	2.1593	0.1578	1	3	1100.24732	R.NSLITLDPNI.-	172035084	YP_001801585.1	-	Unassigned	unknown; contains a CHP147 domain
cce_0167	4.6704	0.5567	2	3	2035.20076	K.SQDINTDGEIVTATPAVFR.V	172035084	YP_001801585.1	-	Unassigned	unknown; contains a CHP147 domain
cce_0167	3.7036	0.3603	2	8	1486.7424	R.TLEGEYIEIYTR.K	172035084	YP_001801585.1	-	Unassigned	unknown; contains a CHP147 domain
cce_0167	2.9597	0.2362	2	4	1312.5852	R.VIPQSLGVFVPR.N	172035084	YP_001801585.1	-	Unassigned	unknown; contains a CHP147 domain
cce_0168	3.3375	0.254	2	4	1045.17176	R.IDEAIKEAR.R	172035085	YP_001801586.1	-	Other categories: Other	unknown
cce_0168	4.5912	0.3147	3	3	3063.19172	R.LSAEGNTTQAAEAWDEVEELFAEASHQK.Q	172035085	YP_001801586.1	-	Other categories: Other	unknown
cce_0168	6.1945	0.4531	3	16	3219.37807	R.RLSAEGNTTQAAEAWDEVEELFAEASHQK.Q	172035085	YP_001801586.1	-	Other categories: Other	unknown
cce_0171	3.1803	0.2457	2	3	1328.45368	K.EFTNHYFELK.Q	172035088	YP_001801589.1	-	Unassigned	unknown
cce_0171	2.8901	0.28	2	2	1080.32588	R.FGNIEMIKK.S	172035088	YP_001801589.1	-	Unassigned	unknown
cce_0171	2.122	0.2413	1	4	810.9211	K.HLENLGK.V	172035088	YP_001801589.1	-	Unassigned	unknown
cce_0171	4.0917	0.3076	2	4	1477.72716	K.IGEEGKIIDYVLK.M	172035088	YP_001801589.1	-	Unassigned	unknown
cce_0171	3.0662	0.3122	2	2	1979.22194	K.IIDTTNNWKEQIKDLF.-	172035088	YP_001801589.1	-	Unassigned	unknown
cce_0171	3.2601	0.3917	2	1	2001.31065	K.IKKPVDFGFLDYSTLEK.R	172035088	YP_001801589.1	-	Unassigned	unknown
cce_0171	4.9558	0.4668	2	5	2157.497	K.IKKPVDFGFLDYSTLEKR.Q	172035088	YP_001801589.1	-	Unassigned	unknown
cce_0171	1.9885	0.2379	1	1	939.09401	K.KHLENLGK.V	172035088	YP_001801589.1	-	Unassigned	unknown
cce_0171	2.9681	0.1303	2	1	1748.98061	K.KHLENLGKVVAEFHK.N	172035088	YP_001801589.1	-	Unassigned	unknown
cce_0171	3.5638	0.3317	3	3	1916.16584	K.KPVDFGFLDYSTLEKR.Q	172035088	YP_001801589.1	-	Unassigned	unknown
cce_0171	3.7123	0.184	3	3	2905.23666	R.QAYVRAKVNSMLLDDSNISEKEHQK.A	172035088	YP_001801589.1	-	Unassigned	unknown
cce_0171	2.8491	0.2728	2	2	1372.5063	R.QGDISDATPNLLK.Q	172035088	YP_001801589.1	-	Unassigned	unknown
cce_0171	3.1896	0.3807	2	2	1970.132	K.QLQNPNSYPHTVQDSIK.V	172035088	YP_001801589.1	-	Unassigned	unknown
cce_0171	2.6629	0.1513	2	1	1464.47925	K.QQQNNAQDFNEK.E	172035088	YP_001801589.1	-	Unassigned	unknown
cce_0171	3.4295	0.3787	2	1	1235.54282	K.TLIQLGEMMAK.E	172035088	YP_001801589.1	-	Unassigned	unknown
cce_0171	2.498	0.1592	2	1	1936.30838	K.TTMAKYLAQDINAILIR.S	172035088	YP_001801589.1	-	Unassigned	unknown
cce_0171	2.9397	0.1187	2	1	1934.9719	K.VVAEFHKNTQTNDYIR.R	172035088	YP_001801589.1	-	Unassigned	unknown
cce_0171	3.1443	0.3496	2	2	1403.65151	K.YLAQDINAILIR.S	172035088	YP_001801589.1	-	Unassigned	unknown
cce_0172	4.5382	0.4279	2	3	1730.00298	R.AFKSVGGQPIVFDHVK.G	172035089	YP_001801590.1	hemL	Energy metabolism: Amino acids and amines	glutamate-1-semialdehyde aminomutase; gene=hemL
cce_0172	2.6243	0.1035	2	4	1149.36794	R.AFTGRDKIIK.F	172035089	YP_001801590.1	hemL	Energy metabolism: Amino acids and amines	glutamate-1-semialdehyde aminomutase; gene=hemL
cce_0172	4.6708	0.4313	2	2	2150.50818	P.AGPMYQAGTLSGNPLAMTAGIK.T	172035089	YP_001801590.1	hemL	Energy metabolism: Amino acids and amines	glutamate-1-semialdehyde aminomutase; gene=hemL
cce_0172	6.9035	0.5767	3	41	3699.16438	K.ALFAENPDEIAGVILEPVVGNSGFVVPDGGFLQGLR.E	172035089	YP_001801590.1	hemL	Energy metabolism: Amino acids and amines	glutamate-1-semialdehyde aminomutase; gene=hemL
cce_0172	5.3701	0.4173	3	42	2993.46032	K.DIMSMVAPAGPMYQAGTLSGNPLAMTAGIK.T	172035089	YP_001801590.1	hemL	Energy metabolism: Amino acids and amines	glutamate-1-semialdehyde aminomutase; gene=hemL
cce_0172	6.47	0.6079	2	149	2305.59199	R.ELTNEYGALLVFDEVMTGFR.L	172035089	YP_001801590.1	hemL	Energy metabolism: Amino acids and amines	glutamate-1-semialdehyde aminomutase; gene=hemL
cce_0172	4.2815	0.386	2	67	1249.43791	K.FGVTPDLTTLGK.V	172035089	YP_001801590.1	hemL	Energy metabolism: Amino acids and amines	glutamate-1-semialdehyde aminomutase; gene=hemL
cce_0172	4.0496	0.4508	2	1	2503.88123	K.FGVTPDLTTLGKVIGGGLPVGAYGGR.K	172035089	YP_001801590.1	hemL	Energy metabolism: Amino acids and amines	glutamate-1-semialdehyde aminomutase; gene=hemL
cce_0172	4.7224	0.3263	2	12	2632.05415	K.FGVTPDLTTLGKVIGGGLPVGAYGGRK.D	172035089	YP_001801590.1	hemL	Energy metabolism: Amino acids and amines	glutamate-1-semialdehyde aminomutase; gene=hemL
cce_0172	4.9442	0.5515	2	6	1514.75289	R.FVNSGTEACMSVLR.L	172035089	YP_001801590.1	hemL	Energy metabolism: Amino acids and amines	glutamate-1-semialdehyde aminomutase; gene=hemL
cce_0172	4.6638	0.4236	3	8	4455.00275	R.GMLEKGVYLAPSQFEAGFTSLAHTSEDIEKTLAAAKDVLSNL.-	172035089	YP_001801590.1	hemL	Energy metabolism: Amino acids and amines	glutamate-1-semialdehyde aminomutase; gene=hemL
cce_0172	4.8348	0.5484	2	19	2698.92157	K.GVYLAPSQFEAGFTSLAHTSEDIEK.T	172035089	YP_001801590.1	hemL	Energy metabolism: Amino acids and amines	glutamate-1-semialdehyde aminomutase; gene=hemL
cce_0172	3.6612	0.3674	2	4	3254.59174	K.GVYLAPSQFEAGFTSLAHTSEDIEKTLAAAK.D	172035089	YP_001801590.1	hemL	Energy metabolism: Amino acids and amines	glutamate-1-semialdehyde aminomutase; gene=hemL
cce_0172	6.1711	0.5513	3	84	3896.30843	K.GVYLAPSQFEAGFTSLAHTSEDIEKTLAAAKDVLSNL.-	172035089	YP_001801590.1	hemL	Energy metabolism: Amino acids and amines	glutamate-1-semialdehyde aminomutase; gene=hemL
cce_0172	6.0802	0.4239	3	2	3123.72448	R.KDIMSMVAPAGPMYQAGTLSGNPLAMTAGIK.T	172035089	YP_001801590.1	hemL	Energy metabolism: Amino acids and amines	glutamate-1-semialdehyde aminomutase; gene=hemL
cce_0172	5.3821	0.4923	2	2	1651.8857	S.LKTTKSEDIFAAAQK.L	172035089	YP_001801590.1	hemL	Energy metabolism: Amino acids and amines	glutamate-1-semialdehyde aminomutase; gene=hemL
cce_0172	2.8162	0.2648	1	10	1100.31719	K.LMPGGVSSPVR.A	172035089	YP_001801590.1	hemL	Energy metabolism: Amino acids and amines	glutamate-1-semialdehyde aminomutase; gene=hemL
cce_0172	2.5677	0.2608	2	1	1446.74302	K.LMPGGVSSPVRAFK.S	172035089	YP_001801590.1	hemL	Energy metabolism: Amino acids and amines	glutamate-1-semialdehyde aminomutase; gene=hemL
cce_0172	2.4924	0.1298	2	10	952.47344	R.LSYGGAQEK.F	172035089	YP_001801590.1	hemL	Energy metabolism: Amino acids and amines	glutamate-1-semialdehyde aminomutase; gene=hemL
cce_0172	5.9139	0.4882	2	21	2183.44649	R.LSYGGAQEKFGVTPDLTTLGK.V	172035089	YP_001801590.1	hemL	Energy metabolism: Amino acids and amines	glutamate-1-semialdehyde aminomutase; gene=hemL
cce_0172	4.9486	0.3121	3	3	3437.88982	R.LSYGGAQEKFGVTPDLTTLGKVIGGGLPVGAYGGR.K	172035089	YP_001801590.1	hemL	Energy metabolism: Amino acids and amines	glutamate-1-semialdehyde aminomutase; gene=hemL
cce_0172	5.8822	0.424	3	3	3566.06273	R.LSYGGAQEKFGVTPDLTTLGKVIGGGLPVGAYGGRK.D	172035089	YP_001801590.1	hemL	Energy metabolism: Amino acids and amines	glutamate-1-semialdehyde aminomutase; gene=hemL
cce_0172	4.987	0.374	2	1	1841.99672	Y.NQLEQITQQLSEGLLK.I	172035089	YP_001801590.1	hemL	Energy metabolism: Amino acids and amines	glutamate-1-semialdehyde aminomutase; gene=hemL
cce_0172	1.8534	0.1878	1	1	853.89961	R.NYDDAKK.S	172035089	YP_001801590.1	hemL	Energy metabolism: Amino acids and amines	glutamate-1-semialdehyde aminomutase; gene=hemL
cce_0172	3.9901	0.4037	2	12	1368.47451	R.NYDDAKKSDLAK.F	172035089	YP_001801590.1	hemL	Energy metabolism: Amino acids and amines	glutamate-1-semialdehyde aminomutase; gene=hemL
cce_0172	3.8685	0.3723	2	33	1079.53677	K.SEDIFAAAQK.L	172035089	YP_001801590.1	hemL	Energy metabolism: Amino acids and amines	glutamate-1-semialdehyde aminomutase; gene=hemL
cce_0172	5.1188	0.2926	2	3	2161.46755	K.SEDIFAAAQKLMPGGVSSPVR.A	172035089	YP_001801590.1	hemL	Energy metabolism: Amino acids and amines	glutamate-1-semialdehyde aminomutase; gene=hemL
cce_0172	4.0082	0.3705	3	2	2507.89339	K.SEDIFAAAQKLMPGGVSSPVRAFK.S	172035089	YP_001801590.1	hemL	Energy metabolism: Amino acids and amines	glutamate-1-semialdehyde aminomutase; gene=hemL
cce_0172	5.2414	0.4867	3	3	2636.10838	M.SMVAPAGPMYQAGTLSGNPLAMTAGIK.T	172035089	YP_001801590.1	hemL	Energy metabolism: Amino acids and amines	glutamate-1-semialdehyde aminomutase; gene=hemL
cce_0172	4.4541	0.4041	2	77	1382.74268	K.SVGGQPIVFDHVK.G	172035089	YP_001801590.1	hemL	Energy metabolism: Amino acids and amines	glutamate-1-semialdehyde aminomutase; gene=hemL
cce_0172	4.1444	0.2967	2	24	1216.40945	K.TLAAAKDVLSNL.-	172035089	YP_001801590.1	hemL	Energy metabolism: Amino acids and amines	glutamate-1-semialdehyde aminomutase; gene=hemL
cce_0172	7.5759	0.4394	3	261	3087.51355	K.TLELLQKPGTYNQLEQITQQLSEGLLK.I	172035089	YP_001801590.1	hemL	Energy metabolism: Amino acids and amines	glutamate-1-semialdehyde aminomutase; gene=hemL
cce_0172	6.6362	0.4465	3	13	3399.92294	K.TLELLQKPGTYNQLEQITQQLSEGLLKIAK.E	172035089	YP_001801590.1	hemL	Energy metabolism: Amino acids and amines	glutamate-1-semialdehyde aminomutase; gene=hemL
cce_0172	4.2039	0.514	2	31	1410.55454	K.TTKSEDIFAAAQK.L	172035089	YP_001801590.1	hemL	Energy metabolism: Amino acids and amines	glutamate-1-semialdehyde aminomutase; gene=hemL
cce_0172	5.6338	0.5326	2	5	2491.84913	K.TTKSEDIFAAAQKLMPGGVSSPVR.A	172035089	YP_001801590.1	hemL	Energy metabolism: Amino acids and amines	glutamate-1-semialdehyde aminomutase; gene=hemL
cce_0172	4.7997	0.396	3	1	2838.27496	K.TTKSEDIFAAAQKLMPGGVSSPVRAFK.S	172035089	YP_001801590.1	hemL	Energy metabolism: Amino acids and amines	glutamate-1-semialdehyde aminomutase; gene=hemL
cce_0172	5.034	0.4224	2	113	1922.97056	K.TTTANTLTAPYNDLEAVK.A	172035089	YP_001801590.1	hemL	Energy metabolism: Amino acids and amines	glutamate-1-semialdehyde aminomutase; gene=hemL
cce_0172	6.2255	0.5093	2	4	2417.83365	M.VAPAGPMYQAGTLSGNPLAMTAGIK.T	172035089	YP_001801590.1	hemL	Energy metabolism: Amino acids and amines	glutamate-1-semialdehyde aminomutase; gene=hemL
cce_0172	4.4829	0.4649	2	30	1272.7059	K.VIGGGLPVGAYGGR.K	172035089	YP_001801590.1	hemL	Energy metabolism: Amino acids and amines	glutamate-1-semialdehyde aminomutase; gene=hemL
cce_0172	4.1705	0.383	2	67	1401.63884	K.VIGGGLPVGAYGGRK.D	172035089	YP_001801590.1	hemL	Energy metabolism: Amino acids and amines	glutamate-1-semialdehyde aminomutase; gene=hemL
cce_0172	5.6461	0.5691	2	10	2127.38124	L.VSTTSLKTTKSEDIFAAAQK.L	172035089	YP_001801590.1	hemL	Energy metabolism: Amino acids and amines	glutamate-1-semialdehyde aminomutase; gene=hemL
cce_0172	6.4448	0.4957	3	8	3208.67583	L.VSTTSLKTTKSEDIFAAAQKLMPGGVSSPVR.A	172035089	YP_001801590.1	hemL	Energy metabolism: Amino acids and amines	glutamate-1-semialdehyde aminomutase; gene=hemL
cce_0172	4.4073	0.5114	2	2	1794.06565	M.YQAGTLSGNPLAMTAGIK.T	172035089	YP_001801590.1	hemL	Energy metabolism: Amino acids and amines	glutamate-1-semialdehyde aminomutase; gene=hemL
cce_0173	4.7369	0.5667	2	124	1714.85398	R.AGTSPLDKEYGEGVYK.C	172035090	YP_001801591.1	-	Unassigned	putative methionine sulfoxide reductase B
cce_0173	3.1048	0.2435	2	6	1442.64354	K.CAGCGQPLFTSETK.Y	172035090	YP_001801591.1	-	Unassigned	putative methionine sulfoxide reductase B
cce_0173	3.9369	0.2023	3	2	4099.4675	K.CAGCGQPLFTSETKYNSGTGWPSFYQPIEGAIETSVDR.S	172035090	YP_001801591.1	-	Unassigned	putative methionine sulfoxide reductase B
cce_0173	2.495	0.2916	2	1	1961.19667	R.CGGHLGHVFPDGPKPTGQR.Y	172035090	YP_001801591.1	-	Unassigned	putative methionine sulfoxide reductase B
cce_0173	2.9034	0.3509	2	4	1416.74816	K.EALTPEQFNVLR.K	172035090	YP_001801591.1	-	Unassigned	putative methionine sulfoxide reductase B
cce_0173	2.6876	0.1824	2	1	1545.76482	K.EALTPEQFNVLRK.H	172035090	YP_001801591.1	-	Unassigned	putative methionine sulfoxide reductase B
cce_0173	2.4721	0.12	2	2	1455.66195	-.MKTSDKQFEVNK.S	172035090	YP_001801591.1	-	Unassigned	putative methionine sulfoxide reductase B
cce_0173	5.3663	0.3743	3	18	3642.05159	-.MKTSDKQFEVNKSEQEWKEALTPEQFNVLR.K	172035090	YP_001801591.1	-	Unassigned	putative methionine sulfoxide reductase B
cce_0173	3.4296	0.152	3	2	3770.22451	-.MKTSDKQFEVNKSEQEWKEALTPEQFNVLRK.H	172035090	YP_001801591.1	-	Unassigned	putative methionine sulfoxide reductase B
cce_0173	5.7894	0.4134	3	8	3382.68161	K.TSDKQFEVNKSEQEWKEALTPEQFNVLR.K	172035090	YP_001801591.1	-	Unassigned	putative methionine sulfoxide reductase B
cce_0173	6.4687	0.498	3	9	3510.85452	K.TSDKQFEVNKSEQEWKEALTPEQFNVLRK.H	172035090	YP_001801591.1	-	Unassigned	putative methionine sulfoxide reductase B
cce_0173	5.1179	0.435	3	14	2675.84656	K.YNSGTGWPSFYQPIEGAIETSVDR.S	172035090	YP_001801591.1	-	Unassigned	putative methionine sulfoxide reductase B
cce_0174	4.4618	0.4859	2	1	2082.3853	K.ALKQDLEALSLILEHQPY.L	172035091	YP_001801592.1	gst1	Biosynthesis of cofactors, prosthetic groups, and carriers: Thioredoxin, glutaredoxin, and glutathione	glutathione S-transferase; gene=gst1
cce_0174	7.9041	0.5838	3	7	4186.36249	K.ALKQDLEALSLILEHQPYLVGDEITLADLAVAGLSIILK.Q	172035091	YP_001801592.1	gst1	Biosynthesis of cofactors, prosthetic groups, and carriers: Thioredoxin, glutaredoxin, and glutathione	glutathione S-transferase; gene=gst1
cce_0174	6.3219	0.4586	2	133	2002.1244	K.DGDTIIADSTDIAFYLDR.K	172035091	YP_001801592.1	gst1	Biosynthesis of cofactors, prosthetic groups, and carriers: Thioredoxin, glutaredoxin, and glutathione	glutathione S-transferase; gene=gst1
cce_0174	3.4288	0.1451	3	2	3085.47827	R.DRLYMDYRKPLSTQPSSGDSPTTIDIE.-	172035091	YP_001801592.1	gst1	Biosynthesis of cofactors, prosthetic groups, and carriers: Thioredoxin, glutaredoxin, and glutathione	glutathione S-transferase; gene=gst1
cce_0174	7.1747	0.4579	3	62	3685.21906	K.EVPDFLKTLIGAVPGDILSALGTGVGFGPDAVKEATK.A	172035091	YP_001801592.1	gst1	Biosynthesis of cofactors, prosthetic groups, and carriers: Thioredoxin, glutaredoxin, and glutathione	glutathione S-transferase; gene=gst1
cce_0174	4.4914	0.5302	2	1	2528.84273	I.GAVPGDILSALGTGVGFGPDAVKEATK.A	172035091	YP_001801592.1	gst1	Biosynthesis of cofactors, prosthetic groups, and carriers: Thioredoxin, glutaredoxin, and glutathione	glutathione S-transferase; gene=gst1
cce_0174	5.737	0.568	2	293	2057.0127	K.GIPGLADNTTYDAFFLWR.D	172035091	YP_001801592.1	gst1	Biosynthesis of cofactors, prosthetic groups, and carriers: Thioredoxin, glutaredoxin, and glutathione	glutathione S-transferase; gene=gst1
cce_0174	4.1316	0.339	3	11	2242.12913	K.GKGIPGLADNTTYDAFFLWR.D	172035091	YP_001801592.1	gst1	Biosynthesis of cofactors, prosthetic groups, and carriers: Thioredoxin, glutaredoxin, and glutathione	glutathione S-transferase; gene=gst1
cce_0174	4.8125	0.4596	2	8	1789.85441	P.GLADNTTYDAFFLWR.D	172035091	YP_001801592.1	gst1	Biosynthesis of cofactors, prosthetic groups, and carriers: Thioredoxin, glutaredoxin, and glutathione	glutathione S-transferase; gene=gst1
cce_0174	3.2779	0.4765	2	3	1893.10772	R.GQCLLIEEWADESIGTK.G	172035091	YP_001801592.1	gst1	Biosynthesis of cofactors, prosthetic groups, and carriers: Thioredoxin, glutaredoxin, and glutathione	glutathione S-transferase; gene=gst1
cce_0174	3.5535	0.4245	2	1	1755.0173	K.GRIALIGALNQNPNFR.T	172035091	YP_001801592.1	gst1	Biosynthesis of cofactors, prosthetic groups, and carriers: Thioredoxin, glutaredoxin, and glutathione	glutathione S-transferase; gene=gst1
cce_0174	5.5806	0.3763	3	395	1540.85944	R.IALIGALNQNPNFR.T	172035091	YP_001801592.1	gst1	Biosynthesis of cofactors, prosthetic groups, and carriers: Thioredoxin, glutaredoxin, and glutathione	glutathione S-transferase; gene=gst1
cce_0174	4.9085	0.3989	2	45	1518.73614	K.IEVTPGVGQVDLYK.M	172035091	YP_001801592.1	gst1	Biosynthesis of cofactors, prosthetic groups, and carriers: Thioredoxin, glutaredoxin, and glutathione	glutathione S-transferase; gene=gst1
cce_0174	5.426	0.4619	2	602	1646.90905	R.KIEVTPGVGQVDLYK.M	172035091	YP_001801592.1	gst1	Biosynthesis of cofactors, prosthetic groups, and carriers: Thioredoxin, glutaredoxin, and glutathione	glutathione S-transferase; gene=gst1
cce_0174	5.3309	0.38	3	18	2206.55146	R.KIEVTPGVGQVDLYKMSGQR.Q	172035091	YP_001801592.1	gst1	Biosynthesis of cofactors, prosthetic groups, and carriers: Thioredoxin, glutaredoxin, and glutathione	glutathione S-transferase; gene=gst1
cce_0174	4.893	0.4307	2	435	1974.1125	R.KPLSTQPSSGDSPTTIDIE.-	172035091	YP_001801592.1	gst1	Biosynthesis of cofactors, prosthetic groups, and carriers: Thioredoxin, glutaredoxin, and glutathione	glutathione S-transferase; gene=gst1
cce_0174	4.3085	0.3663	2	1	1846.07392	L.KQPGGDYLDIPDTLKGK.G	172035091	YP_001801592.1	gst1	Biosynthesis of cofactors, prosthetic groups, and carriers: Thioredoxin, glutaredoxin, and glutathione	glutathione S-transferase; gene=gst1
cce_0174	4.0955	0.4148	2	37	1625.93298	R.KYPEKPIIPTDPVK.R	172035091	YP_001801592.1	gst1	Biosynthesis of cofactors, prosthetic groups, and carriers: Thioredoxin, glutaredoxin, and glutathione	glutathione S-transferase; gene=gst1
cce_0174	4.6704	0.3495	3	175	1781.03198	R.KYPEKPIIPTDPVKR.G	172035091	YP_001801592.1	gst1	Biosynthesis of cofactors, prosthetic groups, and carriers: Thioredoxin, glutaredoxin, and glutathione	glutathione S-transferase; gene=gst1
cce_0174	3.9524	0.4574	2	139	1383.61706	R.LILDYKGLEYR.K	172035091	YP_001801592.1	gst1	Biosynthesis of cofactors, prosthetic groups, and carriers: Thioredoxin, glutaredoxin, and glutathione	glutathione S-transferase; gene=gst1
cce_0174	3.5822	0.3579	2	7	1511.78997	R.LILDYKGLEYRK.I	172035091	YP_001801592.1	gst1	Biosynthesis of cofactors, prosthetic groups, and carriers: Thioredoxin, glutaredoxin, and glutathione	glutathione S-transferase; gene=gst1
cce_0174	5.0852	0.3541	2	24	1603.82138	C.LLIEEWADESIGTK.G	172035091	YP_001801592.1	gst1	Biosynthesis of cofactors, prosthetic groups, and carriers: Thioredoxin, glutaredoxin, and glutathione	glutathione S-transferase; gene=gst1
cce_0174	1.6668	0.1257	1	1	860.3971	R.LYMDYR.K	172035091	YP_001801592.1	gst1	Biosynthesis of cofactors, prosthetic groups, and carriers: Thioredoxin, glutaredoxin, and glutathione	glutathione S-transferase; gene=gst1
cce_0174	5.3513	0.4393	3	61	2814.35022	R.LYMDYRKPLSTQPSSGDSPTTIDIE.-	172035091	YP_001801592.1	gst1	Biosynthesis of cofactors, prosthetic groups, and carriers: Thioredoxin, glutaredoxin, and glutathione	glutathione S-transferase; gene=gst1
cce_0174	6.033	0.5238	2	55	1893.89389	H.MIELYQFEVSQYSEK.V	172035091	YP_001801592.1	gst1	Biosynthesis of cofactors, prosthetic groups, and carriers: Thioredoxin, glutaredoxin, and glutathione	glutathione S-transferase; gene=gst1
cce_0174	4.9839	0.4825	2	6	2150.44	H.MIELYQFEVSQYSEKVR.L	172035091	YP_001801592.1	gst1	Biosynthesis of cofactors, prosthetic groups, and carriers: Thioredoxin, glutaredoxin, and glutathione	glutathione S-transferase; gene=gst1
cce_0174	5.3245	0.5593	2	5	2301.58138	V.PGDILSALGTGVGFGPDAVKEATK.A	172035091	YP_001801592.1	gst1	Biosynthesis of cofactors, prosthetic groups, and carriers: Thioredoxin, glutaredoxin, and glutathione	glutathione S-transferase; gene=gst1
cce_0174	4.4293	0.3985	2	2	1888.07105	I.PGLADNTTYDAFFLWR.D	172035091	YP_001801592.1	gst1	Biosynthesis of cofactors, prosthetic groups, and carriers: Thioredoxin, glutaredoxin, and glutathione	glutathione S-transferase; gene=gst1
cce_0174	4.6797	0.2191	3	4	3876.48798	K.QDLEALSLILEHQPYLVGDEITLADLAVAGLSIILK.Q	172035091	YP_001801592.1	gst1	Biosynthesis of cofactors, prosthetic groups, and carriers: Thioredoxin, glutaredoxin, and glutathione	glutathione S-transferase; gene=gst1
cce_0174	3.4012	0.3452	2	52	1531.76386	K.QPGGDYLDIPDTLK.G	172035091	YP_001801592.1	gst1	Biosynthesis of cofactors, prosthetic groups, and carriers: Thioredoxin, glutaredoxin, and glutathione	glutathione S-transferase; gene=gst1
cce_0174	3.4062	0.5012	2	39	1717.901	K.QPGGDYLDIPDTLKGK.G	172035091	YP_001801592.1	gst1	Biosynthesis of cofactors, prosthetic groups, and carriers: Thioredoxin, glutaredoxin, and glutathione	glutathione S-transferase; gene=gst1
cce_0174	4.3912	0.444	2	1	1972.18288	R.QVPVLKDGDTIIADSTDIA.F	172035091	YP_001801592.1	gst1	Biosynthesis of cofactors, prosthetic groups, and carriers: Thioredoxin, glutaredoxin, and glutathione	glutathione S-transferase; gene=gst1
cce_0174	4.9167	0.5362	3	182	2666.96416	R.QVPVLKDGDTIIADSTDIAFYLDR.K	172035091	YP_001801592.1	gst1	Biosynthesis of cofactors, prosthetic groups, and carriers: Thioredoxin, glutaredoxin, and glutathione	glutathione S-transferase; gene=gst1
cce_0174	4.1965	0.324	3	8	2795.13707	R.QVPVLKDGDTIIADSTDIAFYLDRK.Y	172035091	YP_001801592.1	gst1	Biosynthesis of cofactors, prosthetic groups, and carriers: Thioredoxin, glutaredoxin, and glutathione	glutathione S-transferase; gene=gst1
cce_0174	4.6275	0.5489	2	5	2129.07207	Y.RKPLSTQPSSGDSPTTIDIE.-	172035091	YP_001801592.1	gst1	Biosynthesis of cofactors, prosthetic groups, and carriers: Thioredoxin, glutaredoxin, and glutathione	glutathione S-transferase; gene=gst1
cce_0174	7.4671	0.4748	3	353	2425.3337	K.TLIGAVPGDILSALGTGVGFGPDAVK.E	172035091	YP_001801592.1	gst1	Biosynthesis of cofactors, prosthetic groups, and carriers: Thioredoxin, glutaredoxin, and glutathione	glutathione S-transferase; gene=gst1
cce_0174	5.3234	0.4945	2	303	2856.26355	K.TLIGAVPGDILSALGTGVGFGPDAVKEATK.A	172035091	YP_001801592.1	gst1	Biosynthesis of cofactors, prosthetic groups, and carriers: Thioredoxin, glutaredoxin, and glutathione	glutathione S-transferase; gene=gst1
cce_0174	2.1993	0.1818	1	20	644.39775	R.TSVLPK.E	172035091	YP_001801592.1	gst1	Biosynthesis of cofactors, prosthetic groups, and carriers: Thioredoxin, glutaredoxin, and glutathione	glutathione S-transferase; gene=gst1
cce_0174	3.9765	0.31	2	33	1473.73851	R.TSVLPKEVPDFLK.T	172035091	YP_001801592.1	gst1	Biosynthesis of cofactors, prosthetic groups, and carriers: Thioredoxin, glutaredoxin, and glutathione	glutathione S-transferase; gene=gst1
cce_0174	3.9608	0.259	3	1	3881.50945	R.TSVLPKEVPDFLKTLIGAVPGDILSALGTGVGFGPDAVK.E	172035091	YP_001801592.1	gst1	Biosynthesis of cofactors, prosthetic groups, and carriers: Thioredoxin, glutaredoxin, and glutathione	glutathione S-transferase; gene=gst1
cce_0174	5.7351	0.4935	3	20	4310.97946	R.TSVLPKEVPDFLKTLIGAVPGDILSALGTGVGFGPDAVKEATK.A	172035091	YP_001801592.1	gst1	Biosynthesis of cofactors, prosthetic groups, and carriers: Thioredoxin, glutaredoxin, and glutathione	glutathione S-transferase; gene=gst1
cce_0174	2.5923	0.1666	2	2	1497.76007	K.YPEKPIIPTDPVK.R	172035091	YP_001801592.1	gst1	Biosynthesis of cofactors, prosthetic groups, and carriers: Thioredoxin, glutaredoxin, and glutathione	glutathione S-transferase; gene=gst1
cce_0174	4.4491	0.3585	3	40	1652.93702	K.YPEKPIIPTDPVKR.G	172035091	YP_001801592.1	gst1	Biosynthesis of cofactors, prosthetic groups, and carriers: Thioredoxin, glutaredoxin, and glutathione	glutathione S-transferase; gene=gst1
cce_0174	4.303	0.386	2	1	2292.1354	D.YRKPLSTQPSSGDSPTTIDIE.-	172035091	YP_001801592.1	gst1	Biosynthesis of cofactors, prosthetic groups, and carriers: Thioredoxin, glutaredoxin, and glutathione	glutathione S-transferase; gene=gst1
cce_0175	3.8887	0.402	2	4	2096.4152	R.AQAKEIVDPRPYAVPEIAK.I	172035092	YP_001801593.1	-	Unassigned	unknown
cce_0175	5.7327	0.5204	2	68	2658.89735	R.ASYEFAEAQSPGLTEQIEAFLEKV.-	172035092	YP_001801593.1	-	Unassigned	unknown
cce_0175	2.9838	0.3458	2	6	1340.42778	R.DFHNFNQVYR.H	172035092	YP_001801593.1	-	Unassigned	unknown
cce_0175	2.7739	0.1706	2	2	1696.92685	K.EIVDPRPYAVPEIAK.I	172035092	YP_001801593.1	-	Unassigned	unknown
cce_0175	3.9294	0.2158	2	4	1738.96658	K.ETAQQVNPQALIIQGK.S	172035092	YP_001801593.1	-	Unassigned	unknown
cce_0175	6.0233	0.5508	2	3	2199.41247	R.HNSNVEVVAFTAAQISGIANR.F	172035092	YP_001801593.1	-	Unassigned	unknown
cce_0175	2.4509	0.1852	2	1	888.11365	R.IVIMGAAGR.D	172035092	YP_001801593.1	-	Unassigned	unknown
cce_0175	5.2868	0.4168	3	9	2668.06208	K.IYENYPHIGSVLPAMGYFPEQLK.A	172035092	YP_001801593.1	-	Unassigned	unknown
cce_0175	2.9906	0.3249	2	4	1021.23816	K.KSFTVAVIR.H	172035092	YP_001801593.1	-	Unassigned	unknown
cce_0175	4.8619	0.4068	3	3	2549.38345	H.LVLVDPLRPGDETTHHPGEVVLR.M	172035092	YP_001801593.1	-	Unassigned	unknown
cce_0175	4.3931	0.5015	2	1	2010.05155	D.PLRPGDETTHHPGEVVLR.M	172035092	YP_001801593.1	-	Unassigned	unknown
cce_0175	4.7284	0.4924	2	1	1423.75397	R.RVLVVEDGPTTTH.G	172035092	YP_001801593.1	-	Unassigned	unknown
cce_0175	4.4828	0.5176	3	1	2765.09779	R.RVLVVEDGPTTTHGGMAYGAGYIAATR.A	172035092	YP_001801593.1	-	Unassigned	unknown
cce_0175	4.2172	0.4425	2	2	2061.39282	K.SFTVAVIRHPMPYGDLEK.Q	172035092	YP_001801593.1	-	Unassigned	unknown
cce_0175	5.3268	0.4471	3	4	2644.04852	K.SFTVAVIRHPMPYGDLEKQAVQR.F	172035092	YP_001801593.1	-	Unassigned	unknown
cce_0175	3.7776	0.3158	2	23	1379.78929	K.SPIVLDQPELIR.D	172035092	YP_001801593.1	-	Unassigned	unknown
cce_0175	4.2625	0.4001	2	15	1173.57461	K.VDAAEDANIQK.V	172035092	YP_001801593.1	-	Unassigned	unknown
cce_0175	5.905	0.4384	2	13	1966.27107	K.VKETAQQVNPQALIIQGK.S	172035092	YP_001801593.1	-	Unassigned	unknown
cce_0175	4.7464	0.4126	3	8	3110.70326	R.VLAGGADFLLLGPQQTMLTATVPVIAVSAVR.T	172035092	YP_001801593.1	-	Unassigned	unknown
cce_0175	4.838	0.5183	3	11	2608.91144	R.VLVVEDGPTTTHGGMAYGAGYIAATR.A	172035092	YP_001801593.1	-	Unassigned	unknown
cce_0175	2.7895	0.2405	2	2	1144.43443	R.WLSKLLQKK.S	172035092	YP_001801593.1	-	Unassigned	unknown
cce_0176	3.6697	0.108	3	1	3749.09859	K.DVGTVEKKFGDDLEDNIEGTTKQVKGRAKQDIGR.T	172035093	YP_001801594.1	-	Unassigned	unknown
cce_0176	5.0512	0.4567	2	17	1553.69657	K.FGDDLEDNIEGTTK.Q	172035093	YP_001801594.1	-	Unassigned	unknown
cce_0176	4.9912	0.517	2	24	2859.00538	K.NAIEEAGSKVEETSDNVVDAVKDFFGS.-	172035093	YP_001801594.1	-	Unassigned	unknown
cce_0176	5.702	0.5258	3	90	3088.28262	R.TKNAIEEAGSKVEETSDNVVDAVKDFFGS.-	172035093	YP_001801594.1	-	Unassigned	unknown
cce_0177	3.962	0.3416	2	1	1655.7913	K.AEAQHSVEDAKDKVK.K	172035094	YP_001801595.1	-	Unassigned	putative CsbD-like protein
cce_0177	4.4834	0.419	2	5	1783.96422	K.AEAQHSVEDAKDKVKK.A	172035094	YP_001801595.1	-	Unassigned	putative CsbD-like protein
cce_0183	2.8921	0.1629	2	1	1511.79151	R.LIGGVGSVRSLVPEK.T	172035100	YP_001801601.1	spoIID	Other categories: Adaptations and atypical conditions	sporulation protein; gene=spoIID
cce_0183	2.8526	0.1328	2	2	1017.12164	R.RITDDQLR.K	172035100	YP_001801601.1	spoIID	Other categories: Adaptations and atypical conditions	sporulation protein; gene=spoIID
cce_0184	2.4604	0.2114	2	1	1216.45582	K.KQLLSGLNKSK.Y	172035101	YP_001801602.1	-	Other categories: Transposon-related functions	transposase
cce_0185	2.6625	0.1089	2	1	2045.28346	K.TDRLQEIKNSILETQQK.L	172035102	YP_001801603.1	-	Unassigned	hypothetical protein
cce_0187	2.4438	0.1057	2	1	1262.56609	K.EPLKIPLLNPK.E	172035104	YP_001801605.1	-	Other categories: Transposon-related functions	transposase
cce_0187	2.6429	0.1609	2	1	1676.85534	K.GNGKNTVDFVQQLQK.K	172035104	YP_001801605.1	-	Other categories: Transposon-related functions	transposase
cce_0188	2.5656	0.1179	2	1	1162.27721	R.YHEEVTQKK.T	172035105	YP_001801606.1	-	Other categories: Transposon-related functions	transposase
cce_0191	3.44	0.1806	3	1	3394.69321	R.GRGGFRGSGGGGASPRINRSTSLQNRGSFNSSGR.T	172035108	YP_001801609.1	-	Unassigned	hypothetical protein
cce_0193	5.8327	0.4179	2	44	2056.30471	K.AEAALETPVDFAQLPNIQK.A	172035110	YP_001801611.1	-	Unassigned	unknown; contains DUF1400
cce_0193	3.015	0.2408	2	5	807.91721	K.AGNLGFTK.Q	172035110	YP_001801611.1	-	Unassigned	unknown; contains DUF1400
cce_0193	2.6382	0.3223	2	6	1162.2373	R.ATPAQQDQFR.Q	172035110	YP_001801611.1	-	Unassigned	unknown; contains DUF1400
cce_0193	4.964	0.4832	2	25	1572.79026	K.AVIGANPVNSGIFGQK.G	172035110	YP_001801611.1	-	Unassigned	unknown; contains DUF1400
cce_0193	4.6818	0.3752	2	3	1627.73642	K.DGTINQDLGFYLDR.A	172035110	YP_001801611.1	-	Unassigned	unknown; contains DUF1400
cce_0193	6.7275	0.5373	3	58	2967.47344	R.EVFDLQEFINRPQDISYVIDELER.R	172035110	YP_001801611.1	-	Unassigned	unknown; contains DUF1400
cce_0193	3.7506	0.2481	3	5	3125.43729	R.EVFDLQEFINRPQDISYVIDELERR.N	172035110	YP_001801611.1	-	Unassigned	unknown; contains DUF1400
cce_0193	4.4805	0.4461	3	19	2242.24416	R.GAIVQAAFDLEEGLTLLNVLR.K	172035110	YP_001801611.1	-	Unassigned	unknown; contains DUF1400
cce_0193	3.38	0.102	3	2	2371.76112	R.GAIVQAAFDLEEGLTLLNVLRK.F	172035110	YP_001801611.1	-	Unassigned	unknown; contains DUF1400
cce_0193	6.1448	0.536	3	21	3054.65101	K.GLSEIQIPILLISGNYDPATPAVFEQLR.S	172035110	YP_001801611.1	-	Unassigned	unknown; contains DUF1400
cce_0193	3.8087	0.2416	3	1	3494.91358	K.GTEAFTEAMATLSKAEAALETPVDFAQLPNIQK.A	172035110	YP_001801611.1	-	Unassigned	unknown; contains DUF1400
cce_0193	2.784	0.3513	2	4	1316.54929	R.ISPASEPDLMKK.I	172035110	YP_001801611.1	-	Unassigned	unknown; contains DUF1400
cce_0193	3.2258	0.1046	3	1	2493.32353	R.KFSTDVQFQGELLLGLVQEVDK.V	172035110	YP_001801611.1	-	Unassigned	unknown; contains DUF1400
cce_0193	3.0802	0.3374	2	6	978.52547	K.LGEDILYR.F	172035110	YP_001801611.1	-	Unassigned	unknown; contains DUF1400
cce_0193	2.479	0.2874	2	1	1311.51093	K.LGEDILYRFGK.G	172035110	YP_001801611.1	-	Unassigned	unknown; contains DUF1400
cce_0193	2.7236	0.233	2	3	1187.63788	K.QILNLTDSQR.N	172035110	YP_001801611.1	-	Unassigned	unknown; contains DUF1400
cce_0193	3.4437	0.2446	2	2	1208.38748	R.SFIWLTTPDK.S	172035110	YP_001801611.1	-	Unassigned	unknown; contains DUF1400
cce_0193	4.4526	0.3429	3	2	3462.84977	R.SFIWLTTPDKSLVLAEGQAHVDFSELDGGISK.V	172035110	YP_001801611.1	-	Unassigned	unknown; contains DUF1400
cce_0193	2.7706	0.1987	2	1	1035.57209	R.VESLELFAK.D	172035110	YP_001801611.1	-	Unassigned	unknown; contains DUF1400
cce_0193	4.3226	0.3286	2	37	1837.14684	K.VLDSVPDLTLPEPSLLK.G	172035110	YP_001801611.1	-	Unassigned	unknown; contains DUF1400
cce_0196	3.752	0.264	2	1	1800.94687	K.ADPLSVDFSQLPNPGDK.G	172035112	YP_001801613.1	-	Unassigned	unknown; contains DUF1400
cce_0196	2.9998	0.3052	2	5	1272.4764	R.AFYVEVYRPK.L	172035112	YP_001801613.1	-	Unassigned	unknown; contains DUF1400
cce_0196	3.2432	0.3154	2	4	1866.1948	R.AFYVEVYRPKLPPSAK.M	172035112	YP_001801613.1	-	Unassigned	unknown; contains DUF1400
cce_0196	2.9063	0.1654	2	2	1740.10426	R.ALKLTQPLPMVKDER.I	172035112	YP_001801613.1	-	Unassigned	unknown; contains DUF1400
cce_0196	7.655	0.4914	3	28	2913.45165	R.DIFSLNEFIDRPLDISYTLDELER.R	172035112	YP_001801613.1	-	Unassigned	unknown; contains DUF1400
cce_0196	3.986	0.2811	3	1	3071.3864	R.DIFSLNEFIDRPLDISYTLDELERR.N	172035112	YP_001801613.1	-	Unassigned	unknown; contains DUF1400
cce_0196	4.2673	0.1573	2	2	2098.5622	K.FQAILLKPFQLNPVLLSR.L	172035112	YP_001801613.1	-	Unassigned	unknown; contains DUF1400
cce_0196	2.5166	0.1212	2	1	1102.33308	R.GSMIQAAAKPK.G	172035112	YP_001801613.1	-	Unassigned	unknown; contains DUF1400
cce_0196	3.4242	0.4693	2	5	1236.44882	K.HKQALLEGLAR.D	172035112	YP_001801613.1	-	Unassigned	unknown; contains DUF1400
cce_0196	4.1753	0.4905	2	1	1365.60004	K.LGAGSYAIATSLLK.L	172035112	YP_001801613.1	-	Unassigned	unknown; contains DUF1400
cce_0196	3.141	0.2351	2	2	1516.68188	R.LLNTDEGDRLLTR.L	172035112	YP_001801613.1	-	Unassigned	unknown; contains DUF1400
cce_0196	2.5918	0.1242	2	2	1477.6042	R.NQQEFGGQLNLTK.V	172035112	YP_001801613.1	-	Unassigned	unknown; contains DUF1400
cce_0196	3.6549	0.298	2	1	1633.79056	R.RNQQEFGGQLNLTK.V	172035112	YP_001801613.1	-	Unassigned	unknown; contains DUF1400
cce_0196	3.8595	0.3003	3	3	3009.40949	R.SFPWLVNAHQSYLLLQQGDSHVNIIK.L	172035112	YP_001801613.1	-	Unassigned	unknown; contains DUF1400
cce_0196	2.8993	0.1309	2	1	1504.70947	R.TIFNLVKPDEAEK.A	172035112	YP_001801613.1	-	Unassigned	unknown; contains DUF1400
cce_0196	3.6971	0.2396	2	2	1222.28458	K.TTGELVDTTER.L	172035112	YP_001801613.1	-	Unassigned	unknown; contains DUF1400
cce_0198	2.8749	0.2315	2	2	1197.45251	K.LTVAGEKLLPR.A	172035114	YP_001801615.1	ntcB	Amino acid biosynthesis: Glutamate family / Nitrogen assimilation	LysR family transcriptional regulatory protein, nitrogen assimilation transcriptional activator; gene=ntcB
cce_0198	4.2602	0.3626	2	4	1867.0535	R.QGEIIALLPETALLETR.Q	172035114	YP_001801615.1	ntcB	Amino acid biosynthesis: Glutamate family / Nitrogen assimilation	LysR family transcriptional regulatory protein, nitrogen assimilation transcriptional activator; gene=ntcB
cce_0198	3.4142	0.3342	2	1	1781.05153	R.QIQALEGNLGALLFHR.S	172035114	YP_001801615.1	ntcB	Amino acid biosynthesis: Glutamate family / Nitrogen assimilation	LysR family transcriptional regulatory protein, nitrogen assimilation transcriptional activator; gene=ntcB
cce_0199	4.0273	0.2955	2	9	1526.63209	K.AFNRVFGLETEEN.-	172035115	YP_001801616.1	chlI	Biosynthesis of cofactors, prosthetic groups, and carriers: Cobalamin, heme, phycobilin and porphyrin	magnesium chelatase, ATPase subunit I; gene=chlI
cce_0199	2.0049	0.2272	1	2	834.94266	K.ALAAFEGR.T	172035115	YP_001801616.1	chlI	Biosynthesis of cofactors, prosthetic groups, and carriers: Cobalamin, heme, phycobilin and porphyrin	magnesium chelatase, ATPase subunit I; gene=chlI
cce_0199	3.8549	0.2804	3	5	2020.23569	K.ALAAFEGRTEVTVDDIRR.T	172035115	YP_001801616.1	chlI	Biosynthesis of cofactors, prosthetic groups, and carriers: Cobalamin, heme, phycobilin and porphyrin	magnesium chelatase, ATPase subunit I; gene=chlI
cce_0199	6.4012	0.5468	3	97	3536.82428	R.ALADLLPEIEVVDNDPFNSHPSDPDLMSDNVR.Q	172035115	YP_001801616.1	chlI	Biosynthesis of cofactors, prosthetic groups, and carriers: Cobalamin, heme, phycobilin and porphyrin	magnesium chelatase, ATPase subunit I; gene=chlI
cce_0199	4.338	0.4728	2	21	1630.90962	K.ALSEGVKAFEPGLLAK.A	172035115	YP_001801616.1	chlI	Biosynthesis of cofactors, prosthetic groups, and carriers: Cobalamin, heme, phycobilin and porphyrin	magnesium chelatase, ATPase subunit I; gene=chlI
cce_0199	4.8898	0.4814	2	22	1731.93091	K.AQNLLPSVNIDYDLR.V	172035115	YP_001801616.1	chlI	Biosynthesis of cofactors, prosthetic groups, and carriers: Cobalamin, heme, phycobilin and porphyrin	magnesium chelatase, ATPase subunit I; gene=chlI
cce_0199	3.5726	0.3906	2	2	1959.23539	K.AQNLLPSVNIDYDLRVK.I	172035115	YP_001801616.1	chlI	Biosynthesis of cofactors, prosthetic groups, and carriers: Cobalamin, heme, phycobilin and porphyrin	magnesium chelatase, ATPase subunit I; gene=chlI
cce_0199	4.5374	0.4785	2	32	1880.16346	R.FGMHAEIHTVKEPNLR.V	172035115	YP_001801616.1	chlI	Biosynthesis of cofactors, prosthetic groups, and carriers: Cobalamin, heme, phycobilin and porphyrin	magnesium chelatase, ATPase subunit I; gene=chlI
cce_0199	4.4485	0.4046	2	8	1827.92355	R.FVLVGSGNPEEGELRPQ.L	172035115	YP_001801616.1	chlI	Biosynthesis of cofactors, prosthetic groups, and carriers: Cobalamin, heme, phycobilin and porphyrin	magnesium chelatase, ATPase subunit I; gene=chlI
cce_0199	3.3138	0.296	2	10	2326.59416	R.FVLVGSGNPEEGELRPQLLDR.F	172035115	YP_001801616.1	chlI	Biosynthesis of cofactors, prosthetic groups, and carriers: Cobalamin, heme, phycobilin and porphyrin	magnesium chelatase, ATPase subunit I; gene=chlI
cce_0199	4.5941	0.4311	3	3	4187.73502	R.FVLVGSGNPEEGELRPQLLDRFGMHAEIHTVKEPNLR.V	172035115	YP_001801616.1	chlI	Biosynthesis of cofactors, prosthetic groups, and carriers: Cobalamin, heme, phycobilin and porphyrin	magnesium chelatase, ATPase subunit I; gene=chlI
cce_0199	5.2631	0.4309	3	37	3542.89329	R.GILYVDEVNLLDDHLVDVLLDSAASGWNTVER.E	172035115	YP_001801616.1	chlI	Biosynthesis of cofactors, prosthetic groups, and carriers: Cobalamin, heme, phycobilin and porphyrin	magnesium chelatase, ATPase subunit I; gene=chlI
cce_0199	3.7506	0.4057	3	3	4198.63988	R.GILYVDEVNLLDDHLVDVLLDSAASGWNTVEREGISIR.H	172035115	YP_001801616.1	chlI	Biosynthesis of cofactors, prosthetic groups, and carriers: Cobalamin, heme, phycobilin and porphyrin	magnesium chelatase, ATPase subunit I; gene=chlI
cce_0199	4.0972	0.4224	2	11	1049.29369	K.IGGVMIMGDR.G	172035115	YP_001801616.1	chlI	Biosynthesis of cofactors, prosthetic groups, and carriers: Cobalamin, heme, phycobilin and porphyrin	magnesium chelatase, ATPase subunit I; gene=chlI
cce_0199	3.7802	0.2681	2	19	1392.67403	K.IGGVMIMGDRGTGK.S	172035115	YP_001801616.1	chlI	Biosynthesis of cofactors, prosthetic groups, and carriers: Cobalamin, heme, phycobilin and porphyrin	magnesium chelatase, ATPase subunit I; gene=chlI
cce_0199	3.4018	0.3185	2	3	1951.30494	K.IGGVMIMGDRGTGKSTTIR.A	172035115	YP_001801616.1	chlI	Biosynthesis of cofactors, prosthetic groups, and carriers: Cobalamin, heme, phycobilin and porphyrin	magnesium chelatase, ATPase subunit I; gene=chlI
cce_0199	4.3905	0.3928	2	6	1722.91755	R.KDPLETIDSGYKVEK.A	172035115	YP_001801616.1	chlI	Biosynthesis of cofactors, prosthetic groups, and carriers: Cobalamin, heme, phycobilin and porphyrin	magnesium chelatase, ATPase subunit I; gene=chlI
cce_0199	2.6839	0.1019	2	1	2211.45993	R.KDPLETIDSGYKVEKAFNR.V	172035115	YP_001801616.1	chlI	Biosynthesis of cofactors, prosthetic groups, and carriers: Cobalamin, heme, phycobilin and porphyrin	magnesium chelatase, ATPase subunit I; gene=chlI
cce_0199	4.0297	0.2639	2	21	1208.76129	K.LALLLNVIDPK.I	172035115	YP_001801616.1	chlI	Biosynthesis of cofactors, prosthetic groups, and carriers: Cobalamin, heme, phycobilin and porphyrin	magnesium chelatase, ATPase subunit I; gene=chlI
cce_0199	6.0582	0.4052	3	75	1992.26216	R.LRKDPLETIDSGYKVEK.A	172035115	YP_001801616.1	chlI	Biosynthesis of cofactors, prosthetic groups, and carriers: Cobalamin, heme, phycobilin and porphyrin	magnesium chelatase, ATPase subunit I; gene=chlI
cce_0199	5.9147	0.5796	3	24	2480.80453	R.LRKDPLETIDSGYKVEKAFNR.V	172035115	YP_001801616.1	chlI	Biosynthesis of cofactors, prosthetic groups, and carriers: Cobalamin, heme, phycobilin and porphyrin	magnesium chelatase, ATPase subunit I; gene=chlI
cce_0199	2.8476	0.3748	2	6	1507.67345	R.QALEEQGSLPVAHK.K	172035115	YP_001801616.1	chlI	Biosynthesis of cofactors, prosthetic groups, and carriers: Cobalamin, heme, phycobilin and porphyrin	magnesium chelatase, ATPase subunit I; gene=chlI
cce_0199	3.726	0.4047	2	63	1635.84636	R.QALEEQGSLPVAHKK.V	172035115	YP_001801616.1	chlI	Biosynthesis of cofactors, prosthetic groups, and carriers: Cobalamin, heme, phycobilin and porphyrin	magnesium chelatase, ATPase subunit I; gene=chlI
cce_0199	3.3827	0.265	2	31	1204.31563	R.TEVTVDDIRR.T	172035115	YP_001801616.1	chlI	Biosynthesis of cofactors, prosthetic groups, and carriers: Cobalamin, heme, phycobilin and porphyrin	magnesium chelatase, ATPase subunit I; gene=chlI
cce_0199	2.795	0.1774	2	2	2090.43416	K.THRVVFPFTAIVGQEEMK.L	172035115	YP_001801616.1	chlI	Biosynthesis of cofactors, prosthetic groups, and carriers: Cobalamin, heme, phycobilin and porphyrin	magnesium chelatase, ATPase subunit I; gene=chlI
cce_0199	2.9504	0.1646	2	2	1397.79804	R.TMVLCLRHRLR.K	172035115	YP_001801616.1	chlI	Biosynthesis of cofactors, prosthetic groups, and carriers: Cobalamin, heme, phycobilin and porphyrin	magnesium chelatase, ATPase subunit I; gene=chlI
cce_0199	3.0602	0.221	2	29	1038.08971	R.VFGLETEEN.-	172035115	YP_001801616.1	chlI	Biosynthesis of cofactors, prosthetic groups, and carriers: Cobalamin, heme, phycobilin and porphyrin	magnesium chelatase, ATPase subunit I; gene=chlI
cce_0199	3.822	0.3	2	5	1529.78397	K.VIMVDLPLGATEDR.V	172035115	YP_001801616.1	chlI	Biosynthesis of cofactors, prosthetic groups, and carriers: Cobalamin, heme, phycobilin and porphyrin	magnesium chelatase, ATPase subunit I; gene=chlI
cce_0199	5.1489	0.4007	3	3	4100.79398	K.VIMVDLPLGATEDRVCGTIDIEKALSEGVKAFEPGLLAK.A	172035115	YP_001801616.1	chlI	Biosynthesis of cofactors, prosthetic groups, and carriers: Cobalamin, heme, phycobilin and porphyrin	magnesium chelatase, ATPase subunit I; gene=chlI
cce_0199	4.8204	0.4791	2	71	1696.00358	R.VVFPFTAIVGQEEMK.L	172035115	YP_001801616.1	chlI	Biosynthesis of cofactors, prosthetic groups, and carriers: Cobalamin, heme, phycobilin and porphyrin	magnesium chelatase, ATPase subunit I; gene=chlI
cce_0200	4.4417	0.3483	3	18	1564.80058	K.GFTEPEILEFLNR.Q	172035116	YP_001801617.1	-	Unassigned	hypothetical protein; contains UPF0118
cce_0200	2.9263	0.1232	2	1	2578.56159	K.GLIIILMIAIVIASTLSPLVGSVER.M	172035116	YP_001801617.1	-	Unassigned	hypothetical protein; contains UPF0118
cce_0200	2.335	0.1778	1	1	919.95636	K.LEAEKENS.-	172035116	YP_001801617.1	-	Unassigned	hypothetical protein; contains UPF0118
cce_0200	3.6077	0.4105	2	3	1828.98436	K.LIDGIVSLFPTPWDQK.L	172035116	YP_001801617.1	-	Unassigned	hypothetical protein; contains UPF0118
cce_0200	3.7179	0.2552	2	2	1283.50226	K.LKDQVIPVSQR.M	172035116	YP_001801617.1	-	Unassigned	hypothetical protein; contains UPF0118
cce_0201	4.5071	0.5474	2	12	1631.76497	K.AGASYYGVSDLESLAK.D	172035117	YP_001801618.1	-	Other categories: Other	peptidase, S9C
cce_0201	4.9104	0.5009	3	44	2632.82322	K.AGASYYGVSDLESLAKDTHKFESR.Y	172035117	YP_001801618.1	-	Other categories: Other	peptidase, S9C
cce_0201	4.5501	0.3914	2	31	1777.00682	K.DYTFPDEELPPLLVK.S	172035117	YP_001801618.1	-	Other categories: Other	peptidase, S9C
cce_0201	5.4773	0.625	2	41	1964.16905	K.EIPVAYIAFEGEQHGFR.Q	172035117	YP_001801618.1	-	Other categories: Other	peptidase, S9C
cce_0201	5.0108	0.4903	2	18	1739.86522	R.GFGYLDVNYGGSTGFGK.T	172035117	YP_001801618.1	-	Other categories: Other	peptidase, S9C
cce_0201	4.6929	0.3785	2	1	2160.33003	R.GFGYLDVNYGGSTGFGKTYR.Q	172035117	YP_001801618.1	-	Other categories: Other	peptidase, S9C
cce_0201	6.1355	0.4469	3	6	2848.22994	K.GRNVLVKYSPDGQMTEITPQPFNVR.S	172035117	YP_001801618.1	-	Other categories: Other	peptidase, S9C
cce_0201	4.9336	0.3749	2	173	2333.14484	R.IFHFTPADNLEPINILNYDS.-	172035117	YP_001801618.1	-	Other categories: Other	peptidase, S9C
cce_0201	3.9418	0.4067	2	32	2494.74339	K.LGTVVFDNDNIYWLEGRPQEK.G	172035117	YP_001801618.1	-	Other categories: Other	peptidase, S9C
cce_0201	2.8327	0.3357	2	1	1077.21222	K.LIGQYPEEK.E	172035117	YP_001801618.1	-	Other categories: Other	peptidase, S9C
cce_0201	3.5177	0.101	3	1	2858.40227	R.LISVCEDHSQTDRECENKIVAIDIK.T	172035117	YP_001801618.1	-	Other categories: Other	peptidase, S9C
cce_0201	2.5176	0.2191	2	1	1432.60334	K.LWLGNIESDGSLK.E	172035117	YP_001801618.1	-	Other categories: Other	peptidase, S9C
cce_0201	4.7895	0.378	2	40	1801.96944	K.LWLGNIESDGSLKEIK.W	172035117	YP_001801618.1	-	Other categories: Other	peptidase, S9C
cce_0201	5.3668	0.4512	2	3	2330.60631	R.LYQQLPNEAPKPLTSENQCR.Y	172035117	YP_001801618.1	-	Other categories: Other	peptidase, S9C
cce_0201	3.6153	0.4206	2	42	1447.76939	-.MLSPIIAPFGSWK.S	172035117	YP_001801618.1	-	Other categories: Other	peptidase, S9C
cce_0201	5.2481	0.4169	3	12	2901.4557	-.MLSPIIAPFGSWKSPITSDLIVAQSIK.L	172035117	YP_001801618.1	-	Other categories: Other	peptidase, S9C
cce_0201	4.5799	0.4042	2	13	1616.75846	K.NGVVYFINYQDQR.L	172035117	YP_001801618.1	-	Other categories: Other	peptidase, S9C
cce_0201	5.1884	0.434	3	24	2205.10873	K.NKEIPVAYIAFEGEQHGFR.Q	172035117	YP_001801618.1	-	Other categories: Other	peptidase, S9C
cce_0201	5.7098	0.4789	2	8	2634.99203	R.NVLVKYSPDGQMTEITPQPFNVR.S	172035117	YP_001801618.1	-	Other categories: Other	peptidase, S9C
cce_0201	4.0985	0.2722	3	8	2205.11862	R.QFSILELPYSNVASLDSHGK.E	172035117	YP_001801618.1	-	Other categories: Other	peptidase, S9C
cce_0201	4.7064	0.4834	3	5	3256.57095	K.QGKVDGDRLAISGGSAGGYTTLAALTFHDTFK.A	172035117	YP_001801618.1	-	Other categories: Other	peptidase, S9C
cce_0201	3.9077	0.3208	3	1	2763.12504	R.QRLEKNWGLVDVNDCINGANYLVK.Q	172035117	YP_001801618.1	-	Other categories: Other	peptidase, S9C
cce_0201	4.9136	0.5472	2	59	1528.77543	K.SHGGPTAAATPSFSLK.I	172035117	YP_001801618.1	-	Other categories: Other	peptidase, S9C
cce_0201	4.2693	0.2733	3	1	4153.79257	R.SPINFTDQLNCPVIFFQGLEDKVVPPSQAEMMVESLK.N	172035117	YP_001801618.1	-	Other categories: Other	peptidase, S9C
cce_0201	5.1232	0.3948	2	49	1471.83664	K.SPITSDLIVAQSIK.L	172035117	YP_001801618.1	-	Other categories: Other	peptidase, S9C
cce_0201	3.6206	0.3155	3	17	1536.71648	R.SRVHEYGGGSFLVK.N	172035117	YP_001801618.1	-	Other categories: Other	peptidase, S9C
cce_0201	5.7853	0.5031	2	35	1988.09772	K.TGDITTLIEGDDFYSSPR.L	172035117	YP_001801618.1	-	Other categories: Other	peptidase, S9C
cce_0201	4.8233	0.4231	3	3	2943.21671	K.VDGDRLAISGGSAGGYTTLAALTFHDTFK.A	172035117	YP_001801618.1	-	Other categories: Other	peptidase, S9C
cce_0201	3.6465	0.2922	3	8	1293.45247	R.VHEYGGGSFLVK.N	172035117	YP_001801618.1	-	Other categories: Other	peptidase, S9C
cce_0201	4.7144	0.3814	2	28	1560.68675	K.WIAGDIDESISEPK.W	172035117	YP_001801618.1	-	Other categories: Other	peptidase, S9C
cce_0201	3.5102	0.4071	2	7	1333.51983	R.WYLGSLNIPNR.Q	172035117	YP_001801618.1	-	Other categories: Other	peptidase, S9C
cce_0201	4.3865	0.4838	2	25	1486.69612	R.YADFVLDPNYNR.L	172035117	YP_001801618.1	-	Other categories: Other	peptidase, S9C
cce_0201	4.0261	0.4871	2	7	1560.70054	K.YALDSEFYFYSR.I	172035117	YP_001801618.1	-	Other categories: Other	peptidase, S9C
cce_0201	6.3581	0.4237	3	40	2415.20783	R.YLDKLIGQYPEEKEIYEER.S	172035117	YP_001801618.1	-	Other categories: Other	peptidase, S9C
cce_0201	5.7385	0.531	2	79	2079.98042	K.YSPDGQMTEITPQPFNVR.S	172035117	YP_001801618.1	-	Other categories: Other	peptidase, S9C
cce_0202	2.8738	0.1511	2	1	2160.46252	K.RSGTQSVGIIGGFGLAAELAVR.E	172035118	YP_001801619.1	-	Central intermediary metabolism: Nitrogen fixation	NifS-like class-V aminotransferase, probable cysteine desulfurase
cce_0203	2.6087	0.1792	2	1	1847.89225	K.NAWEETFNKDPIDLR.P	172035119	YP_001801620.1	-	Unassigned	conserved hypothetical protein
cce_0204	2.5216	0.169	2	1	1904.07032	R.KNTNYSINYSKNDTLK.S	172035120	YP_001801621.1	-	Fatty acid, phospholipid, and sterol metabolism	AMP-dependent synthetase and ligase
cce_0204	3.6253	0.1526	3	1	3096.68405	R.TGDLGFFSTEGELFVTGRLKDVIIIRGR.N	172035120	YP_001801621.1	-	Fatty acid, phospholipid, and sterol metabolism	AMP-dependent synthetase and ligase
cce_0205	3.3743	0.1722	3	1	3869.22836	R.NRLPNGSYLYGSSPQPDEIGQEYMVFQVHQGEVK.G	172035121	YP_001801622.1	-	Unassigned	hypothetical protein
cce_0206	3.2401	0.4666	2	3	1433.58964	R.GIKTGLETEVTER.S	172035122	YP_001801623.1	-	Other categories: Other	alcohol dehydrogenase
cce_0206	5.8313	0.5435	3	10	3184.59629	R.GYYPYQGVLGHEFVGVVEQGPQHLINQR.V	172035122	YP_001801623.1	-	Other categories: Other	alcohol dehydrogenase
cce_0206	2.9621	0.2607	2	5	1251.42035	R.HQEKLANLAAR.G	172035122	YP_001801623.1	-	Other categories: Other	alcohol dehydrogenase
cce_0206	4.7334	0.5248	2	2	1875.16163	K.LLEQEQVDVKPLIHGR.Y	172035122	YP_001801623.1	-	Other categories: Other	alcohol dehydrogenase
cce_0206	3.9295	0.2536	3	1	3594.06971	K.LLEQEQVDVKPLIHGRYPLEEGLEAFEIAQK.Q	172035122	YP_001801623.1	-	Other categories: Other	alcohol dehydrogenase
cce_0206	3.945	0.1974	3	1	3157.41482	K.TGLETEVTERSFDIAVECTGNPQGFDLAR.R	172035122	YP_001801623.1	-	Other categories: Other	alcohol dehydrogenase
cce_0206	2.6273	0.1662	2	1	823.46723	K.VLVEINH.-	172035122	YP_001801623.1	-	Other categories: Other	alcohol dehydrogenase
cce_0206	2.7611	0.1682	2	1	1737.93068	R.YPLEEGLEAFEIAQK.Q	172035122	YP_001801623.1	-	Other categories: Other	alcohol dehydrogenase
cce_0207	2.9604	0.3403	2	4	1668.87844	R.EPGLIVWQFTGFFK.G	172035123	YP_001801624.1	-	Unassigned	conserved hypothetical protein
cce_0207	1.8552	0.1228	1	1	842.01993	R.WLNPALK.C	172035123	YP_001801624.1	-	Unassigned	conserved hypothetical protein
cce_0208	3.9766	0.2973	3	5	2657.01564	K.LKQEKTEPLPIADLAASFQETVAR.S	172035124	YP_001801625.1	-	Translation: Degradation of proteins, peptides, and glycopeptides	probable peptidase M22, glycoprotease
cce_0208	2.6822	0.1494	2	1	1180.43899	R.LPITEVMTLY.-	172035124	YP_001801625.1	-	Translation: Degradation of proteins, peptides, and glycopeptides	probable peptidase M22, glycoprotease
cce_0208	4.0087	0.3384	3	1	2870.31373	K.LTWNDIDGIAATVAPGLIGALMVGETAAK.T	172035124	YP_001801625.1	-	Translation: Degradation of proteins, peptides, and glycopeptides	probable peptidase M22, glycoprotease
cce_0208	5.7207	0.5171	3	2	3126.59291	R.LVEKLKQEKTEPLPIADLAASFQETVAR.S	172035124	YP_001801625.1	-	Translation: Degradation of proteins, peptides, and glycopeptides	probable peptidase M22, glycoprotease
cce_0208	2.504	0.1081	2	2	961.09968	K.RFNLPEGK.V	172035124	YP_001801625.1	-	Translation: Degradation of proteins, peptides, and glycopeptides	probable peptidase M22, glycoprotease
cce_0208	4.8012	0.3994	3	4	2029.06005	K.TEPLPIADLAASFQETVAR.S	172035124	YP_001801625.1	-	Translation: Degradation of proteins, peptides, and glycopeptides	probable peptidase M22, glycoprotease
cce_0208	4.2214	0.4305	2	2	2040.22069	K.VSLPQGGYHPYDSSFSGLK.T	172035124	YP_001801625.1	-	Translation: Degradation of proteins, peptides, and glycopeptides	probable peptidase M22, glycoprotease
cce_0208	3.1064	0.3744	2	1	2580.87942	K.VSLPQGGYHPYDSSFSGLKTAVLR.L	172035124	YP_001801625.1	-	Translation: Degradation of proteins, peptides, and glycopeptides	probable peptidase M22, glycoprotease
cce_0208	3.0691	0.1918	2	1	1164.24996	R.YGGVVPEEASR.Q	172035124	YP_001801625.1	-	Translation: Degradation of proteins, peptides, and glycopeptides	probable peptidase M22, glycoprotease
cce_0209	4.9852	0.5073	2	2	1989.17691	R.FLESEVINWSHSSPISR.L	172035125	YP_001801626.1	-	Unassigned	unknown; contains a Mechanosensitive ion channel, MscS domain
cce_0209	5.5911	0.5079	3	4	2459.26239	R.SSDLPSQSLSPELINSLTTLSNR.L	172035125	YP_001801626.1	-	Unassigned	unknown; contains a Mechanosensitive ion channel, MscS domain
cce_0210	1.9657	0.1188	1	1	792.00083	R.AALYIIK.D	172035126	YP_001801627.1	-	Amino acid biosynthesis: Serine family / Sulfur assimilation	cysteine synthase
cce_0210	4.1615	0.3231	2	72	1364.56891	R.AALYIIKDAEEK.G	172035126	YP_001801627.1	-	Amino acid biosynthesis: Serine family / Sulfur assimilation	cysteine synthase
cce_0210	7.8874	0.6541	3	5	3995.59768	R.AALYIIKDAEEKGLLKPGGTVVEGTAGNTGIGLAHICNAK.G	172035126	YP_001801627.1	-	Amino acid biosynthesis: Serine family / Sulfur assimilation	cysteine synthase
cce_0210	3.1146	0.3022	2	28	1119.25233	K.AEFLNPGGSVK.D	172035126	YP_001801627.1	-	Amino acid biosynthesis: Serine family / Sulfur assimilation	cysteine synthase
cce_0210	3.2934	0.3206	2	31	1389.7121	K.AEFLNPGGSVKDR.A	172035126	YP_001801627.1	-	Amino acid biosynthesis: Serine family / Sulfur assimilation	cysteine synthase
cce_0210	3.4665	0.3869	2	4	1704.00438	K.CIVADPMGSGLYSYVK.T	172035126	YP_001801627.1	-	Amino acid biosynthesis: Serine family / Sulfur assimilation	cysteine synthase
cce_0210	4.3436	0.4353	2	41	1460.65992	K.EGFVGTVGNTPLIR.L	172035126	YP_001801627.1	-	Amino acid biosynthesis: Serine family / Sulfur assimilation	cysteine synthase
cce_0210	3.8379	0.4676	2	12	1814.08046	K.EMGPGHTIVTVLCDGGAR.Y	172035126	YP_001801627.1	-	Amino acid biosynthesis: Serine family / Sulfur assimilation	cysteine synthase
cce_0210	6.9156	0.5152	3	3	2650.05137	K.GLLKPGGTVVEGTAGNTGIGLAHICNAK.G	172035126	YP_001801627.1	-	Amino acid biosynthesis: Serine family / Sulfur assimilation	cysteine synthase
cce_0210	4.0996	0.4372	2	128	1178.23504	K.GSSITEGIGNSR.I	172035126	YP_001801627.1	-	Amino acid biosynthesis: Serine family / Sulfur assimilation	cysteine synthase
cce_0210	5.3792	0.3434	3	49	2536.23479	R.ITANMEGVPIDDAIQIDDHEALR.V	172035126	YP_001801627.1	-	Amino acid biosynthesis: Serine family / Sulfur assimilation	cysteine synthase
cce_0210	3.9159	0.3743	2	164	1252.65721	R.IYDKEWLASK.G	172035126	YP_001801627.1	-	Amino acid biosynthesis: Serine family / Sulfur assimilation	cysteine synthase
cce_0210	3.3219	0.4832	2	2	1706.96295	R.IYDKEWLASKGLSVP.-	172035126	YP_001801627.1	-	Amino acid biosynthesis: Serine family / Sulfur assimilation	cysteine synthase
cce_0210	4.5198	0.4757	2	11	1626.85651	R.LKSFSEETGCNILGK.A	172035126	YP_001801627.1	-	Amino acid biosynthesis: Serine family / Sulfur assimilation	cysteine synthase
cce_0210	5.1762	0.4255	3	340	1948.27602	-.MDIKEGFVGTVGNTPLIR.L	172035126	YP_001801627.1	-	Amino acid biosynthesis: Serine family / Sulfur assimilation	cysteine synthase
cce_0210	3.9958	0.2236	3	1	4248.57287	R.QAHYETTGPEIWQQTDGKVDAWVSATGTGGTYAGGALFFK.E	172035126	YP_001801627.1	-	Amino acid biosynthesis: Serine family / Sulfur assimilation	cysteine synthase
cce_0210	3.0501	0.332	2	1	2757.0293	K.SFSEETGCNILGKAEFLNPGGSVKDR.A	172035126	YP_001801627.1	-	Amino acid biosynthesis: Serine family / Sulfur assimilation	cysteine synthase
cce_0210	2.0585	0.1374	1	1	758.84296	K.TGEINPK.G	172035126	YP_001801627.1	-	Amino acid biosynthesis: Serine family / Sulfur assimilation	cysteine synthase
cce_0210	4.9652	0.4704	2	13	1918.0554	K.TGEINPKGSSITEGIGNSR.I	172035126	YP_001801627.1	-	Amino acid biosynthesis: Serine family / Sulfur assimilation	cysteine synthase
cce_0210	1.6952	0.1931	1	2	745.42028	R.TLGAEVR.T	172035126	YP_001801627.1	-	Amino acid biosynthesis: Serine family / Sulfur assimilation	cysteine synthase
cce_0210	4.0517	0.3344	3	1	2832.207	R.TLGAEVRTVPAVPYKDPNNYVKVSGR.V	172035126	YP_001801627.1	-	Amino acid biosynthesis: Serine family / Sulfur assimilation	cysteine synthase
cce_0210	3.1627	0.4218	2	98	1704.89555	R.TVPAVPYKDPNNYVK.V	172035126	YP_001801627.1	-	Amino acid biosynthesis: Serine family / Sulfur assimilation	cysteine synthase
cce_0210	4.133	0.4616	2	10	2105.38219	R.TVPAVPYKDPNNYVKVSGR.V	172035126	YP_001801627.1	-	Amino acid biosynthesis: Serine family / Sulfur assimilation	cysteine synthase
cce_0210	6.6038	0.4591	3	215	2303.1051	R.VAEELDNAIWANQFDNLANR.Q	172035126	YP_001801627.1	-	Amino acid biosynthesis: Serine family / Sulfur assimilation	cysteine synthase
cce_0211	3.6993	0.1072	3	1	2691.32826	R.DSFFRKAVIHAYDYRCSLCQLR.V	172035127	YP_001801628.1	-	Unassigned	hypothetical protein
cce_0211	2.8199	0.2568	2	2	1359.59381	K.KELITINESIAK.L	172035127	YP_001801628.1	-	Unassigned	hypothetical protein
cce_0212	4.3303	0.4464	2	2	1816.98944	R.NIDGQTSIEPVPGPYTK.Y	172035128	YP_001801629.1	-	Unassigned	unknown
cce_0212	3.6913	0.3736	2	2	1855.13195	R.NLKNAIAKEDINQVKR.E	172035128	YP_001801629.1	-	Unassigned	unknown
cce_0212	2.4784	0.2159	2	1	1341.36925	R.SQNDAIDNAHQK.R	172035128	YP_001801629.1	-	Unassigned	unknown
cce_0213	2.604	0.1623	2	2	1064.21498	K.IASESSTLKK.N	172035129	YP_001801630.1	-	Unassigned	unknown
cce_0213	4.4036	0.4015	2	4	1477.64411	R.KLQVAASPEDYQK.L	172035129	YP_001801630.1	-	Unassigned	unknown
cce_0213	4.4341	0.1909	3	5	2506.96325	R.NELVNLAATSLPLALITPLLTEAK.K	172035129	YP_001801630.1	-	Unassigned	unknown
cce_0213	3.5524	0.3394	2	1	2033.18486	K.SYTDEALEKQNNEHIIK.S	172035129	YP_001801630.1	-	Unassigned	unknown
cce_0217	2.4671	0.2063	2	2	2225.5282	R.EWVALQINELLVVEYYSR.K	172035133	YP_001801634.1	rps4	Translation: Ribosomal proteins	30S ribosomal protein S4; gene=rps4
cce_0217	2.5744	0.149	2	36	864.45739	R.LDNTVFR.L	172035133	YP_001801634.1	rps4	Translation: Ribosomal proteins	30S ribosomal protein S4; gene=rps4
cce_0217	4.9349	0.4122	2	3	1956.22828	R.LEEKQKLLYNYGVTEK.Q	172035133	YP_001801634.1	rps4	Translation: Ribosomal proteins	30S ribosomal protein S4; gene=rps4
cce_0217	6.0042	0.4798	3	2	2452.83423	R.LEEKQKLLYNYGVTEKQLVR.Y	172035133	YP_001801634.1	rps4	Translation: Ribosomal proteins	30S ribosomal protein S4; gene=rps4
cce_0217	3.1554	0.1883	2	127	942.09467	R.LGELPGLSR.K	172035133	YP_001801634.1	rps4	Translation: Ribosomal proteins	30S ribosomal protein S4; gene=rps4
cce_0217	2.9038	0.1182	2	2	1070.26758	R.LGELPGLSRK.T	172035133	YP_001801634.1	rps4	Translation: Ribosomal proteins	30S ribosomal protein S4; gene=rps4
cce_0217	2.8881	0.2705	2	3	1424.67395	R.LGELPGLSRKTPR.R	172035133	YP_001801634.1	rps4	Translation: Ribosomal proteins	30S ribosomal protein S4; gene=rps4
cce_0217	3.9168	0.271	2	160	1044.25363	R.LGMAGTIPGAR.Q	172035133	YP_001801634.1	rps4	Translation: Ribosomal proteins	30S ribosomal protein S4; gene=rps4
cce_0217	3.6916	0.2444	2	137	1017.26809	K.LLELLEMR.L	172035133	YP_001801634.1	rps4	Translation: Ribosomal proteins	30S ribosomal protein S4; gene=rps4
cce_0217	3.8059	0.3186	2	1	1863.21426	K.LLELLEMRLDNTVFR.L	172035133	YP_001801634.1	rps4	Translation: Ribosomal proteins	30S ribosomal protein S4; gene=rps4
cce_0217	3.7121	0.3181	2	178	1200.36535	K.LLYNYGVTEK.Q	172035133	YP_001801634.1	rps4	Translation: Ribosomal proteins	30S ribosomal protein S4; gene=rps4
cce_0217	4.0147	0.4358	2	10	1696.9713	K.LLYNYGVTEKQLVR.Y	172035133	YP_001801634.1	rps4	Translation: Ribosomal proteins	30S ribosomal protein S4; gene=rps4
cce_0217	5.5742	0.4421	3	103	3178.58541	R.MVETNMQYPGLANLPDHLEFDKNTLTGK.V	172035133	YP_001801634.1	rps4	Translation: Ribosomal proteins	30S ribosomal protein S4; gene=rps4
cce_0217	4.9928	0.5544	3	10	4003.55704	R.MVETNMQYPGLANLPDHLEFDKNTLTGKVNDVIKR.E	172035133	YP_001801634.1	rps4	Translation: Ribosomal proteins	30S ribosomal protein S4; gene=rps4
cce_0217	2.6271	0.3355	2	2	842.47304	R.PGDVISVR.N	172035133	YP_001801634.1	rps4	Translation: Ribosomal proteins	30S ribosomal protein S4; gene=rps4
cce_0217	3.185	0.3043	2	28	1456.66804	K.QKLLYNYGVTEK.Q	172035133	YP_001801634.1	rps4	Translation: Ribosomal proteins	30S ribosomal protein S4; gene=rps4
cce_0217	3.8067	0.2922	2	10	1953.27399	K.QKLLYNYGVTEKQLVR.Y	172035133	YP_001801634.1	rps4	Translation: Ribosomal proteins	30S ribosomal protein S4; gene=rps4
cce_0217	3.5939	0.3657	2	129	1443.63905	R.QLVNHGHVIVNGR.V	172035133	YP_001801634.1	rps4	Translation: Ribosomal proteins	30S ribosomal protein S4; gene=rps4
cce_0217	4.1704	0.428	3	94	1324.43312	R.RAYPPGQHGQGR.R	172035133	YP_001801634.1	rps4	Translation: Ribosomal proteins	30S ribosomal protein S4; gene=rps4
cce_0217	3.3699	0.4045	3	1	1480.61947	R.RAYPPGQHGQGRR.K	172035133	YP_001801634.1	rps4	Translation: Ribosomal proteins	30S ribosomal protein S4; gene=rps4
cce_0217	3.8195	0.364	2	154	1098.28102	R.RLGELPGLSR.K	172035133	YP_001801634.1	rps4	Translation: Ribosomal proteins	30S ribosomal protein S4; gene=rps4
cce_0217	2.4306	0.2208	2	2	1226.45394	R.RLGELPGLSRK.T	172035133	YP_001801634.1	rps4	Translation: Ribosomal proteins	30S ribosomal protein S4; gene=rps4
cce_0217	6.7275	0.4924	3	94	3334.77177	R.RMVETNMQYPGLANLPDHLEFDKNTLTGK.V	172035133	YP_001801634.1	rps4	Translation: Ribosomal proteins	30S ribosomal protein S4; gene=rps4
cce_0217	6.465	0.5359	3	6	4159.74339	R.RMVETNMQYPGLANLPDHLEFDKNTLTGKVNDVIKR.E	172035133	YP_001801634.1	rps4	Translation: Ribosomal proteins	30S ribosomal protein S4; gene=rps4
cce_0217	2.6888	0.2113	2	4	894.9981	K.RSEYAIR.L	172035133	YP_001801634.1	rps4	Translation: Ribosomal proteins	30S ribosomal protein S4; gene=rps4
cce_0217	2.583	0.2445	2	1	1394.55834	K.RSEYAIRLEEK.Q	172035133	YP_001801634.1	rps4	Translation: Ribosomal proteins	30S ribosomal protein S4; gene=rps4
cce_0217	5.6272	0.4079	3	66	1978.26052	R.RSTDSTGQKLLELLEMR.L	172035133	YP_001801634.1	rps4	Translation: Ribosomal proteins	30S ribosomal protein S4; gene=rps4
cce_0217	4.1201	0.3721	3	8	2824.20668	R.RSTDSTGQKLLELLEMRLDNTVFR.L	172035133	YP_001801634.1	rps4	Translation: Ribosomal proteins	30S ribosomal protein S4; gene=rps4
cce_0217	1.8382	0.1828	1	2	738.81174	R.SEYAIR.L	172035133	YP_001801634.1	rps4	Translation: Ribosomal proteins	30S ribosomal protein S4; gene=rps4
cce_0217	3.5216	0.3455	2	51	1238.37198	R.SEYAIRLEEK.Q	172035133	YP_001801634.1	rps4	Translation: Ribosomal proteins	30S ribosomal protein S4; gene=rps4
cce_0217	3.5602	0.2495	2	12	1493.79583	R.SEYAIRLEEKQK.L	172035133	YP_001801634.1	rps4	Translation: Ribosomal proteins	30S ribosomal protein S4; gene=rps4
cce_0217	5.4948	0.3947	3	96	1820.94224	R.STDSTGQKLLELLEMR.L	172035133	YP_001801634.1	rps4	Translation: Ribosomal proteins	30S ribosomal protein S4; gene=rps4
cce_0217	4.7355	0.5022	3	26	2668.02033	R.STDSTGQKLLELLEMRLDNTVFR.L	172035133	YP_001801634.1	rps4	Translation: Ribosomal proteins	30S ribosomal protein S4; gene=rps4
cce_0217	2.5724	0.1185	2	17	843.50468	K.VNDVIKR.E	172035133	YP_001801634.1	rps4	Translation: Ribosomal proteins	30S ribosomal protein S4; gene=rps4
cce_0217	4.0601	0.3429	2	15	1977.27745	R.VVNIASYQCRPGDVISVR.N	172035133	YP_001801634.1	rps4	Translation: Ribosomal proteins	30S ribosomal protein S4; gene=rps4
cce_0218	3.1147	0.1476	4	1	3433.89497	-.MNIILGKCSQYWTTITVVLSLNLVVDIRIQ.P	172035134	YP_001801635.1	-	Unassigned	hypothetical protein
cce_0219	2.9442	0.2492	2	3	1126.51974	K.AEEMAEKYR.Q	172035135	YP_001801636.1	rps1-1	Translation: Ribosomal proteins	30S ribosomal protein S1; gene=rps1-1
cce_0219	3.5651	0.2835	2	1	1692.85	K.DIGFTHEDFAALLDK.Y	172035135	YP_001801636.1	rps1-1	Translation: Ribosomal proteins	30S ribosomal protein S1; gene=rps1-1
cce_0219	7.8846	0.6215	3	57	4089.4924	K.DIGFTHEDFAALLDKYDYHFSPGDIVPGTVFSMEPR.G	172035135	YP_001801636.1	rps1-1	Translation: Ribosomal proteins	30S ribosomal protein S1; gene=rps1-1
cce_0219	2.1752	0.138	1	5	750.86243	R.DLVFEK.A	172035135	YP_001801636.1	rps1-1	Translation: Ribosomal proteins	30S ribosomal protein S1; gene=rps1-1
cce_0219	4.3792	0.3348	2	53	1539.73249	R.DLVFEKAEEMAEK.Y	172035135	YP_001801636.1	rps1-1	Translation: Ribosomal proteins	30S ribosomal protein S1; gene=rps1-1
cce_0219	4.3403	0.4189	2	1	1702.90661	R.DLVFEKAEEMAEKY.R	172035135	YP_001801636.1	rps1-1	Translation: Ribosomal proteins	30S ribosomal protein S1; gene=rps1-1
cce_0219	4.9998	0.4895	2	91	1859.09296	R.DLVFEKAEEMAEKYR.Q	172035135	YP_001801636.1	rps1-1	Translation: Ribosomal proteins	30S ribosomal protein S1; gene=rps1-1
cce_0219	3.9865	0.4063	3	5	2114.05867	R.DLVFEKAEEMAEKYRQK.L	172035135	YP_001801636.1	rps1-1	Translation: Ribosomal proteins	30S ribosomal protein S1; gene=rps1-1
cce_0219	4.3502	0.2638	2	179	1570.76622	R.EAKEDLVGEELPLK.F	172035135	YP_001801636.1	rps1-1	Translation: Ribosomal proteins	30S ribosomal protein S1; gene=rps1-1
cce_0219	5.6816	0.5353	3	70	2587.31375	R.EAKEDLVGEELPLKFLEVDEER.N	172035135	YP_001801636.1	rps1-1	Translation: Ribosomal proteins	30S ribosomal protein S1; gene=rps1-1
cce_0219	4.8013	0.4908	3	179	2857.45779	R.EAKEDLVGEELPLKFLEVDEERNR.L	172035135	YP_001801636.1	rps1-1	Translation: Ribosomal proteins	30S ribosomal protein S1; gene=rps1-1
cce_0219	3.8922	0.2719	3	3	3564.99	R.EAKEDLVGEELPLKFLEVDEERNRLVLSHR.R	172035135	YP_001801636.1	rps1-1	Translation: Ribosomal proteins	30S ribosomal protein S1; gene=rps1-1
cce_0219	3.6932	0.254	2	42	1242.40054	K.EDLVGEELPLK.F	172035135	YP_001801636.1	rps1-1	Translation: Ribosomal proteins	30S ribosomal protein S1; gene=rps1-1
cce_0219	4.5162	0.5091	2	5	2259.13908	K.EDLVGEELPLKFLEVDEER.N	172035135	YP_001801636.1	rps1-1	Translation: Ribosomal proteins	30S ribosomal protein S1; gene=rps1-1
cce_0219	4.3705	0.4831	2	29	2241.43966	R.EFFILTDENEDGQLTLSIR.R	172035135	YP_001801636.1	rps1-1	Translation: Ribosomal proteins	30S ribosomal protein S1; gene=rps1-1
cce_0219	4.5414	0.5232	2	1	2389.14188	S.EISHDHIDTPHSVFGVNDELK.V	172035135	YP_001801636.1	rps1-1	Translation: Ribosomal proteins	30S ribosomal protein S1; gene=rps1-1
cce_0219	3.322	0.3275	2	24	1036.49457	K.FLEVDEER.N	172035135	YP_001801636.1	rps1-1	Translation: Ribosomal proteins	30S ribosomal protein S1; gene=rps1-1
cce_0219	2.4243	0.2048	2	1	1306.6386	K.FLEVDEERNR.L	172035135	YP_001801636.1	rps1-1	Translation: Ribosomal proteins	30S ribosomal protein S1; gene=rps1-1
cce_0219	2.9457	0.1178	2	21	858.01767	R.GALIDIGAK.T	172035135	YP_001801636.1	rps1-1	Translation: Ribosomal proteins	30S ribosomal protein S1; gene=rps1-1
cce_0219	3.5171	0.4735	2	87	1172.31846	R.GFIPGSHISTR.E	172035135	YP_001801636.1	rps1-1	Translation: Ribosomal proteins	30S ribosomal protein S1; gene=rps1-1
cce_0219	1.6188	0.1824	1	1	572.6801	R.GGALVR.I	172035135	YP_001801636.1	rps1-1	Translation: Ribosomal proteins	30S ribosomal protein S1; gene=rps1-1
cce_0219	2.5781	0.1083	2	4	1140.68477	R.GGALVRIEGLR.G	172035135	YP_001801636.1	rps1-1	Translation: Ribosomal proteins	30S ribosomal protein S1; gene=rps1-1
cce_0219	4.3589	0.4344	3	7	2294.6449	R.GGALVRIEGLRGFIPGSHISTR.E	172035135	YP_001801636.1	rps1-1	Translation: Ribosomal proteins	30S ribosomal protein S1; gene=rps1-1
cce_0219	6.4771	0.468	3	3	4486.98795	R.GIKPYGAFIDIGGVSGLLHISEISHDHIDTPHSVFGVNDELK.V	172035135	YP_001801636.1	rps1-1	Translation: Ribosomal proteins	30S ribosomal protein S1; gene=rps1-1
cce_0219	5.5755	0.4966	3	7	2726.31688	L.HISEISHDHIDTPHSVFGVNDELK.V	172035135	YP_001801636.1	rps1-1	Translation: Ribosomal proteins	30S ribosomal protein S1; gene=rps1-1
cce_0219	5.0959	0.3967	3	173	1740.9874	R.IEGLRGFIPGSHISTR.E	172035135	YP_001801636.1	rps1-1	Translation: Ribosomal proteins	30S ribosomal protein S1; gene=rps1-1
cce_0219	1.7394	0.1143	1	7	648.77165	R.ISLSTK.Q	172035135	YP_001801636.1	rps1-1	Translation: Ribosomal proteins	30S ribosomal protein S1; gene=rps1-1
cce_0219	4.4968	0.3188	2	3	1861.1503	R.ISLSTKQLEPEAGDMLK.N	172035135	YP_001801636.1	rps1-1	Translation: Ribosomal proteins	30S ribosomal protein S1; gene=rps1-1
cce_0219	5.9306	0.4564	2	17	2131.43976	R.ISLSTKQLEPEAGDMLKNR.D	172035135	YP_001801636.1	rps1-1	Translation: Ribosomal proteins	30S ribosomal protein S1; gene=rps1-1
cce_0219	5.6412	0.4573	2	287	1687.00145	R.KMNGLEVGQVVIGSVR.G	172035135	YP_001801636.1	rps1-1	Translation: Ribosomal proteins	30S ribosomal protein S1; gene=rps1-1
cce_0219	6.2876	0.5604	3	16	4423.54897	K.LLAEAQGQEMPTEENLEEIPTASDNDESQEELAATASTTEE.-	172035135	YP_001801636.1	rps1-1	Translation: Ribosomal proteins	30S ribosomal protein S1; gene=rps1-1
cce_0219	5.344	0.4352	2	83	1557.84174	K.MNGLEVGQVVIGSVR.G	172035135	YP_001801636.1	rps1-1	Translation: Ribosomal proteins	30S ribosomal protein S1; gene=rps1-1
cce_0219	2.5404	0.1878	2	1	1021.15189	K.NRDLVFEK.A	172035135	YP_001801636.1	rps1-1	Translation: Ribosomal proteins	30S ribosomal protein S1; gene=rps1-1
cce_0219	4.8436	0.4435	2	8	1681.84903	K.NRDLVFEKAEEMAE.K	172035135	YP_001801636.1	rps1-1	Translation: Ribosomal proteins	30S ribosomal protein S1; gene=rps1-1
cce_0219	5.114	0.5191	2	42	1810.02194	K.NRDLVFEKAEEMAEK.Y	172035135	YP_001801636.1	rps1-1	Translation: Ribosomal proteins	30S ribosomal protein S1; gene=rps1-1
cce_0219	5.0582	0.307	3	20	2129.38242	K.NRDLVFEKAEEMAEKYR.Q	172035135	YP_001801636.1	rps1-1	Translation: Ribosomal proteins	30S ribosomal protein S1; gene=rps1-1
cce_0219	2.8699	0.1388	2	25	1230.60346	K.QLEPEAGDMLK.N	172035135	YP_001801636.1	rps1-1	Translation: Ribosomal proteins	30S ribosomal protein S1; gene=rps1-1
cce_0219	3.3885	0.3843	2	9	1501.69071	K.QLEPEAGDMLKNR.D	172035135	YP_001801636.1	rps1-1	Translation: Ribosomal proteins	30S ribosomal protein S1; gene=rps1-1
cce_0219	3.76	0.3518	3	1	3339.63479	K.QLEPEAGDMLKNRDLVFEKAEEMAEKYR.Q	172035135	YP_001801636.1	rps1-1	Translation: Ribosomal proteins	30S ribosomal protein S1; gene=rps1-1
cce_0219	3.1231	0.3863	2	78	1131.22151	R.QLQAEDATVR.S	172035135	YP_001801636.1	rps1-1	Translation: Ribosomal proteins	30S ribosomal protein S1; gene=rps1-1
cce_0219	3.2713	0.2395	3	5	2021.18054	R.QLQAEDATVRSNVFATNR.G	172035135	YP_001801636.1	rps1-1	Translation: Ribosomal proteins	30S ribosomal protein S1; gene=rps1-1
cce_0219	3.06	0.184	2	56	868.03929	R.RIEYMR.A	172035135	YP_001801636.1	rps1-1	Translation: Ribosomal proteins	30S ribosomal protein S1; gene=rps1-1
cce_0219	2.6716	0.3159	2	77	908.45846	R.SNVFATNR.G	172035135	YP_001801636.1	rps1-1	Translation: Ribosomal proteins	30S ribosomal protein S1; gene=rps1-1
cce_0219	3.3434	0.2719	2	35	1462.63913	R.SNVFATNRGGALVR.I	172035135	YP_001801636.1	rps1-1	Translation: Ribosomal proteins	30S ribosomal protein S1; gene=rps1-1
cce_0219	3.8047	0.3916	3	2	2031.30807	R.SNVFATNRGGALVRIEGLR.G	172035135	YP_001801636.1	rps1-1	Translation: Ribosomal proteins	30S ribosomal protein S1; gene=rps1-1
cce_0219	2.4537	0.2681	2	1	1607.85642	K.TAAYIPIQEMSINR.V	172035135	YP_001801636.1	rps1-1	Translation: Ribosomal proteins	30S ribosomal protein S1; gene=rps1-1
cce_0219	6.6363	0.5496	3	157	3206.48738	K.TAAYIPIQEMSINRVDDPDEVLQSNETR.E	172035135	YP_001801636.1	rps1-1	Translation: Ribosomal proteins	30S ribosomal protein S1; gene=rps1-1
cce_0219	5.3403	0.1467	3	40	1826.98582	S.TREAKEDLVGEELPLK.F	172035135	YP_001801636.1	rps1-1	Translation: Ribosomal proteins	30S ribosomal protein S1; gene=rps1-1
cce_0219	6.8656	0.5414	3	9	2844.46254	S.TREAKEDLVGEELPLKFLEVDEER.N	172035135	YP_001801636.1	rps1-1	Translation: Ribosomal proteins	30S ribosomal protein S1; gene=rps1-1
cce_0219	5.6142	0.3919	3	10	3114.60658	S.TREAKEDLVGEELPLKFLEVDEERNR.L	172035135	YP_001801636.1	rps1-1	Translation: Ribosomal proteins	30S ribosomal protein S1; gene=rps1-1
cce_0219	6.1983	0.4797	3	12	4520.9783	K.TTTKDIGFTHEDFAALLDKYDYHFSPGDIVPGTVFSMEPR.G	172035135	YP_001801636.1	rps1-1	Translation: Ribosomal proteins	30S ribosomal protein S1; gene=rps1-1
cce_0219	5.4394	0.4571	2	15	1617.65356	R.VDDPDEVLQSNETR.E	172035135	YP_001801636.1	rps1-1	Translation: Ribosomal proteins	30S ribosomal protein S1; gene=rps1-1
cce_0219	3.8832	0.2645	2	12	1175.38084	K.VMIIDLDAER.G	172035135	YP_001801636.1	rps1-1	Translation: Ribosomal proteins	30S ribosomal protein S1; gene=rps1-1
cce_0219	3.4561	0.226	2	19	1387.73621	K.VMIIDLDAERGR.I	172035135	YP_001801636.1	rps1-1	Translation: Ribosomal proteins	30S ribosomal protein S1; gene=rps1-1
cce_0219	4.4304	0.3735	3	126	1386.53944	R.VRQLQAEDATVR.S	172035135	YP_001801636.1	rps1-1	Translation: Ribosomal proteins	30S ribosomal protein S1; gene=rps1-1
cce_0219	3.579	0.3622	3	2	2276.49847	R.VRQLQAEDATVRSNVFATNR.G	172035135	YP_001801636.1	rps1-1	Translation: Ribosomal proteins	30S ribosomal protein S1; gene=rps1-1
cce_0220	3.8559	0.4764	2	1	1741.9241	R.AVLVENGSPQQELASAK.N	172035136	YP_001801637.1	-	Regulatory functions	two-component sensor histidine kinase
cce_0220	2.5721	0.1764	2	1	1043.15909	K.NADLVQLNR.L	172035136	YP_001801637.1	-	Regulatory functions	two-component sensor histidine kinase
cce_0222	2.8722	0.1461	2	1	1583.79538	K.KMIEKMTSKMDNK.G	172035138	YP_001801639.1	-	Energy metabolism: Sugars	putative glucose 1-dehydrogenase
cce_0223	5.1375	0.4154	3	5	2744.35126	G.AAAAEPEEEKTEFDVILEEVPGDKK.I	172035139	YP_001801640.1	rpl7	Translation: Ribosomal proteins	50S ribosomal protein L7/L12; gene=rpl7
cce_0223	4.5204	0.5684	2	1	1411.66996	G.AAAPGAAAAEPEEEK.T	172035139	YP_001801640.1	rpl7	Translation: Ribosomal proteins	50S ribosomal protein L7/L12; gene=rpl7
cce_0223	4.8611	0.5441	3	2	3111.53683	G.AAAPGAAAAEPEEEKTEFDVILEEVPGDKK.I	172035139	YP_001801640.1	rpl7	Translation: Ribosomal proteins	50S ribosomal protein L7/L12; gene=rpl7
cce_0223	6.3225	0.4194	2	136	2475.64395	A.AAEPEEEKTEFDVILEEVPGDK.K	172035139	YP_001801640.1	rpl7	Translation: Ribosomal proteins	50S ribosomal protein L7/L12; gene=rpl7
cce_0223	6.6233	0.4775	2	259	2603.81687	A.AAEPEEEKTEFDVILEEVPGDKK.I	172035139	YP_001801640.1	rpl7	Translation: Ribosomal proteins	50S ribosomal protein L7/L12; gene=rpl7
cce_0223	4.4233	0.2789	2	3	1529.85335	D.AEDIKKKLEEAGAK.V	172035139	YP_001801640.1	rpl7	Translation: Ribosomal proteins	50S ribosomal protein L7/L12; gene=rpl7
cce_0223	5.3206	0.4287	3	2	2844.46591	E.AKDMVESTPKPIKEGTGKEDAEDIKK.K	172035139	YP_001801640.1	rpl7	Translation: Ribosomal proteins	50S ribosomal protein L7/L12; gene=rpl7
cce_0223	6.2625	0.3622	3	2	3670.92078	E.AKDMVESTPKPIKEGTGKEDAEDIKKKLEEAGAK.V	172035139	YP_001801640.1	rpl7	Translation: Ribosomal proteins	50S ribosomal protein L7/L12; gene=rpl7
cce_0223	5.4003	0.4639	3	1	2841.36764	A.APGAAAAEPEEEKTEFDVILEEVPGDK.K	172035139	YP_001801640.1	rpl7	Translation: Ribosomal proteins	50S ribosomal protein L7/L12; gene=rpl7
cce_0223	5.7152	0.5324	3	7	3208.55321	M.APGAAAPGAAAAEPEEEKTEFDVILEEVPGDK.K	172035139	YP_001801640.1	rpl7	Translation: Ribosomal proteins	50S ribosomal protein L7/L12; gene=rpl7
cce_0223	6.2212	0.5364	3	20	3336.64817	M.APGAAAPGAAAAEPEEEKTEFDVILEEVPGDKK.I	172035139	YP_001801640.1	rpl7	Translation: Ribosomal proteins	50S ribosomal protein L7/L12; gene=rpl7
cce_0223	4.3542	0.2355	2	1	1644.88029	E.DAEDIKKKLEEAGAK.V	172035139	YP_001801640.1	rpl7	Translation: Ribosomal proteins	50S ribosomal protein L7/L12; gene=rpl7
cce_0223	1.6089	0.1206	1	1	906.42371	K.DMVESTPK.P	172035139	YP_001801640.1	rpl7	Translation: Ribosomal proteins	50S ribosomal protein L7/L12; gene=rpl7
cce_0223	3.1998	0.2328	2	215	1245.47107	K.DMVESTPKPIK.E	172035139	YP_001801640.1	rpl7	Translation: Ribosomal proteins	50S ribosomal protein L7/L12; gene=rpl7
cce_0223	4.2216	0.2945	3	12	2517.23888	K.DMVESTPKPIKEGTGKEDAEDIK.K	172035139	YP_001801640.1	rpl7	Translation: Ribosomal proteins	50S ribosomal protein L7/L12; gene=rpl7
cce_0223	5.2862	0.3051	3	169	2645.33384	K.DMVESTPKPIKEGTGKEDAEDIKK.K	172035139	YP_001801640.1	rpl7	Translation: Ribosomal proteins	50S ribosomal protein L7/L12; gene=rpl7
cce_0223	5.421	0.4717	3	40	2775.12597	K.DMVESTPKPIKEGTGKEDAEDIKKK.L	172035139	YP_001801640.1	rpl7	Translation: Ribosomal proteins	50S ribosomal protein L7/L12; gene=rpl7
cce_0223	6.9953	0.4614	3	123	3473.89421	K.DMVESTPKPIKEGTGKEDAEDIKKKLEEAGAK.V	172035139	YP_001801640.1	rpl7	Translation: Ribosomal proteins	50S ribosomal protein L7/L12; gene=rpl7
cce_0223	5.1793	0.3563	3	4	3887.40793	K.DMVESTPKPIKEGTGKEDAEDIKKKLEEAGAKVSVK.-	172035139	YP_001801640.1	rpl7	Translation: Ribosomal proteins	50S ribosomal protein L7/L12; gene=rpl7
cce_0223	4.03	0.3807	2	39	1572.83017	K.EAKDMVESTPKPIK.E	172035139	YP_001801640.1	rpl7	Translation: Ribosomal proteins	50S ribosomal protein L7/L12; gene=rpl7
cce_0223	5.5007	0.4465	3	58	2975.31874	K.EAKDMVESTPKPIKEGTGKEDAEDIKK.K	172035139	YP_001801640.1	rpl7	Translation: Ribosomal proteins	50S ribosomal protein L7/L12; gene=rpl7
cce_0223	6.6203	0.4906	3	4	3802.25989	K.EAKDMVESTPKPIKEGTGKEDAEDIKKKLEEAGAK.V	172035139	YP_001801640.1	rpl7	Translation: Ribosomal proteins	50S ribosomal protein L7/L12; gene=rpl7
cce_0223	1.755	0.1183	1	1	819.83679	K.EDAEDIK.K	172035139	YP_001801640.1	rpl7	Translation: Ribosomal proteins	50S ribosomal protein L7/L12; gene=rpl7
cce_0223	2.4622	0.2195	1	1	947.46802	K.EDAEDIKK.K	172035139	YP_001801640.1	rpl7	Translation: Ribosomal proteins	50S ribosomal protein L7/L12; gene=rpl7
cce_0223	3.1742	0.2658	2	29	1292.33168	K.EGTGKEDAEDIK.K	172035139	YP_001801640.1	rpl7	Translation: Ribosomal proteins	50S ribosomal protein L7/L12; gene=rpl7
cce_0223	3.136	0.1546	2	64	1419.69618	K.EGTGKEDAEDIKK.K	172035139	YP_001801640.1	rpl7	Translation: Ribosomal proteins	50S ribosomal protein L7/L12; gene=rpl7
cce_0223	4.8212	0.3444	3	111	2246.15105	K.EGTGKEDAEDIKKKLEEAGAK.V	172035139	YP_001801640.1	rpl7	Translation: Ribosomal proteins	50S ribosomal protein L7/L12; gene=rpl7
cce_0223	3.2539	0.2272	3	2	2660.95946	K.EGTGKEDAEDIKKKLEEAGAKVSVK.-	172035139	YP_001801640.1	rpl7	Translation: Ribosomal proteins	50S ribosomal protein L7/L12; gene=rpl7
cce_0223	2.5205	0.2443	2	93	758.47707	R.GITGLGLK.E	172035139	YP_001801640.1	rpl7	Translation: Ribosomal proteins	50S ribosomal protein L7/L12; gene=rpl7
cce_0223	3.5523	0.2368	2	246	1087.29492	R.GITGLGLKEAK.D	172035139	YP_001801640.1	rpl7	Translation: Ribosomal proteins	50S ribosomal protein L7/L12; gene=rpl7
cce_0223	6.1668	0.4795	3	34	2312.28939	R.GITGLGLKEAKDMVESTPKPIK.E	172035139	YP_001801640.1	rpl7	Translation: Ribosomal proteins	50S ribosomal protein L7/L12; gene=rpl7
cce_0223	6.2722	0.5933	3	13	3715.22537	R.GITGLGLKEAKDMVESTPKPIKEGTGKEDAEDIKK.K	172035139	YP_001801640.1	rpl7	Translation: Ribosomal proteins	50S ribosomal protein L7/L12; gene=rpl7
cce_0223	4.7845	0.3966	3	1	3271.709	L.GLKEAKDMVESTPKPIKEGTGKEDAEDIKK.K	172035139	YP_001801640.1	rpl7	Translation: Ribosomal proteins	50S ribosomal protein L7/L12; gene=rpl7
cce_0223	2.9486	0.1006	2	33	912.19798	K.IAILKVVR.G	172035139	YP_001801640.1	rpl7	Translation: Ribosomal proteins	50S ribosomal protein L7/L12; gene=rpl7
cce_0223	4.5911	0.3865	2	14	1660.87521	P.IKEGTGKEDAEDIKK.K	172035139	YP_001801640.1	rpl7	Translation: Ribosomal proteins	50S ribosomal protein L7/L12; gene=rpl7
cce_0223	7.1128	0.2988	3	33	2487.33007	P.IKEGTGKEDAEDIKKKLEEAGAK.V	172035139	YP_001801640.1	rpl7	Translation: Ribosomal proteins	50S ribosomal protein L7/L12; gene=rpl7
cce_0223	2.044	0.1071	1	5	685.92139	K.KIAILK.V	172035139	YP_001801640.1	rpl7	Translation: Ribosomal proteins	50S ribosomal protein L7/L12; gene=rpl7
cce_0223	2.8337	0.3167	2	3	1040.37089	K.KIAILKVVR.G	172035139	YP_001801640.1	rpl7	Translation: Ribosomal proteins	50S ribosomal protein L7/L12; gene=rpl7
cce_0223	2.8846	0.2389	2	15	973.56767	K.KKLEEAGAK.V	172035139	YP_001801640.1	rpl7	Translation: Ribosomal proteins	50S ribosomal protein L7/L12; gene=rpl7
cce_0223	3.0949	0.1007	2	74	845.96375	K.KLEEAGAK.V	172035139	YP_001801640.1	rpl7	Translation: Ribosomal proteins	50S ribosomal protein L7/L12; gene=rpl7
cce_0223	4.0614	0.3065	2	78	1259.47747	K.KLEEAGAKVSVK.-	172035139	YP_001801640.1	rpl7	Translation: Ribosomal proteins	50S ribosomal protein L7/L12; gene=rpl7
cce_0223	5.1604	0.2716	2	30	1430.84647	L.KSLTLLEASELVK.Q	172035139	YP_001801640.1	rpl7	Translation: Ribosomal proteins	50S ribosomal protein L7/L12; gene=rpl7
cce_0223	2.188	0.1311	1	9	717.79084	K.LEEAGAK.V	172035139	YP_001801640.1	rpl7	Translation: Ribosomal proteins	50S ribosomal protein L7/L12; gene=rpl7
cce_0223	2.9787	0.3173	2	22	1130.64156	K.LEEAGAKVSVK.-	172035139	YP_001801640.1	rpl7	Translation: Ribosomal proteins	50S ribosomal protein L7/L12; gene=rpl7
cce_0223	5.2794	0.3877	2	339	1544.85818	K.LKSLTLLEASELVK.Q	172035139	YP_001801640.1	rpl7	Translation: Ribosomal proteins	50S ribosomal protein L7/L12; gene=rpl7
cce_0223	5.1559	0.4764	3	5	3469.81775	M.MAPGAAAPGAAAAEPEEEKTEFDVILEEVPGDKK.I	172035139	YP_001801640.1	rpl7	Translation: Ribosomal proteins	50S ribosomal protein L7/L12; gene=rpl7
cce_0223	4.8613	0.4461	3	1	3729.76963	M.MMMAPGAAAPGAAAAEPEEEKTEFDVILEEVPGDKK.I	172035139	YP_001801640.1	rpl7	Translation: Ribosomal proteins	50S ribosomal protein L7/L12; gene=rpl7
cce_0223	5.8891	0.418	3	3	3356.76176	D.MVESTPKPIKEGTGKEDAEDIKKKLEEAGAK.V	172035139	YP_001801640.1	rpl7	Translation: Ribosomal proteins	50S ribosomal protein L7/L12; gene=rpl7
cce_0223	4.3088	0.4007	2	1	2332.54588	E.PEEEKTEFDVILEEVPGDKK.I	172035139	YP_001801640.1	rpl7	Translation: Ribosomal proteins	50S ribosomal protein L7/L12; gene=rpl7
cce_0223	5.0111	0.5806	2	1	1622.78158	K.QIEEAFGVSAAAPSGGM.M	172035139	YP_001801640.1	rpl7	Translation: Ribosomal proteins	50S ribosomal protein L7/L12; gene=rpl7
cce_0223	4.3062	0.3424	2	1	1318.49855	M.SAATDEILEKLK.S	172035139	YP_001801640.1	rpl7	Translation: Ribosomal proteins	50S ribosomal protein L7/L12; gene=rpl7
cce_0223	7.9733	0.4695	3	112	2603.00296	M.SAATDEILEKLKSLTLLEASELVK.Q	172035139	YP_001801640.1	rpl7	Translation: Ribosomal proteins	50S ribosomal protein L7/L12; gene=rpl7
cce_0223	4.9797	0.2632	3	1278	1302.75151	K.SLTLLEASELVK.Q	172035139	YP_001801640.1	rpl7	Translation: Ribosomal proteins	50S ribosomal protein L7/L12; gene=rpl7
cce_0223	4.3529	0.3629	2	3	1591.74075	K.TEFDVILEEVPGDK.K	172035139	YP_001801640.1	rpl7	Translation: Ribosomal proteins	50S ribosomal protein L7/L12; gene=rpl7
cce_0223	4.1813	0.4141	2	60	1718.88471	K.TEFDVILEEVPGDKK.I	172035139	YP_001801640.1	rpl7	Translation: Ribosomal proteins	50S ribosomal protein L7/L12; gene=rpl7
cce_0223	6.2227	0.4716	3	12	3225.72128	M.VESTPKPIKEGTGKEDAEDIKKKLEEAGAK.V	172035139	YP_001801640.1	rpl7	Translation: Ribosomal proteins	50S ribosomal protein L7/L12; gene=rpl7
cce_0223	3.2767	0.192	2	2	1113.37874	K.VVRGITGLGLK.E	172035139	YP_001801640.1	rpl7	Translation: Ribosomal proteins	50S ribosomal protein L7/L12; gene=rpl7
cce_0223	3.3481	0.2842	2	14	1441.74442	K.VVRGITGLGLKEAK.D	172035139	YP_001801640.1	rpl7	Translation: Ribosomal proteins	50S ribosomal protein L7/L12; gene=rpl7
cce_0224	4.6882	0.3508	2	7	2010.27748	K.AIADLPSKEELIGQVAGAIN.S	172035140	YP_001801641.1	rpl10	Translation: Ribosomal proteins	50S ribosomal protein L10; gene=rpl10
cce_0224	4.6255	0.3728	2	3	2280.24455	K.AIADLPSKEELIGQVAGAINSIA.T	172035140	YP_001801641.1	rpl10	Translation: Ribosomal proteins	50S ribosomal protein L10; gene=rpl10
cce_0224	6.7078	0.4757	3	813	2509.38719	K.AIADLPSKEELIGQVAGAINSIATK.L	172035140	YP_001801641.1	rpl10	Translation: Ribosomal proteins	50S ribosomal protein L10; gene=rpl10
cce_0224	6.9411	0.5166	3	20	3904.46305	K.AIADLPSKEELIGQVAGAINSIATKLAVGVNEVPTSIGR.G	172035140	YP_001801641.1	rpl10	Translation: Ribosomal proteins	50S ribosomal protein L10; gene=rpl10
cce_0224	2.8351	0.2765	2	19	830.49819	K.ATVIADLK.E	172035140	YP_001801641.1	rpl10	Translation: Ribosomal proteins	50S ribosomal protein L10; gene=rpl10
cce_0224	6.7157	0.5939	3	23	3691.24541	K.ATVIADLKELLSEAQLGMVIDYQGLSVAEITELR.N	172035140	YP_001801641.1	rpl10	Translation: Ribosomal proteins	50S ribosomal protein L10; gene=rpl10
cce_0224	5.6054	0.3896	3	2	3961.53487	K.ATVIADLKELLSEAQLGMVIDYQGLSVAEITELRNR.L	172035140	YP_001801641.1	rpl10	Translation: Ribosomal proteins	50S ribosomal protein L10; gene=rpl10
cce_0224	2.1408	0.2106	1	41	743.37227	R.AYQSFK.K	172035140	YP_001801641.1	rpl10	Translation: Ribosomal proteins	50S ribosomal protein L10; gene=rpl10
cce_0224	1.9934	0.1351	1	3	872.0029	R.AYQSFKK.D	172035140	YP_001801641.1	rpl10	Translation: Ribosomal proteins	50S ribosomal protein L10; gene=rpl10
cce_0224	3.0185	0.1848	2	44	1216.36801	R.AYQSFKKDTK.K	172035140	YP_001801641.1	rpl10	Translation: Ribosomal proteins	50S ribosomal protein L10; gene=rpl10
cce_0224	3.9463	0.3952	3	4	1878.12084	R.AYQSFKKDTKKTEFR.G	172035140	YP_001801641.1	rpl10	Translation: Ribosomal proteins	50S ribosomal protein L10; gene=rpl10
cce_0224	2.4958	0.2713	2	6	818.40027	K.DDVGSAVR.A	172035140	YP_001801641.1	rpl10	Translation: Ribosomal proteins	50S ribosomal protein L10; gene=rpl10
cce_0224	4.138	0.3145	3	9	2877.4914	K.ELLSEAQLGMVIDYQGLSVAEITELR.N	172035140	YP_001801641.1	rpl10	Translation: Ribosomal proteins	50S ribosomal protein L10; gene=rpl10
cce_0224	2.4688	0.1408	2	1	1201.67868	R.ENKATVIADLK.E	172035140	YP_001801641.1	rpl10	Translation: Ribosomal proteins	50S ribosomal protein L10; gene=rpl10
cce_0224	6.0555	0.5032	3	13	4062.63597	R.ENKATVIADLKELLSEAQLGMVIDYQGLSVAEITELR.N	172035140	YP_001801641.1	rpl10	Translation: Ribosomal proteins	50S ribosomal protein L10; gene=rpl10
cce_0224	5.3491	0.2576	2	257	1573.76388	R.GGVMQGQALNEDQVK.A	172035140	YP_001801641.1	rpl10	Translation: Ribosomal proteins	50S ribosomal protein L10; gene=rpl10
cce_0224	6.9194	0.5491	3	10	4066.58794	R.GGVMQGQALNEDQVKAIADLPSKEELIGQVAGAINSIATK.L	172035140	YP_001801641.1	rpl10	Translation: Ribosomal proteins	50S ribosomal protein L10; gene=rpl10
cce_0224	3.9135	0.3692	2	177	1155.61166	R.GINDIPNSLGR.V	172035140	YP_001801641.1	rpl10	Translation: Ribosomal proteins	50S ribosomal protein L10; gene=rpl10
cce_0224	2.8415	0.2608	2	24	907.52474	K.GSSAFVLVK.D	172035140	YP_001801641.1	rpl10	Translation: Ribosomal proteins	50S ribosomal protein L10; gene=rpl10
cce_0224	5.3146	0.4415	3	458	1707.90935	K.GSSAFVLVKDDVGSAVR.A	172035140	YP_001801641.1	rpl10	Translation: Ribosomal proteins	50S ribosomal protein L10; gene=rpl10
cce_0224	5.194	0.3932	3	1	2438.35008	A.IADLPSKEELIGQVAGAINSIATK.L	172035140	YP_001801641.1	rpl10	Translation: Ribosomal proteins	50S ribosomal protein L10; gene=rpl10
cce_0224	4.8614	0.4517	2	26	1539.88532	T.KLAVGVNEVPTSIGR.G	172035140	YP_001801641.1	rpl10	Translation: Ribosomal proteins	50S ribosomal protein L10; gene=rpl10
cce_0224	6.2455	0.4254	3	46	2235.11864	K.KTEFRGGVMQGQALNEDQVK.A	172035140	YP_001801641.1	rpl10	Translation: Ribosomal proteins	50S ribosomal protein L10; gene=rpl10
cce_0224	4.9829	0.4213	2	381	1412.6168	K.LAVGVNEVPTSIGR.G	172035140	YP_001801641.1	rpl10	Translation: Ribosomal proteins	50S ribosomal protein L10; gene=rpl10
cce_0224	3.6584	0.1985	3	6	2549.8684	K.LAVGVNEVPTSIGRGINDIPNSLGR.V	172035140	YP_001801641.1	rpl10	Translation: Ribosomal proteins	50S ribosomal protein L10; gene=rpl10
cce_0224	2.6009	0.3337	2	7	945.1652	R.LRPSGAICK.V	172035140	YP_001801641.1	rpl10	Translation: Ribosomal proteins	50S ribosomal protein L10; gene=rpl10
cce_0224	2.6359	0.1436	2	6	1273.57401	R.LRPSGAICKVTK.N	172035140	YP_001801641.1	rpl10	Translation: Ribosomal proteins	50S ribosomal protein L10; gene=rpl10
cce_0224	6.5491	0.5691	2	426	2540.85414	K.NTLMEQAITGDEAWEPMTNFLK.G	172035140	YP_001801641.1	rpl10	Translation: Ribosomal proteins	50S ribosomal protein L10; gene=rpl10
cce_0224	5.4168	0.3723	3	9	4229.74089	K.NTLMEQAITGDEAWEPMTNFLKGSSAFVLVKDDVGSAVR.A	172035140	YP_001801641.1	rpl10	Translation: Ribosomal proteins	50S ribosomal protein L10; gene=rpl10
cce_0224	4.3925	0.3651	2	1	1562.85368	S.SAFVLVKDDVGSAVR.A	172035140	YP_001801641.1	rpl10	Translation: Ribosomal proteins	50S ribosomal protein L10; gene=rpl10
cce_0224	4.3225	0.3727	2	1	2108.32161	K.TEFRGGVMQGQALNEDQVK.A	172035140	YP_001801641.1	rpl10	Translation: Ribosomal proteins	50S ribosomal protein L10; gene=rpl10
cce_0224	4.7539	0.4637	2	2	1641.89404	A.TKLAVGVNEVPTSIGR.G	172035140	YP_001801641.1	rpl10	Translation: Ribosomal proteins	50S ribosomal protein L10; gene=rpl10
cce_0224	2.0177	0.2833	1	39	792.41064	R.VMAAMAAK.E	172035140	YP_001801641.1	rpl10	Translation: Ribosomal proteins	50S ribosomal protein L10; gene=rpl10
cce_0224	4.5497	0.4162	2	165	1279.46942	R.VMAAMAAKEEGNG.-	172035140	YP_001801641.1	rpl10	Translation: Ribosomal proteins	50S ribosomal protein L10; gene=rpl10
cce_0224	6.9782	0.4623	3	94	2869.26296	K.VTKNTLMEQAITGDEAWEPMTNFLK.G	172035140	YP_001801641.1	rpl10	Translation: Ribosomal proteins	50S ribosomal protein L10; gene=rpl10
cce_0224	3.9141	0.396	3	1	4558.14971	K.VTKNTLMEQAITGDEAWEPMTNFLKGSSAFVLVKDDVGSAVR.A	172035140	YP_001801641.1	rpl10	Translation: Ribosomal proteins	50S ribosomal protein L10; gene=rpl10
cce_0225	3.5479	0.4125	2	38	1144.59568	K.AALEKVDQDR.A	172035141	YP_001801642.1	rpl1	Translation: Ribosomal proteins	50S ribosomal protein L1; gene=rpl1
cce_0225	6.8986	0.4678	3	44	2487.83374	K.AALEKVDQDRAYEPLEALTLLK.E	172035141	YP_001801642.1	rpl1	Translation: Ribosomal proteins	50S ribosomal protein L1; gene=rpl1
cce_0225	9.1426	0.5365	3	79	3089.48631	K.AALEKVDQDRAYEPLEALTLLKETATAK.F	172035141	YP_001801642.1	rpl1	Translation: Ribosomal proteins	50S ribosomal protein L1; gene=rpl1
cce_0225	6.7155	0.5353	3	2	4244.71178	K.AALEKVDQDRAYEPLEALTLLKETATAKFNESAEAHIR.L	172035141	YP_001801642.1	rpl1	Translation: Ribosomal proteins	50S ribosomal protein L1; gene=rpl1
cce_0225	4.7109	0.4998	3	96	1430.75728	R.ADRTGIVHVMFGK.A	172035141	YP_001801642.1	rpl1	Translation: Ribosomal proteins	50S ribosomal protein L1; gene=rpl1
cce_0225	3.1793	0.1306	2	8	820.95912	K.AGKLEFR.A	172035141	YP_001801642.1	rpl1	Translation: Ribosomal proteins	50S ribosomal protein L1; gene=rpl1
cce_0225	3.0163	0.2298	2	8	1163.31157	K.AGKLEFRADR.T	172035141	YP_001801642.1	rpl1	Translation: Ribosomal proteins	50S ribosomal protein L1; gene=rpl1
cce_0225	2.6513	0.2721	2	63	946.04018	K.ALQETIDR.Q	172035141	YP_001801642.1	rpl1	Translation: Ribosomal proteins	50S ribosomal protein L1; gene=rpl1
cce_0225	2.6296	0.2444	2	12	1670.85234	K.ALQETIDRQRPSGAK.G	172035141	YP_001801642.1	rpl1	Translation: Ribosomal proteins	50S ribosomal protein L1; gene=rpl1
cce_0225	4.6359	0.3152	2	271	1404.73692	K.ASFSPEDLLANLK.A	172035141	YP_001801642.1	rpl1	Translation: Ribosomal proteins	50S ribosomal protein L1; gene=rpl1
cce_0225	5.3517	0.4719	2	55	2332.59548	K.ASFSPEDLLANLKALQETIDR.Q	172035141	YP_001801642.1	rpl1	Translation: Ribosomal proteins	50S ribosomal protein L1; gene=rpl1
cce_0225	3.8722	0.1461	3	4	3057.40763	K.ASFSPEDLLANLKALQETIDRQRPSGAK.G	172035141	YP_001801642.1	rpl1	Translation: Ribosomal proteins	50S ribosomal protein L1; gene=rpl1
cce_0225	3.7672	0.3089	3	3	3270.64553	K.ASFSPEDLLANLKALQETIDRQRPSGAKGR.Y	172035141	YP_001801642.1	rpl1	Translation: Ribosomal proteins	50S ribosomal protein L1; gene=rpl1
cce_0225	5.3853	0.3514	3	142	1360.77224	R.AYEPLEALTLLK.E	172035141	YP_001801642.1	rpl1	Translation: Ribosomal proteins	50S ribosomal protein L1; gene=rpl1
cce_0225	5.1862	0.5242	2	199	1963.26072	R.AYEPLEALTLLKETATAK.F	172035141	YP_001801642.1	rpl1	Translation: Ribosomal proteins	50S ribosomal protein L1; gene=rpl1
cce_0225	5.3165	0.4895	3	11	3118.4862	R.AYEPLEALTLLKETATAKFNESAEAHIR.L	172035141	YP_001801642.1	rpl1	Translation: Ribosomal proteins	50S ribosomal protein L1; gene=rpl1
cce_0225	2.6279	0.2021	2	87	901.49892	R.DLKLEGQV.-	172035141	YP_001801642.1	rpl1	Translation: Ribosomal proteins	50S ribosomal protein L1; gene=rpl1
cce_0225	4.5525	0.5257	2	4	1775.90064	K.ETATAKFNESAEAHIR.L	172035141	YP_001801642.1	rpl1	Translation: Ribosomal proteins	50S ribosomal protein L1; gene=rpl1
cce_0225	3.8014	0.3959	2	162	1174.24808	K.FNESAEAHIR.L	172035141	YP_001801642.1	rpl1	Translation: Ribosomal proteins	50S ribosomal protein L1; gene=rpl1
cce_0225	6.4021	0.4562	3	10	2729.34757	R.GEKVQEASNAGADIVGSEELIDEIQK.G	172035141	YP_001801642.1	rpl1	Translation: Ribosomal proteins	50S ribosomal protein L1; gene=rpl1
cce_0225	7.0505	0.5656	3	32	4639.25998	R.GEKVQEASNAGADIVGSEELIDEIQKGMMDFEVLIATPDMMPK.V	172035141	YP_001801642.1	rpl1	Translation: Ribosomal proteins	50S ribosomal protein L1; gene=rpl1
cce_0225	5.6692	0.4845	2	331	1666.81086	K.GGTVTADLETAINEFK.A	172035141	YP_001801642.1	rpl1	Translation: Ribosomal proteins	50S ribosomal protein L1; gene=rpl1
cce_0225	5.7956	0.4806	2	33	1923.11355	K.GGTVTADLETAINEFKAGK.L	172035141	YP_001801642.1	rpl1	Translation: Ribosomal proteins	50S ribosomal protein L1; gene=rpl1
cce_0225	5.1445	0.501	3	112	2467.28273	K.GGTVTADLETAINEFKAGKLEFR.A	172035141	YP_001801642.1	rpl1	Translation: Ribosomal proteins	50S ribosomal protein L1; gene=rpl1
cce_0225	3.9565	0.3544	3	11	2811.09983	K.GGTVTADLETAINEFKAGKLEFRADR.T	172035141	YP_001801642.1	rpl1	Translation: Ribosomal proteins	50S ribosomal protein L1; gene=rpl1
cce_0225	1.8061	0.2141	1	5	729.9114	R.GLMPSPK.G	172035141	YP_001801642.1	rpl1	Translation: Ribosomal proteins	50S ribosomal protein L1; gene=rpl1
cce_0225	4.7562	0.4218	2	11	2377.69966	R.GLMPSPKGGTVTADLETAINEFK.A	172035141	YP_001801642.1	rpl1	Translation: Ribosomal proteins	50S ribosomal protein L1; gene=rpl1
cce_0225	5.5721	0.3749	3	11	2634.00235	R.GLMPSPKGGTVTADLETAINEFKAGK.L	172035141	YP_001801642.1	rpl1	Translation: Ribosomal proteins	50S ribosomal protein L1; gene=rpl1
cce_0225	6.3881	0.5676	3	8	3179.63618	R.GLMPSPKGGTVTADLETAINEFKAGKLEFR.A	172035141	YP_001801642.1	rpl1	Translation: Ribosomal proteins	50S ribosomal protein L1; gene=rpl1
cce_0225	4.1491	0.4837	2	20	1927.3623	K.GMMDFEVLIATPDMMPK.V	172035141	YP_001801642.1	rpl1	Translation: Ribosomal proteins	50S ribosomal protein L1; gene=rpl1
cce_0225	4.4325	0.4553	2	94	1385.7747	R.IKAALEKVDQDR.A	172035141	YP_001801642.1	rpl1	Translation: Ribosomal proteins	50S ribosomal protein L1; gene=rpl1
cce_0225	6.3194	0.3932	3	59	2729.16491	R.IKAALEKVDQDRAYEPLEALTLLK.E	172035141	YP_001801642.1	rpl1	Translation: Ribosomal proteins	50S ribosomal protein L1; gene=rpl1
cce_0225	9.3983	0.6025	3	87	3330.81747	R.IKAALEKVDQDRAYEPLEALTLLKETATAK.F	172035141	YP_001801642.1	rpl1	Translation: Ribosomal proteins	50S ribosomal protein L1; gene=rpl1
cce_0225	4.312	0.4083	2	1	1473.65054	D.IVGSEELIDEIQK.G	172035141	YP_001801642.1	rpl1	Translation: Ribosomal proteins	50S ribosomal protein L1; gene=rpl1
cce_0225	4.3823	0.2606	3	74	1547.73757	R.LGIDPKYTDQQLR.T	172035141	YP_001801642.1	rpl1	Translation: Ribosomal proteins	50S ribosomal protein L1; gene=rpl1
cce_0225	2.77	0.2058	2	2	2274.6023	R.LGIDPKYTDQQLRTTVSLPK.G	172035141	YP_001801642.1	rpl1	Translation: Ribosomal proteins	50S ribosomal protein L1; gene=rpl1
cce_0225	1.8024	0.2284	1	1	882.08883	K.LGRLLGPR.G	172035141	YP_001801642.1	rpl1	Translation: Ribosomal proteins	50S ribosomal protein L1; gene=rpl1
cce_0225	4.7033	0.4839	2	1	1900.94983	S.NAGADIVGSEELIDEIQK.G	172035141	YP_001801642.1	rpl1	Translation: Ribosomal proteins	50S ribosomal protein L1; gene=rpl1
cce_0225	5.495	0.4936	2	2	1940.18725	S.PEDLLANLKALQETIDR.Q	172035141	YP_001801642.1	rpl1	Translation: Ribosomal proteins	50S ribosomal protein L1; gene=rpl1
cce_0225	4.9833	0.4799	2	2	2027.2649	F.SPEDLLANLKALQETIDR.Q	172035141	YP_001801642.1	rpl1	Translation: Ribosomal proteins	50S ribosomal protein L1; gene=rpl1
cce_0225	3.5805	0.3528	2	18	2079.40645	R.SVFVSASMGPSIQIDISALR.D	172035141	YP_001801642.1	rpl1	Translation: Ribosomal proteins	50S ribosomal protein L1; gene=rpl1
cce_0225	3.7106	0.368	2	155	1088.59211	R.TGIVHVMFGK.A	172035141	YP_001801642.1	rpl1	Translation: Ribosomal proteins	50S ribosomal protein L1; gene=rpl1
cce_0225	3.7543	0.3747	2	68	1487.68367	R.TTVSLPKGTGQEIR.V	172035141	YP_001801642.1	rpl1	Translation: Ribosomal proteins	50S ribosomal protein L1; gene=rpl1
cce_0225	1.6642	0.1003	1	1	628.41407	R.VAVIAR.G	172035141	YP_001801642.1	rpl1	Translation: Ribosomal proteins	50S ribosomal protein L1; gene=rpl1
cce_0225	2.876	0.2569	2	24	943.1258	R.VAVIARGEK.V	172035141	YP_001801642.1	rpl1	Translation: Ribosomal proteins	50S ribosomal protein L1; gene=rpl1
cce_0225	4.9451	0.4385	3	33	1974.05423	K.VDQDRAYEPLEALTLLK.E	172035141	YP_001801642.1	rpl1	Translation: Ribosomal proteins	50S ribosomal protein L1; gene=rpl1
cce_0225	6.6536	0.3892	3	41	2576.88416	K.VDQDRAYEPLEALTLLKETATAK.F	172035141	YP_001801642.1	rpl1	Translation: Ribosomal proteins	50S ribosomal protein L1; gene=rpl1
cce_0225	7.3931	0.423	3	85	2416.58128	K.VQEASNAGADIVGSEELIDEIQK.G	172035141	YP_001801642.1	rpl1	Translation: Ribosomal proteins	50S ribosomal protein L1; gene=rpl1
cce_0225	4.7429	0.4581	2	1	2473.63283	K.VQEASNAGADIVGSEELIDEIQKG.M	172035141	YP_001801642.1	rpl1	Translation: Ribosomal proteins	50S ribosomal protein L1; gene=rpl1
cce_0225	6.636	0.5355	3	42	4324.92097	K.VQEASNAGADIVGSEELIDEIQKGMMDFEVLIATPDMMPK.V	172035141	YP_001801642.1	rpl1	Translation: Ribosomal proteins	50S ribosomal protein L1; gene=rpl1
cce_0225	2.8854	0.3221	2	79	923.99307	K.YTDQQLR.T	172035141	YP_001801642.1	rpl1	Translation: Ribosomal proteins	50S ribosomal protein L1; gene=rpl1
cce_0225	3.1213	0.2988	2	5	1650.8578	K.YTDQQLRTTVSLPK.G	172035141	YP_001801642.1	rpl1	Translation: Ribosomal proteins	50S ribosomal protein L1; gene=rpl1
cce_0225	3.6893	0.326	3	4	2392.65414	K.YTDQQLRTTVSLPKGTGQEIR.V	172035141	YP_001801642.1	rpl1	Translation: Ribosomal proteins	50S ribosomal protein L1; gene=rpl1
cce_0226	4.3772	0.3771	2	53	1512.7765	K.AAGIEKGSAQPNNQK.V	172035142	YP_001801643.1	rpl11	Translation: Ribosomal proteins	50S ribosomal protein L11; gene=rpl11
cce_0226	5.1193	0.5136	2	11	2113.32112	K.AAGIEKGSAQPNNQKVGSISR.D	172035142	YP_001801643.1	rpl11	Translation: Ribosomal proteins	50S ribosomal protein L11; gene=rpl11
cce_0226	5.3455	0.4438	3	15	2597.86992	K.AAGIEKGSAQPNNQKVGSISRDQLK.E	172035142	YP_001801643.1	rpl11	Translation: Ribosomal proteins	50S ribosomal protein L11; gene=rpl11
cce_0226	6.5193	0.5205	3	5	3268.62795	K.AAGIEKGSAQPNNQKVGSISRDQLKEIAQTK.M	172035142	YP_001801643.1	rpl11	Translation: Ribosomal proteins	50S ribosomal protein L11; gene=rpl11
cce_0226	3.1967	0.2423	2	38	1173.64738	R.DQLKEIAQTK.M	172035142	YP_001801643.1	rpl11	Translation: Ribosomal proteins	50S ribosomal protein L11; gene=rpl11
cce_0226	6.3749	0.5133	3	13	3385.67263	R.DQLKEIAQTKMPDLNANDIDAAMNIVEGTAR.N	172035142	YP_001801643.1	rpl11	Translation: Ribosomal proteins	50S ribosomal protein L11; gene=rpl11
cce_0226	1.8644	0.1237	1	3	689.78063	K.EIAQTK.M	172035142	YP_001801643.1	rpl11	Translation: Ribosomal proteins	50S ribosomal protein L11; gene=rpl11
cce_0226	6.3124	0.5027	3	84	2903.23934	K.EIAQTKMPDLNANDIDAAMNIVEGTAR.N	172035142	YP_001801643.1	rpl11	Translation: Ribosomal proteins	50S ribosomal protein L11; gene=rpl11
cce_0226	4.2004	0.4589	2	17	1542.79829	K.GSAQPNNQKVGSISR.D	172035142	YP_001801643.1	rpl11	Translation: Ribosomal proteins	50S ribosomal protein L11; gene=rpl11
cce_0226	4.2016	0.4394	2	11	2028.21622	K.GSAQPNNQKVGSISRDQLK.E	172035142	YP_001801643.1	rpl11	Translation: Ribosomal proteins	50S ribosomal protein L11; gene=rpl11
cce_0226	4.3434	0.3696	3	4	2698.97425	K.GSAQPNNQKVGSISRDQLKEIAQTK.M	172035142	YP_001801643.1	rpl11	Translation: Ribosomal proteins	50S ribosomal protein L11; gene=rpl11
cce_0226	2.0135	0.1687	1	3	716.84922	R.KAAGIEK.G	172035142	YP_001801643.1	rpl11	Translation: Ribosomal proteins	50S ribosomal protein L11; gene=rpl11
cce_0226	5.0688	0.2813	2	68	1641.811	R.KAAGIEKGSAQPNNQK.V	172035142	YP_001801643.1	rpl11	Translation: Ribosomal proteins	50S ribosomal protein L11; gene=rpl11
cce_0226	4.7318	0.4585	2	2	1885.07177	R.KAAGIEKGSAQPNNQKVGS.I	172035142	YP_001801643.1	rpl11	Translation: Ribosomal proteins	50S ribosomal protein L11; gene=rpl11
cce_0226	5.566	0.453	3	25	2241.49403	R.KAAGIEKGSAQPNNQKVGSISR.D	172035142	YP_001801643.1	rpl11	Translation: Ribosomal proteins	50S ribosomal protein L11; gene=rpl11
cce_0226	6.4141	0.4824	3	14	2726.04283	R.KAAGIEKGSAQPNNQKVGSISRDQLK.E	172035142	YP_001801643.1	rpl11	Translation: Ribosomal proteins	50S ribosomal protein L11; gene=rpl11
cce_0226	7.2092	0.527	2	553	2232.48131	K.MPDLNANDIDAAMNIVEGTAR.N	172035142	YP_001801643.1	rpl11	Translation: Ribosomal proteins	50S ribosomal protein L11; gene=rpl11
cce_0226	2.7669	0.3726	2	95	863.95944	R.NMGVTIND.-	172035142	YP_001801643.1	rpl11	Translation: Ribosomal proteins	50S ribosomal protein L11; gene=rpl11
cce_0226	2.4476	0.2909	2	2	841.48182	R.SFTFVLK.T	172035142	YP_001801643.1	rpl11	Translation: Ribosomal proteins	50S ribosomal protein L11; gene=rpl11
cce_0226	2.7631	0.2308	2	1	1777.14269	R.SFTFVLKTPPASVLIR.K	172035142	YP_001801643.1	rpl11	Translation: Ribosomal proteins	50S ribosomal protein L11; gene=rpl11
cce_0226	5.5019	0.5932	2	2	2461.75856	Q.TKMPDLNANDIDAAMNIVEGTAR.N	172035142	YP_001801643.1	rpl11	Translation: Ribosomal proteins	50S ribosomal protein L11; gene=rpl11
cce_0226	3.1418	0.4268	2	44	953.57784	K.TPPASVLIR.K	172035142	YP_001801643.1	rpl11	Translation: Ribosomal proteins	50S ribosomal protein L11; gene=rpl11
cce_0226	2.4953	0.3119	2	1	1082.3215	K.TPPASVLIRK.A	172035142	YP_001801643.1	rpl11	Translation: Ribosomal proteins	50S ribosomal protein L11; gene=rpl11
cce_0226	5.262	0.5635	2	197	2093.02195	K.TSDQAGMVIPVEISVFEDR.S	172035142	YP_001801643.1	rpl11	Translation: Ribosomal proteins	50S ribosomal protein L11; gene=rpl11
cce_0226	1.7805	0.1117	1	2	618.35695	K.VGSISR.D	172035142	YP_001801643.1	rpl11	Translation: Ribosomal proteins	50S ribosomal protein L11; gene=rpl11
cce_0226	3.1585	0.1537	2	31	1103.25444	K.VGSISRDQLK.E	172035142	YP_001801643.1	rpl11	Translation: Ribosomal proteins	50S ribosomal protein L11; gene=rpl11
cce_0226	4.9123	0.3131	3	36	1772.98649	K.VGSISRDQLKEIAQTK.M	172035142	YP_001801643.1	rpl11	Translation: Ribosomal proteins	50S ribosomal protein L11; gene=rpl11
cce_0226	5.9548	0.4967	3	9	3987.47118	K.VGSISRDQLKEIAQTKMPDLNANDIDAAMNIVEGTAR.N	172035142	YP_001801643.1	rpl11	Translation: Ribosomal proteins	50S ribosomal protein L11; gene=rpl11
cce_0227	2.9368	0.2264	2	10	876.53016	R.ALLSIFGR.D	172035143	YP_001801644.1	nusG	Regulatory functions	transcription antitermination protein; gene=nusG
cce_0227	5.0844	0.3502	3	22	2647.37261	R.ALLSIFGRDTPVELEFNQVEKQN.-	172035143	YP_001801644.1	nusG	Regulatory functions	transcription antitermination protein; gene=nusG
cce_0227	3.0008	0.1829	2	1	1482.53125	K.DFEGEVVEVSSER.N	172035143	YP_001801644.1	nusG	Regulatory functions	transcription antitermination protein; gene=nusG
cce_0227	3.9634	0.2429	2	5	2137.38105	K.DGSRQQGEEKVFPGYVLVK.M	172035143	YP_001801644.1	nusG	Regulatory functions	transcription antitermination protein; gene=nusG
cce_0227	3.2683	0.2262	2	1	1548.67597	R.DTPVELEFNQVEK.Q	172035143	YP_001801644.1	nusG	Regulatory functions	transcription antitermination protein; gene=nusG
cce_0227	4.3314	0.3373	2	36	1789.86028	R.DTPVELEFNQVEKQN.-	172035143	YP_001801644.1	nusG	Regulatory functions	transcription antitermination protein; gene=nusG
cce_0227	5.1098	0.4306	3	2	2035.94681	S.FAHDHTSEPEQQQEKPK.R	172035143	YP_001801644.1	nusG	Regulatory functions	transcription antitermination protein; gene=nusG
cce_0227	4.2816	0.4077	3	31	1644.90678	R.GHVKPLPLSPSEVER.I	172035143	YP_001801644.1	nusG	Regulatory functions	transcription antitermination protein; gene=nusG
cce_0227	2.0232	0.1486	1	1	921.0509	K.IDMEIGDK.I	172035143	YP_001801644.1	nusG	Regulatory functions	transcription antitermination protein; gene=nusG
cce_0227	2.9601	0.1256	2	4	952.61898	R.ILQIQIPK.T	172035143	YP_001801644.1	nusG	Regulatory functions	transcription antitermination protein; gene=nusG
cce_0227	4.1071	0.2302	2	3	1479.83256	R.ILQIQIPKTPTVK.V	172035143	YP_001801644.1	nusG	Regulatory functions	transcription antitermination protein; gene=nusG
cce_0227	2.8294	0.1051	2	1	974.22141	K.ILVLSGPFK.D	172035143	YP_001801644.1	nusG	Regulatory functions	transcription antitermination protein; gene=nusG
cce_0227	3.4996	0.2015	2	18	1030.55275	R.IQTLDVADR.I	172035143	YP_001801644.1	nusG	Regulatory functions	transcription antitermination protein; gene=nusG
cce_0227	5.2515	0.1914	3	64	1965.32621	R.IQTLDVADRILQIQIPK.T	172035143	YP_001801644.1	nusG	Regulatory functions	transcription antitermination protein; gene=nusG
cce_0227	6.707	0.2729	3	24	2491.95504	R.IQTLDVADRILQIQIPKTPTVK.V	172035143	YP_001801644.1	nusG	Regulatory functions	transcription antitermination protein; gene=nusG
cce_0227	4.3255	0.1647	3	1	2875.44588	R.IQTLDVADRILQIQIPKTPTVKVRK.D	172035143	YP_001801644.1	nusG	Regulatory functions	transcription antitermination protein; gene=nusG
cce_0227	3.2665	0.2111	2	3	2265.55396	R.KDGSRQQGEEKVFPGYVLVK.M	172035143	YP_001801644.1	nusG	Regulatory functions	transcription antitermination protein; gene=nusG
cce_0227	4.0731	0.3606	2	7	1436.72204	K.MIMDDDAWLVVK.N	172035143	YP_001801644.1	nusG	Regulatory functions	transcription antitermination protein; gene=nusG
cce_0227	5.3102	0.4745	3	3	3149.59367	K.MIMDDDAWLVVKNTPNVINFVGSEQRR.A	172035143	YP_001801644.1	nusG	Regulatory functions	transcription antitermination protein; gene=nusG
cce_0227	4.0727	0.4854	2	32	1575.70788	K.NTPNVINFVGSEQR.R	172035143	YP_001801644.1	nusG	Regulatory functions	transcription antitermination protein; gene=nusG
cce_0227	3.1587	0.2664	2	4	1125.25687	R.QAEQPEPVVK.I	172035143	YP_001801644.1	nusG	Regulatory functions	transcription antitermination protein; gene=nusG
cce_0227	3.1289	0.3569	2	9	1721.97762	R.QQGEEKVFPGYVLVK.M	172035143	YP_001801644.1	nusG	Regulatory functions	transcription antitermination protein; gene=nusG
cce_0227	2.5929	0.2049	2	1	1157.30856	K.RVKNNLEQR.I	172035143	YP_001801644.1	nusG	Regulatory functions	transcription antitermination protein; gene=nusG
cce_0227	3.1094	0.131	2	24	1001.12221	R.VKNNLEQR.I	172035143	YP_001801644.1	nusG	Regulatory functions	transcription antitermination protein; gene=nusG
cce_0227	3.6097	0.3422	2	2	1497.70375	R.WYAVQVASGCEKR.V	172035143	YP_001801644.1	nusG	Regulatory functions	transcription antitermination protein; gene=nusG
cce_0228	3.6414	0.2371	2	26	994.52039	K.ASNFVVETK.E	172035144	YP_001801645.1	secE	Cellular processes: Protein and peptide secretion	preprotein translocase SecE subunit; gene=secE
cce_0228	4.9127	0.3851	2	159	1564.82171	K.ASNFVVETKEELAK.V	172035144	YP_001801645.1	secE	Cellular processes: Protein and peptide secretion	preprotein translocase SecE subunit; gene=secE
cce_0228	2.4043	0.1581	2	1	1981.193	K.GETKASNFVVETKEELAK.V	172035144	YP_001801645.1	secE	Cellular processes: Protein and peptide secretion	preprotein translocase SecE subunit; gene=secE
cce_0230	5.0628	0.5271	2	23	2401.61467	R.ESNYPGSTLASNPLPQDIEVIR.Q	172035146	YP_001801647.1	-	Unassigned	unknown
cce_0230	5.3453	0.4314	2	16	1773.90333	R.SAETGEIDPEHTLMSR.F	172035146	YP_001801647.1	-	Unassigned	unknown
cce_0230	5.6188	0.3854	3	3	2758.03692	R.SIRESNYPGSTLASNPLPQDIEVIR.Q	172035146	YP_001801647.1	-	Unassigned	unknown
cce_0230	3.8598	0.2719	2	3	1221.38779	K.VTLADYLGVNR.S	172035146	YP_001801647.1	-	Unassigned	unknown
cce_0230	1.9538	0.1318	1	1	994.08822	R.YHKDFQR.R	172035146	YP_001801647.1	-	Unassigned	unknown
cce_0231	4.657	0.4667	2	64	2004.24515	R.AIIEMSDELTQPEIISDV.-	172035147	YP_001801648.1	-	Unassigned	putative RNA polymerase, omega subunit
cce_0231	3.725	0.323	2	66	1245.36775	R.AQELLDKASNR.Y	172035147	YP_001801648.1	-	Unassigned	putative RNA polymerase, omega subunit
cce_0231	2.8304	0.2888	2	10	1564.72823	R.AQELLDKASNRYR.I	172035147	YP_001801648.1	-	Unassigned	putative RNA polymerase, omega subunit
cce_0231	3.694	0.4906	2	33	1371.5036	K.HTFDSSQVMYR.A	172035147	YP_001801648.1	-	Unassigned	putative RNA polymerase, omega subunit
cce_0231	3.2473	0.177	2	57	901.04578	R.ITVQVANR.A	172035147	YP_001801648.1	-	Unassigned	putative RNA polymerase, omega subunit
cce_0231	3.5431	0.5795	2	11	1499.67651	K.KHTFDSSQVMYR.A	172035147	YP_001801648.1	-	Unassigned	putative RNA polymerase, omega subunit
cce_0231	3.9681	0.2801	2	2	2000.33452	-.MIQKKHTFDSSQVMYR.A	172035147	YP_001801648.1	-	Unassigned	putative RNA polymerase, omega subunit
cce_0231	4.4132	0.4724	2	18	2339.5733	R.RRYEEFDSIDDPNMKPAVR.A	172035147	YP_001801648.1	-	Unassigned	putative RNA polymerase, omega subunit
cce_0231	5.4695	0.2832	3	47	2182.02334	R.RYEEFDSIDDPNMKPAVR.A	172035147	YP_001801648.1	-	Unassigned	putative RNA polymerase, omega subunit
cce_0231	5.0954	0.4373	2	2	2027.20059	R.YEEFDSIDDPNMKPAVR.A	172035147	YP_001801648.1	-	Unassigned	putative RNA polymerase, omega subunit
cce_0231	2.9394	0.2576	2	3	1220.40626	R.YRITVQVANR.A	172035147	YP_001801648.1	-	Unassigned	putative RNA polymerase, omega subunit
cce_0232	5.0308	0.5191	2	17	2196.56319	R.AQPISLAHHLLAYFQMAQR.D	172035148	YP_001801649.1	argH	Amino acid biosynthesis: Glutamate family / Nitrogen assimilation	L-argininosuccinate lyase; gene=argH
cce_0232	5.0613	0.5562	2	11	2145.98359	R.DGNFTPGIDQEDVHFAVER.R	172035148	YP_001801649.1	argH	Amino acid biosynthesis: Glutamate family / Nitrogen assimilation	L-argininosuccinate lyase; gene=argH
cce_0232	4.6378	0.3971	2	22	1606.79589	K.DLQEDKEAIFDGVK.T	172035148	YP_001801649.1	argH	Amino acid biosynthesis: Glutamate family / Nitrogen assimilation	L-argininosuccinate lyase; gene=argH
cce_0232	5.5516	0.5046	3	41	2899.41487	K.DLTLEEWQALHPNFEADIYDAIAPK.Q	172035148	YP_001801649.1	argH	Amino acid biosynthesis: Glutamate family / Nitrogen assimilation	L-argininosuccinate lyase; gene=argH
cce_0232	2.4587	0.1007	2	1	900.48976	R.DQIQQIR.S	172035148	YP_001801649.1	argH	Amino acid biosynthesis: Glutamate family / Nitrogen assimilation	L-argininosuccinate lyase; gene=argH
cce_0232	1.8824	0.1984	1	2	894.00687	R.EAYNLVGK.V	172035148	YP_001801649.1	argH	Amino acid biosynthesis: Glutamate family / Nitrogen assimilation	L-argininosuccinate lyase; gene=argH
cce_0232	4.4289	0.436	3	2	2585.23657	K.ERLSEAVAEDFSNATDVADYLAAK.G	172035148	YP_001801649.1	argH	Amino acid biosynthesis: Glutamate family / Nitrogen assimilation	L-argininosuccinate lyase; gene=argH
cce_0232	5.3856	0.4342	3	20	2463.27658	K.GLPLAYNKDLQEDKEAIFDGVK.T	172035148	YP_001801649.1	argH	Amino acid biosynthesis: Glutamate family / Nitrogen assimilation	L-argininosuccinate lyase; gene=argH
cce_0232	5.0249	0.4069	3	4	2793.16432	K.GLPLAYNKDLQEDKEAIFDGVKTVK.G	172035148	YP_001801649.1	argH	Amino acid biosynthesis: Glutamate family / Nitrogen assimilation	L-argininosuccinate lyase; gene=argH
cce_0232	3.3772	0.1788	2	25	1449.78487	K.GVPFREAYNLVGK.V	172035148	YP_001801649.1	argH	Amino acid biosynthesis: Glutamate family / Nitrogen assimilation	L-argininosuccinate lyase; gene=argH
cce_0232	4.0129	0.4116	2	26	1777.10278	K.GVPFREAYNLVGKVVK.T	172035148	YP_001801649.1	argH	Amino acid biosynthesis: Glutamate family / Nitrogen assimilation	L-argininosuccinate lyase; gene=argH
cce_0232	2.6825	0.2015	2	1	2421.82336	K.GVPFREAYNLVGKVVKTSLASGK.L	172035148	YP_001801649.1	argH	Amino acid biosynthesis: Glutamate family / Nitrogen assimilation	L-argininosuccinate lyase; gene=argH
cce_0232	2.5526	0.2091	2	2	1167.34013	K.KNPDVPELVR.G	172035148	YP_001801649.1	argH	Amino acid biosynthesis: Glutamate family / Nitrogen assimilation	L-argininosuccinate lyase; gene=argH
cce_0232	2.861	0.2411	2	47	878.47304	R.LGEIYQR.T	172035148	YP_001801649.1	argH	Amino acid biosynthesis: Glutamate family / Nitrogen assimilation	L-argininosuccinate lyase; gene=argH
cce_0232	7.1662	0.5609	3	106	3255.66447	K.LLKDLTLEEWQALHPNFEADIYDAIAPK.Q	172035148	YP_001801649.1	argH	Amino acid biosynthesis: Glutamate family / Nitrogen assimilation	L-argininosuccinate lyase; gene=argH
cce_0232	6.3261	0.4759	3	2	3880.4002	K.LLKDLTLEEWQALHPNFEADIYDAIAPKQVVAAR.N	172035148	YP_001801649.1	argH	Amino acid biosynthesis: Glutamate family / Nitrogen assimilation	L-argininosuccinate lyase; gene=argH
cce_0232	7.1342	0.5375	2	80	2301.44873	R.LSEAVAEDFSNATDVADYLAAK.G	172035148	YP_001801649.1	argH	Amino acid biosynthesis: Glutamate family / Nitrogen assimilation	L-argininosuccinate lyase; gene=argH
cce_0232	3.6043	0.2998	2	27	1030.5779	R.LTELVGDVGK.K	172035148	YP_001801649.1	argH	Amino acid biosynthesis: Glutamate family / Nitrogen assimilation	L-argininosuccinate lyase; gene=argH
cce_0232	3.7237	0.2084	2	43	1159.3579	R.LTELVGDVGKK.L	172035148	YP_001801649.1	argH	Amino acid biosynthesis: Glutamate family / Nitrogen assimilation	L-argininosuccinate lyase; gene=argH
cce_0232	5.1406	0.4653	3	34	1738.02496	R.LTELVGDVGKKLHTAR.S	172035148	YP_001801649.1	argH	Amino acid biosynthesis: Glutamate family / Nitrogen assimilation	L-argininosuccinate lyase; gene=argH
cce_0232	3.4693	0.2968	2	4	1041.60512	K.LVNGLEQIR.Q	172035148	YP_001801649.1	argH	Amino acid biosynthesis: Glutamate family / Nitrogen assimilation	L-argininosuccinate lyase; gene=argH
cce_0232	2.6128	0.2228	2	1	1618.81903	K.LVNGLEQIRQEYR.D	172035148	YP_001801649.1	argH	Amino acid biosynthesis: Glutamate family / Nitrogen assimilation	L-argininosuccinate lyase; gene=argH
cce_0232	3.743	0.3196	2	40	1445.82232	R.LYLRDQIQQIR.S	172035148	YP_001801649.1	argH	Amino acid biosynthesis: Glutamate family / Nitrogen assimilation	L-argininosuccinate lyase; gene=argH
cce_0232	3.232	0.2509	2	18	1017.49596	R.NDQVGTDIR.L	172035148	YP_001801649.1	argH	Amino acid biosynthesis: Glutamate family / Nitrogen assimilation	L-argininosuccinate lyase; gene=argH
cce_0232	4.3149	0.4317	2	1	1848.93378	Y.NKDLQEDKEAIFDGVK.T	172035148	YP_001801649.1	argH	Amino acid biosynthesis: Glutamate family / Nitrogen assimilation	L-argininosuccinate lyase; gene=argH
cce_0232	5.6506	0.5371	2	95	1920.02831	R.NSYGGTGFEQIYQAVER.A	172035148	YP_001801649.1	argH	Amino acid biosynthesis: Glutamate family / Nitrogen assimilation	L-argininosuccinate lyase; gene=argH
cce_0232	4.2787	0.5039	2	2	2119.27945	R.NSYGGTGFEQIYQAVERAK.Q	172035148	YP_001801649.1	argH	Amino acid biosynthesis: Glutamate family / Nitrogen assimilation	L-argininosuccinate lyase; gene=argH
cce_0232	1.8949	0.1112	1	2	643.75833	K.QVVAAR.N	172035148	YP_001801649.1	argH	Amino acid biosynthesis: Glutamate family / Nitrogen assimilation	L-argininosuccinate lyase; gene=argH
cce_0232	3.5054	0.4273	2	12	1186.67901	R.RLTELVGDVGK.K	172035148	YP_001801649.1	argH	Amino acid biosynthesis: Glutamate family / Nitrogen assimilation	L-argininosuccinate lyase; gene=argH
cce_0232	4.9391	0.3937	3	44	1315.54426	R.RLTELVGDVGKK.L	172035148	YP_001801649.1	argH	Amino acid biosynthesis: Glutamate family / Nitrogen assimilation	L-argininosuccinate lyase; gene=argH
cce_0232	3.2247	0.3581	2	2	1894.21131	R.RLTELVGDVGKKLHTAR.S	172035148	YP_001801649.1	argH	Amino acid biosynthesis: Glutamate family / Nitrogen assimilation	L-argininosuccinate lyase; gene=argH
cce_0232	5.1703	0.3264	3	1	2978.37238	N.SLDGVSDRDFAIEFLNAASLIMVHLSR.L	172035148	YP_001801649.1	argH	Amino acid biosynthesis: Glutamate family / Nitrogen assimilation	L-argininosuccinate lyase; gene=argH
cce_0232	7.0317	0.5015	3	177	3464.87535	R.SQIQAFQQVLLTHAQENVETLIPGYTHLQR.A	172035148	YP_001801649.1	argH	Amino acid biosynthesis: Glutamate family / Nitrogen assimilation	L-argininosuccinate lyase; gene=argH
cce_0232	3.4579	0.2531	2	21	1260.6291	R.SRNDQVGTDIR.L	172035148	YP_001801649.1	argH	Amino acid biosynthesis: Glutamate family / Nitrogen assimilation	L-argininosuccinate lyase; gene=argH
cce_0232	2.9563	0.363	2	1	2688.98428	R.SRNDQVGTDIRLYLRDQIQQIR.S	172035148	YP_001801649.1	argH	Amino acid biosynthesis: Glutamate family / Nitrogen assimilation	L-argininosuccinate lyase; gene=argH
cce_0232	3.6763	0.4037	2	12	1147.26085	K.TGIISEAEAQK.L	172035148	YP_001801649.1	argH	Amino acid biosynthesis: Glutamate family / Nitrogen assimilation	L-argininosuccinate lyase; gene=argH
cce_0232	5.9005	0.4121	3	27	2170.45248	K.TGIISEAEAQKLVNGLEQIR.Q	172035148	YP_001801649.1	argH	Amino acid biosynthesis: Glutamate family / Nitrogen assimilation	L-argininosuccinate lyase; gene=argH
cce_0232	4.6136	0.4526	3	39	2745.45298	K.TGIISEAEAQKLVNGLEQIRQEYR.D	172035148	YP_001801649.1	argH	Amino acid biosynthesis: Glutamate family / Nitrogen assimilation	L-argininosuccinate lyase; gene=argH
cce_0232	4.0515	0.2353	2	3	1991.25776	R.TNVSPLGCGALAGTTFPIDR.H	172035148	YP_001801649.1	argH	Amino acid biosynthesis: Glutamate family / Nitrogen assimilation	L-argininosuccinate lyase; gene=argH
cce_0232	1.6145	0.1846	1	1	663.36718	K.TSLASGK.L	172035148	YP_001801649.1	argH	Amino acid biosynthesis: Glutamate family / Nitrogen assimilation	L-argininosuccinate lyase; gene=argH
cce_0232	5.1055	0.3932	3	7	3898.0273	K.TSLASGKLLKDLTLEEWQALHPNFEADIYDAIAPK.Q	172035148	YP_001801649.1	argH	Amino acid biosynthesis: Glutamate family / Nitrogen assimilation	L-argininosuccinate lyase; gene=argH
cce_0232	5.3094	0.5053	3	1	4525.12077	K.TSLASGKLLKDLTLEEWQALHPNFEADIYDAIAPKQVVAAR.N	172035148	YP_001801649.1	argH	Amino acid biosynthesis: Glutamate family / Nitrogen assimilation	L-argininosuccinate lyase; gene=argH
cce_0232	3.2957	0.254	3	1	4495.94848	K.TWSDRFEGSLHPAIVEFNASITFDIELIEYDLTGSIAHAK.M	172035148	YP_001801649.1	argH	Amino acid biosynthesis: Glutamate family / Nitrogen assimilation	L-argininosuccinate lyase; gene=argH
cce_0232	4.066	0.4087	2	13	1473.87502	R.VFGHLQGMLVLMK.G	172035148	YP_001801649.1	argH	Amino acid biosynthesis: Glutamate family / Nitrogen assimilation	L-argininosuccinate lyase; gene=argH
cce_0232	2.1012	0.1168	1	1	990.17924	K.VVKTSLASGK.L	172035148	YP_001801649.1	argH	Amino acid biosynthesis: Glutamate family / Nitrogen assimilation	L-argininosuccinate lyase; gene=argH
cce_0232	4.2725	0.3588	3	2	4226.82111	K.VVKTSLASGKLLKDLTLEEWQALHPNFEADIYDAIAPK.Q	172035148	YP_001801649.1	argH	Amino acid biosynthesis: Glutamate family / Nitrogen assimilation	L-argininosuccinate lyase; gene=argH
cce_0234	3.1362	0.2428	2	1	2047.28141	K.AFIGSGHNNSDDMTLIVVR.V	172035150	YP_001801651.1	-	Unassigned	unknown; contains a stage II sporulation E domain
cce_0234	2.633	0.1788	2	1	1301.47122	R.ELEIASEIQLR.L	172035150	YP_001801651.1	-	Unassigned	unknown; contains a stage II sporulation E domain
cce_0234	2.6358	0.3492	2	1	1738.91714	R.FVTLFYSEYDPQTK.I	172035150	YP_001801651.1	-	Unassigned	unknown; contains a stage II sporulation E domain
cce_0234	2.5251	0.1706	2	1	2117.41478	K.RGDQATSVPWSIVIGDVMGK.G	172035150	YP_001801651.1	-	Unassigned	unknown; contains a stage II sporulation E domain
cce_0234	3.9366	0.4521	2	3	1830.07449	R.RPIGEPSTESTPVFALK.E	172035150	YP_001801651.1	-	Unassigned	unknown; contains a stage II sporulation E domain
cce_0234	5.0228	0.4103	2	2	2080.39614	R.SFNNLNQFLELTPLMAAR.V	172035150	YP_001801651.1	-	Unassigned	unknown; contains a stage II sporulation E domain
cce_0234	3.4978	0.1009	2	2	1308.48402	R.VTDADGSALMLSK.R	172035150	YP_001801651.1	-	Unassigned	unknown; contains a stage II sporulation E domain
cce_0234	4.0441	0.4042	2	1	1617.7799	R.YDSPQDILDYLFK.Q	172035150	YP_001801651.1	-	Unassigned	unknown; contains a stage II sporulation E domain
cce_0235	3.5409	0.2638	2	87	1104.2392	K.IAELQSLSSR.V	172035151	YP_001801652.1	-	Unassigned	unknown
cce_0235	6.9512	0.5158	3	70	2570.2369	K.IQETEQSYQGQIQALEQSYQAK.I	172035151	YP_001801652.1	-	Unassigned	unknown
cce_0235	1.7919	0.2056	1	1	921.03063	R.KLQSTESK.L	172035151	YP_001801652.1	-	Unassigned	unknown
cce_0235	3.2325	0.305	2	6	1318.7325	R.KLQSTESKLER.T	172035151	YP_001801652.1	-	Unassigned	unknown
cce_0235	3.0908	0.1249	1	1	848.98791	K.LQAMEEK.N	172035151	YP_001801652.1	-	Unassigned	unknown
cce_0235	6.2849	0.3695	3	76	2440.71907	K.LQAMEEKNLAQQEQLTQAHTK.I	172035151	YP_001801652.1	-	Unassigned	unknown
cce_0235	3.7221	0.239	3	1	3525.93567	K.LQAMEEKNLAQQEQLTQAHTKIAELQSLSSR.V	172035151	YP_001801652.1	-	Unassigned	unknown
cce_0235	1.8483	0.1533	1	3	792.85772	K.LQSTESK.L	172035151	YP_001801652.1	-	Unassigned	unknown
cce_0235	2.9905	0.3203	2	13	1191.31686	K.LQSTESKLER.T	172035151	YP_001801652.1	-	Unassigned	unknown
cce_0235	2.5848	0.1883	2	1	1876.06165	K.LQSTESKLERTENALR.Q	172035151	YP_001801652.1	-	Unassigned	unknown
cce_0235	3.6362	0.3654	2	6	1984.15439	K.NGDGDNPFLMEEMVEASK.T	172035151	YP_001801652.1	-	Unassigned	unknown
cce_0235	5.5201	0.3968	2	154	1610.75376	K.NLAQQEQLTQAHTK.I	172035151	YP_001801652.1	-	Unassigned	unknown
cce_0235	6.0026	0.479	3	47	3048.28836	R.QAENQLQELQDAPAQLQEVEQMYQSK.L	172035151	YP_001801652.1	-	Unassigned	unknown
cce_0235	1.9068	0.1528	1	2	703.7674	R.TENALR.Q	172035151	YP_001801652.1	-	Unassigned	unknown
cce_0235	4.8134	0.3137	3	7	3733.03316	R.TENALRQAENQLQELQDAPAQLQEVEQMYQSK.L	172035151	YP_001801652.1	-	Unassigned	unknown
cce_0235	3.9527	0.2039	2	63	1217.35108	R.VQELEQLETK.I	172035151	YP_001801652.1	-	Unassigned	unknown
cce_0235	7.1404	0.5511	3	67	3770.06667	R.VQELEQLETKIQETEQSYQGQIQALEQSYQAK.I	172035151	YP_001801652.1	-	Unassigned	unknown
cce_0237	1.7089	0.1783	1	1	831.00192	R.KRVSGRK.T	172035153	YP_001801654.1	-	Unassigned	conserved hypothetical protein
cce_0240	4.1838	0.426	3	7	2244.58112	K.GAIASAIATFTGVPHRLEYIR.T	172035156	YP_001801657.1	murD	Cell envelope: Murein sacculus and peptidoglycan	UDP-N-acetylmuramoylalanine-D-glutamate ligase; gene=murD
cce_0240	3.2789	0.3426	2	8	1366.54659	R.HKTLDNYYAIK.A	172035156	YP_001801657.1	murD	Cell envelope: Murein sacculus and peptidoglycan	UDP-N-acetylmuramoylalanine-D-glutamate ligase; gene=murD
cce_0240	3.1217	0.2801	2	4	1618.81749	K.IGLWTTFTADHLSR.H	172035156	YP_001801657.1	murD	Cell envelope: Murein sacculus and peptidoglycan	UDP-N-acetylmuramoylalanine-D-glutamate ligase; gene=murD
cce_0240	3.6239	0.1965	3	1	2856.31484	R.LAGIEKGAIASAIATFTGVPHRLEYIR.T	172035156	YP_001801657.1	murD	Cell envelope: Murein sacculus and peptidoglycan	UDP-N-acetylmuramoylalanine-D-glutamate ligase; gene=murD
cce_0240	5.3308	0.3429	3	25	3570.04984	K.LGHTPNLNASDLPELIVVSPGVPWDTPFLIEAR.E	172035156	YP_001801657.1	murD	Cell envelope: Murein sacculus and peptidoglycan	UDP-N-acetylmuramoylalanine-D-glutamate ligase; gene=murD
cce_0240	4.8158	0.3158	2	6	1984.33832	K.MPGFHNQQNLLMAIAAAR.L	172035156	YP_001801657.1	murD	Cell envelope: Murein sacculus and peptidoglycan	UDP-N-acetylmuramoylalanine-D-glutamate ligase; gene=murD
cce_0240	2.5959	0.2466	2	2	1544.73369	R.QIDTIGELELAWR.Y	172035156	YP_001801657.1	murD	Cell envelope: Murein sacculus and peptidoglycan	UDP-N-acetylmuramoylalanine-D-glutamate ligase; gene=murD
cce_0240	4.5048	0.4742	2	14	1493.72982	K.TTTTALVAAIFQGAK.L	172035156	YP_001801657.1	murD	Cell envelope: Murein sacculus and peptidoglycan	UDP-N-acetylmuramoylalanine-D-glutamate ligase; gene=murD
cce_0240	3.2147	0.3656	2	10	1323.64269	R.TVDGIDFINDSK.A	172035156	YP_001801657.1	murD	Cell envelope: Murein sacculus and peptidoglycan	UDP-N-acetylmuramoylalanine-D-glutamate ligase; gene=murD
cce_0240	4.3039	0.4022	2	2	1374.76274	K.VLLIGEAAENFAK.R	172035156	YP_001801657.1	murD	Cell envelope: Murein sacculus and peptidoglycan	UDP-N-acetylmuramoylalanine-D-glutamate ligase; gene=murD
cce_0240	4.3464	0.4187	3	3	3183.60302	R.YLQSSPWVGITGTNGKTTTTALVAAIFQGAK.L	172035156	YP_001801657.1	murD	Cell envelope: Murein sacculus and peptidoglycan	UDP-N-acetylmuramoylalanine-D-glutamate ligase; gene=murD
cce_0242	4.926	0.4052	2	1	1942.15847	R.LIIVGSGEQSYENYLQK.L	172035158	YP_001801659.1	-	Other categories: Other	glycosyl transferase, group 1
cce_0243	2.6424	0.2133	2	11	846.42034	R.DVDALGEK.I	172035159	YP_001801660.1	-	Other categories: Other	glycosyl transferase, group 1
cce_0243	4.125	0.3623	2	27	1591.85777	R.DVDALGEKIEYLVK.N	172035159	YP_001801660.1	-	Other categories: Other	glycosyl transferase, group 1
cce_0243	3.5972	0.3251	2	11	1432.72531	K.GDLFLGLTHSMNK.Q	172035159	YP_001801660.1	-	Other categories: Other	glycosyl transferase, group 1
cce_0243	4.7816	0.4033	2	21	1767.87996	R.GYDLDIYAIQPGDVTK.I	172035159	YP_001801660.1	-	Other categories: Other	glycosyl transferase, group 1
cce_0243	5.7363	0.3854	3	13	2890.60769	K.IAFILGQFPALSETFILNQITGLIDR.G	172035159	YP_001801660.1	-	Other categories: Other	glycosyl transferase, group 1
cce_0243	5.4607	0.3568	3	22	1524.83082	K.IAGKDVYIELFEK.G	172035159	YP_001801660.1	-	Other categories: Other	glycosyl transferase, group 1
cce_0243	2.0097	0.2547	1	2	1129.55242	K.IHPDIEDYK.L	172035159	YP_001801660.1	-	Other categories: Other	glycosyl transferase, group 1
cce_0243	2.8612	0.2	2	1	1256.73211	R.IISSARPGQLSK.S	172035159	YP_001801660.1	-	Other categories: Other	glycosyl transferase, group 1
cce_0243	2.6922	0.1769	2	5	945.13847	R.IVGTGKLEK.K	172035159	YP_001801660.1	-	Other categories: Other	glycosyl transferase, group 1
cce_0243	5.1201	0.4782	2	6	1934.22107	K.KLITSYYDVDVTKYPK.I	172035159	YP_001801660.1	-	Other categories: Other	glycosyl transferase, group 1
cce_0243	4.8208	0.5346	3	1	2498.33953	K.LINNLGVSQQIQLVGGMTQTEVR.E	172035159	YP_001801660.1	-	Other categories: Other	glycosyl transferase, group 1
cce_0243	4.5608	0.4942	2	13	1416.72569	K.LITSYYDVDVTK.Y	172035159	YP_001801660.1	-	Other categories: Other	glycosyl transferase, group 1
cce_0243	4.1484	0.4406	2	6	1806.04816	K.LITSYYDVDVTKYPK.I	172035159	YP_001801660.1	-	Other categories: Other	glycosyl transferase, group 1
cce_0243	3.0069	0.2412	2	6	1101.27845	K.LPTISVDLSR.Y	172035159	YP_001801660.1	-	Other categories: Other	glycosyl transferase, group 1
cce_0243	3.4298	0.3562	2	2	1380.61148	R.LVETKGIEYSIK.A	172035159	YP_001801660.1	-	Other categories: Other	glycosyl transferase, group 1
cce_0243	1.682	0.1832	1	1	664.34467	K.MSLTGR.Q	172035159	YP_001801660.1	-	Other categories: Other	glycosyl transferase, group 1
cce_0243	2.413	0.133	1	8	914.47304	K.NPQIWEK.M	172035159	YP_001801660.1	-	Other categories: Other	glycosyl transferase, group 1
cce_0243	3.9644	0.2876	2	25	1358.60453	R.QFVEANYDMNK.V	172035159	YP_001801660.1	-	Other categories: Other	glycosyl transferase, group 1
cce_0243	3.3522	0.374	3	1	2993.40086	R.QFVEANYDMNKVMDQLVEIYQTLLS.-	172035159	YP_001801660.1	-	Other categories: Other	glycosyl transferase, group 1
cce_0243	2.281	0.1105	1	2	672.4039	K.VGAIQGK.K	172035159	YP_001801660.1	-	Other categories: Other	glycosyl transferase, group 1
cce_0243	5.1701	0.2984	3	29	1618.86214	K.VIEKNPELNIMYR.I	172035159	YP_001801660.1	-	Other categories: Other	glycosyl transferase, group 1
cce_0244	2.6031	0.1481	2	3	2117.47601	R.IKFAFDDSLPGSALVIPGLR.L	172035160	YP_001801661.1	-	Unassigned	unknown; contains DUF187
cce_0244	3.6845	0.3669	2	5	1982.35524	R.LLKVPDPVTIDQLQFVR.N	172035160	YP_001801661.1	-	Unassigned	unknown; contains DUF187
cce_0244	2.6905	0.1501	2	1	1969.31979	K.LLVYGESKIVNNPRIRP.-	172035160	YP_001801661.1	-	Unassigned	unknown; contains DUF187
cce_0244	3.442	0.2526	2	1	1617.75436	R.NYDVDGIQFDYIR.Y	172035160	YP_001801661.1	-	Unassigned	unknown; contains DUF187
cce_0244	2.6846	0.2025	2	1	2054.29358	K.QLEKALEQLAAGPSTNNLR.I	172035160	YP_001801661.1	-	Unassigned	unknown; contains DUF187
cce_0244	3.6771	0.462	2	10	1460.67645	K.SPENENQWTSIR.N	172035160	YP_001801661.1	-	Unassigned	unknown; contains DUF187
cce_0244	3.7632	0.3847	3	1	4342.85536	R.TLFLPNVATITGQQAQALETWVTGGGNLIVSGPTGNLSESAVK.D	172035160	YP_001801661.1	-	Unassigned	unknown; contains DUF187
cce_0244	4.3194	0.3737	2	5	1944.13768	K.VGVVKSPENENQWTSIR.N	172035160	YP_001801661.1	-	Unassigned	unknown; contains DUF187
cce_0244	3.725	0.2942	2	4	1306.5326	K.YLLSLLDEIAR.N	172035160	YP_001801661.1	-	Unassigned	unknown; contains DUF187
cce_0244	4.5623	0.405	2	2	1754.92303	R.YQALQQEWDFLANK.E	172035160	YP_001801661.1	-	Unassigned	unknown; contains DUF187
cce_0244	2.4685	0.1766	2	1	2253.4985	R.YQALQQEWDFLANKEQLK.I	172035160	YP_001801661.1	-	Unassigned	unknown; contains DUF187
cce_0246	3.3022	0.3518	2	2	1592.78327	R.ALAERYAAYGTHLR.E	172035162	YP_001801663.1	-	Other categories: Adaptations and atypical conditions	putative DNA-binding protein, starvation-inducible
cce_0246	4.6956	0.5039	2	9	1603.71962	M.ATAQVTNSPNASSKAR.F	172035162	YP_001801663.1	-	Other categories: Adaptations and atypical conditions	putative DNA-binding protein, starvation-inducible
cce_0246	6.4944	0.5618	3	98	2555.19951	R.EAIDKTEELGDADTADLYTEISR.E	172035162	YP_001801663.1	-	Other categories: Adaptations and atypical conditions	putative DNA-binding protein, starvation-inducible
cce_0246	4.3086	0.3067	3	16	3182.53354	R.EAIDKTEELGDADTADLYTEISREVDKR.L	172035162	YP_001801663.1	-	Other categories: Adaptations and atypical conditions	putative DNA-binding protein, starvation-inducible
cce_0246	3.7995	0.2944	3	1	3905.49264	R.FYPTRIDLSADIRQQVVSILSPTLATTLDLKTQAK.Q	172035162	YP_001801663.1	-	Other categories: Adaptations and atypical conditions	putative DNA-binding protein, starvation-inducible
cce_0246	5.9714	0.4435	2	45	3243.63405	K.GLNFYQLHELFDILAGELEGYVDMVAER.I	172035162	YP_001801663.1	-	Other categories: Adaptations and atypical conditions	putative DNA-binding protein, starvation-inducible
cce_0246	4.0465	0.3873	3	4	4445.03629	K.GLNFYQLHELFDILAGELEGYVDMVAERITALGGTAMGTAR.I	172035162	YP_001801663.1	-	Other categories: Adaptations and atypical conditions	putative DNA-binding protein, starvation-inducible
cce_0246	5.0866	0.3596	2	298	2573.28821	R.IAANESIIPEYSFDAVEGIEHIR.A	172035162	YP_001801663.1	-	Other categories: Adaptations and atypical conditions	putative DNA-binding protein, starvation-inducible
cce_0246	3.4531	0.2086	3	8	3113.5902	R.IAANESIIPEYSFDAVEGIEHIRALAER.Y	172035162	YP_001801663.1	-	Other categories: Adaptations and atypical conditions	putative DNA-binding protein, starvation-inducible
cce_0246	3.2071	0.2449	3	1	4148.58748	R.IAANESIIPEYSFDAVEGIEHIRALAERYAAYGTHLR.E	172035162	YP_001801663.1	-	Other categories: Adaptations and atypical conditions	putative DNA-binding protein, starvation-inducible
cce_0246	3.0089	0.2281	2	35	902.49417	R.IDLSADIR.Q	172035162	YP_001801663.1	-	Other categories: Adaptations and atypical conditions	putative DNA-binding protein, starvation-inducible
cce_0246	5.2084	0.4062	3	23	2812.25222	R.IDLSADIRQQVVSILSPTLATTLDLK.T	172035162	YP_001801663.1	-	Other categories: Adaptations and atypical conditions	putative DNA-binding protein, starvation-inducible
cce_0246	6.3503	0.4452	3	25	3240.73746	R.IDLSADIRQQVVSILSPTLATTLDLKTQAK.Q	172035162	YP_001801663.1	-	Other categories: Adaptations and atypical conditions	putative DNA-binding protein, starvation-inducible
cce_0246	4.4403	0.4322	2	54	1219.64633	R.ITALGGTAMGTAR.I	172035162	YP_001801663.1	-	Other categories: Adaptations and atypical conditions	putative DNA-binding protein, starvation-inducible
cce_0246	3.5037	0.361	2	34	1270.54678	R.LWFLEAHLIK.K	172035162	YP_001801663.1	-	Other categories: Adaptations and atypical conditions	putative DNA-binding protein, starvation-inducible
cce_0246	3.434	0.3196	2	25	1398.71969	R.LWFLEAHLIKK.S	172035162	YP_001801663.1	-	Other categories: Adaptations and atypical conditions	putative DNA-binding protein, starvation-inducible
cce_0246	4.8614	0.3635	2	3	1865.21003	R.LWFLEAHLIKKSELH.-	172035162	YP_001801663.1	-	Other categories: Adaptations and atypical conditions	putative DNA-binding protein, starvation-inducible
cce_0246	2.0991	0.294	1	2	882.98901	K.QAHWNVK.G	172035162	YP_001801663.1	-	Other categories: Adaptations and atypical conditions	putative DNA-binding protein, starvation-inducible
cce_0246	5.3304	0.4378	3	84	1927.11102	R.QQVVSILSPTLATTLDLK.T	172035162	YP_001801663.1	-	Other categories: Adaptations and atypical conditions	putative DNA-binding protein, starvation-inducible
cce_0246	4.7034	0.4767	3	24	2356.74476	R.QQVVSILSPTLATTLDLKTQAK.Q	172035162	YP_001801663.1	-	Other categories: Adaptations and atypical conditions	putative DNA-binding protein, starvation-inducible
cce_0246	5.8563	0.4643	3	5	2729.38932	A.RIAANESIIPEYSFDAVEGIEHIR.A	172035162	YP_001801663.1	-	Other categories: Adaptations and atypical conditions	putative DNA-binding protein, starvation-inducible
cce_0246	2.908	0.4115	2	62	1051.53195	R.YAAYGTHLR.E	172035162	YP_001801663.1	-	Other categories: Adaptations and atypical conditions	putative DNA-binding protein, starvation-inducible
cce_0246	6.5757	0.5315	3	37	3589.82054	R.YAAYGTHLREAIDKTEELGDADTADLYTEISR.E	172035162	YP_001801663.1	-	Other categories: Adaptations and atypical conditions	putative DNA-binding protein, starvation-inducible
cce_0246	3.5807	0.2667	3	1	4217.51378	R.YAAYGTHLREAIDKTEELGDADTADLYTEISREVDKR.L	172035162	YP_001801663.1	-	Other categories: Adaptations and atypical conditions	putative DNA-binding protein, starvation-inducible
cce_0247	4.9184	0.4997	2	2	2127.35271	V.AQLNHGVNHAEAINLLQQR.L	172035163	YP_001801664.1	-	Unassigned	unknown; contains a Mechanosensitive ion channel, MscS domain
cce_0247	4.7337	0.4549	2	5	1735.83174	R.ETLADAGYAVPEQHYA.I	172035163	YP_001801664.1	-	Unassigned	unknown; contains a Mechanosensitive ion channel, MscS domain
cce_0247	5.2127	0.5398	2	611	2005.17634	R.ETLADAGYAVPEQHYAIR.N	172035163	YP_001801664.1	-	Unassigned	unknown; contains a Mechanosensitive ion channel, MscS domain
cce_0247	5.5945	0.4273	3	193	1785.85547	K.IFSDNIQNFSANPYR.R	172035163	YP_001801664.1	-	Unassigned	unknown; contains a Mechanosensitive ion channel, MscS domain
cce_0247	4.5022	0.4629	2	2	1961.05898	R.LNQIPNVIAEPSPDVEIL.E	172035163	YP_001801664.1	-	Unassigned	unknown; contains a Mechanosensitive ion channel, MscS domain
cce_0247	5.8937	0.5755	3	21	3227.76744	R.LNQIPNVIAEPSPDVEILEFNLAGPVLAVR.P	172035163	YP_001801664.1	-	Unassigned	unknown; contains a Mechanosensitive ion channel, MscS domain
cce_0247	7.809	0.5912	3	114	2710.04832	R.RVDLVAQLNHGVNHAEAINLLQQR.L	172035163	YP_001801664.1	-	Unassigned	unknown; contains a Mechanosensitive ion channel, MscS domain
cce_0247	1.8476	0.1409	1	11	745.84742	R.TIVGNNK.I	172035163	YP_001801664.1	-	Unassigned	unknown; contains a Mechanosensitive ion channel, MscS domain
cce_0247	5.3811	0.5175	2	46	2513.74994	R.TIVGNNKIFSDNIQNFSANPYR.R	172035163	YP_001801664.1	-	Unassigned	unknown; contains a Mechanosensitive ion channel, MscS domain
cce_0247	3.4465	0.31	2	6	2669.93629	R.TIVGNNKIFSDNIQNFSANPYRR.V	172035163	YP_001801664.1	-	Unassigned	unknown; contains a Mechanosensitive ion channel, MscS domain
cce_0247	7.1141	0.4789	3	327	2553.86197	R.VDLVAQLNHGVNHAEAINLLQQR.L	172035163	YP_001801664.1	-	Unassigned	unknown; contains a Mechanosensitive ion channel, MscS domain
cce_0247	4.6149	0.5155	2	10	2373.65252	K.VIRETLADAGYAVPEQHYAIR.N	172035163	YP_001801664.1	-	Unassigned	unknown; contains a Mechanosensitive ion channel, MscS domain
cce_0248	4.5822	0.5008	2	4	1610.87994	R.AAEDPLLKAILAAGTR.W	172035164	YP_001801665.1	-	Amino acid biosynthesis: Branched chain family	putative 2-isopropylmalate synthase/homocitrate synthase family protein
cce_0248	4.0907	0.4633	2	2	2170.4511	K.ALVNFYPEIAQFHLTDYK.V	172035164	YP_001801665.1	-	Amino acid biosynthesis: Branched chain family	putative 2-isopropylmalate synthase/homocitrate synthase family protein
cce_0248	3.9628	0.5185	2	2	2425.76903	K.ALVNFYPEIAQFHLTDYKVR.I	172035164	YP_001801665.1	-	Amino acid biosynthesis: Branched chain family	putative 2-isopropylmalate synthase/homocitrate synthase family protein
cce_0248	2.8868	0.1278	2	1	1332.52522	R.EGISLSLEDKLK.I	172035164	YP_001801665.1	-	Amino acid biosynthesis: Branched chain family	putative 2-isopropylmalate synthase/homocitrate synthase family protein
cce_0248	2.9631	0.2322	2	4	996.14556	K.GGIHVSAVQK.N	172035164	YP_001801665.1	-	Amino acid biosynthesis: Branched chain family	putative 2-isopropylmalate synthase/homocitrate synthase family protein
cce_0248	4.2796	0.4998	2	24	1233.31383	R.ILDGGAGTSANTR.V	172035164	YP_001801665.1	-	Amino acid biosynthesis: Branched chain family	putative 2-isopropylmalate synthase/homocitrate synthase family protein
cce_0248	2.8872	0.1675	2	1	1561.8691	R.IVISEMAGLSNVLSK.A	172035164	YP_001801665.1	-	Amino acid biosynthesis: Branched chain family	putative 2-isopropylmalate synthase/homocitrate synthase family protein
cce_0248	5.0053	0.4798	2	2	1798.97565	R.LEVAEGNGPVSALDSALR.K	172035164	YP_001801665.1	-	Amino acid biosynthesis: Branched chain family	putative 2-isopropylmalate synthase/homocitrate synthase family protein
cce_0248	5.3063	0.5064	2	13	2082.36889	R.LISEMVNLAPDDHAPFVGR.S	172035164	YP_001801665.1	-	Amino acid biosynthesis: Branched chain family	putative 2-isopropylmalate synthase/homocitrate synthase family protein
cce_0248	3.2772	0.3139	2	1	1671.9438	K.MGIPFIEGGWPGANPK.D	172035164	YP_001801665.1	-	Amino acid biosynthesis: Branched chain family	putative 2-isopropylmalate synthase/homocitrate synthase family protein
cce_0248	2.9072	0.1326	2	1	1325.47637	R.MVQGTINGYGER.C	172035164	YP_001801665.1	-	Amino acid biosynthesis: Branched chain family	putative 2-isopropylmalate synthase/homocitrate synthase family protein
cce_0248	4.7642	0.4347	2	5	2024.22603	K.NPLTYEHIKPENIGNQR.R	172035164	YP_001801665.1	-	Amino acid biosynthesis: Branched chain family	putative 2-isopropylmalate synthase/homocitrate synthase family protein
cce_0248	4.1314	0.4158	2	1	1718.05546	R.RIVISEMAGLSNVLSK.A	172035164	YP_001801665.1	-	Amino acid biosynthesis: Branched chain family	putative 2-isopropylmalate synthase/homocitrate synthase family protein
cce_0248	4.3786	0.253	3	5	3407.79279	K.SWDLHVTEGLKTTLDENLEMIADTIEYLR.T	172035164	YP_001801665.1	-	Amino acid biosynthesis: Branched chain family	putative 2-isopropylmalate synthase/homocitrate synthase family protein
cce_0248	3.7257	0.4617	2	3	2141.38505	K.TTLDENLEMIADTIEYLR.T	172035164	YP_001801665.1	-	Amino acid biosynthesis: Branched chain family	putative 2-isopropylmalate synthase/homocitrate synthase family protein
cce_0248	4.3985	0.4912	2	1	2874.10817	R.VIYDAEHWFDGYVNNPDYALETLK.T	172035164	YP_001801665.1	-	Amino acid biosynthesis: Branched chain family	putative 2-isopropylmalate synthase/homocitrate synthase family protein
cce_0248	5.0489	0.3099	3	2	3174.46364	R.VIYDAEHWFDGYVNNPDYALETLKTAK.A	172035164	YP_001801665.1	-	Amino acid biosynthesis: Branched chain family	putative 2-isopropylmalate synthase/homocitrate synthase family protein
cce_0248	3.0399	0.2886	2	13	1204.31563	R.VLIESSNGQTR.W	172035164	YP_001801665.1	-	Amino acid biosynthesis: Branched chain family	putative 2-isopropylmalate synthase/homocitrate synthase family protein
cce_0250	3.0068	0.1043	2	1	1997.94373	R.GNDYHRGGRNYTFRER.I	172035166	YP_001801667.1	-	Unassigned	hypothetical protein
cce_0251	2.5999	0.2713	2	1	1152.28232	K.ESFIGLQTTR.E	172035167	YP_001801668.1	-	Transport and binding proteins	putative sodium/sulfate transporter, DASS family
cce_0251	4.187	0.254	2	24	1211.77218	K.ILSLGDILLVR.G	172035167	YP_001801668.1	-	Transport and binding proteins	putative sodium/sulfate transporter, DASS family
cce_0251	2.4051	0.1301	2	1	1913.14299	K.VAEVLILSNSRLIGSTLK.D	172035167	YP_001801668.1	-	Transport and binding proteins	putative sodium/sulfate transporter, DASS family
cce_0251	2.4802	0.1264	2	1	1268.30858	K.VEDELSFGEDK.V	172035167	YP_001801668.1	-	Transport and binding proteins	putative sodium/sulfate transporter, DASS family
cce_0252	3.682	0.1241	3	1	2225.66625	K.DGFYIPALLGLMQDCRKKR.K	172035168	YP_001801669.1	-	Unassigned	unknown
cce_0252	3.2797	0.191	3	1	2516.90182	K.FLRDANGQLILDQNGVVITTPCK.E	172035168	YP_001801669.1	-	Unassigned	unknown
cce_0253	4.1555	0.4	2	2	1521.70012	K.IYQEKSEIGAVAGR.V	172035169	YP_001801670.1	-	Other categories: Other	glycosyl transferase, family 2
cce_0253	4.5283	0.3992	2	10	1474.56041	K.NDINYHQLQSNK.S	172035169	YP_001801670.1	-	Other categories: Other	glycosyl transferase, family 2
cce_0253	2.5873	0.2466	2	1	1058.21536	R.VSWASLPAAR.N	172035169	YP_001801670.1	-	Other categories: Other	glycosyl transferase, family 2
cce_0254	4.1205	0.3739	3	4	2028.08342	K.AVAVMPQLGVDEVLFSPQK.Q	172035170	YP_001801671.1	-	Other categories: Other	glycosyl transferase, group 1
cce_0254	4.2229	0.4006	2	4	2824.28819	K.AVAVMPQLGVDEVLFSPQKQPELAQK.L	172035170	YP_001801671.1	-	Other categories: Other	glycosyl transferase, group 1
cce_0254	2.0842	0.2056	1	1	855.49344	K.AVQALPEK.N	172035170	YP_001801671.1	-	Other categories: Other	glycosyl transferase, group 1
cce_0254	2.5946	0.2573	2	1	1284.48871	K.AVQALPEKNWK.L	172035170	YP_001801671.1	-	Other categories: Other	glycosyl transferase, group 1
cce_0254	1.648	0.1902	1	1	733.75205	R.DHGYNK.A	172035170	YP_001801671.1	-	Other categories: Other	glycosyl transferase, group 1
cce_0254	1.985	0.1761	1	1	884.05836	K.IIEKQPR.F	172035170	YP_001801671.1	-	Other categories: Other	glycosyl transferase, group 1
cce_0254	1.7722	0.1257	1	2	717.41413	K.IIQESK.D	172035170	YP_001801671.1	-	Other categories: Other	glycosyl transferase, group 1
cce_0254	4.2499	0.3148	3	4	3833.98563	K.LIMLESVAHDQVPQYINLMNVLVLPSETTYQFK.T	172035170	YP_001801671.1	-	Other categories: Other	glycosyl transferase, group 1
cce_0254	5.1097	0.4489	2	22	1983.12734	K.LLNEFKPQIIQVEQGVK.S	172035170	YP_001801671.1	-	Other categories: Other	glycosyl transferase, group 1
cce_0254	4.4153	0.4726	2	14	1743.85695	K.NTDGLVAGNQDAADILR.D	172035170	YP_001801671.1	-	Other categories: Other	glycosyl transferase, group 1
cce_0254	4.6065	0.3366	2	8	1830.88498	K.NVFFTWWNLPYESK.F	172035170	YP_001801671.1	-	Other categories: Other	glycosyl transferase, group 1
cce_0254	4.1765	0.3791	2	2	1368.75218	K.SFAYAQLITLNK.W	172035170	YP_001801671.1	-	Other categories: Other	glycosyl transferase, group 1
cce_0254	3.9359	0.2402	2	3	1992.13757	K.TLAQLDPNLEVTIIVPQK.W	172035170	YP_001801671.1	-	Other categories: Other	glycosyl transferase, group 1
cce_0254	3.6064	0.3423	2	36	1303.44243	K.TLTFYQSLSDK.-	172035170	YP_001801671.1	-	Other categories: Other	glycosyl transferase, group 1
cce_0254	4.7117	0.3555	3	2	2595.38172	K.VIPIYNFSQNNQGLLTFGTDIIK.L	172035170	YP_001801671.1	-	Other categories: Other	glycosyl transferase, group 1
cce_0254	2.8159	0.1934	2	5	981.08453	R.VLENYTNK.A	172035170	YP_001801671.1	-	Other categories: Other	glycosyl transferase, group 1
cce_0254	3.7467	0.362	2	4	1493.68668	R.VLENYTNKALAEK.T	172035170	YP_001801671.1	-	Other categories: Other	glycosyl transferase, group 1
cce_0255	4.2348	0.3645	2	52	1306.64263	K.AAVLFEGGNWDK.L	172035171	YP_001801672.1	-	Unassigned	unknown
cce_0255	2.5699	0.2685	2	28	848.96933	R.FEGLVQR.V	172035171	YP_001801672.1	-	Unassigned	unknown
cce_0255	3.6405	0.1954	2	13	1376.76716	K.LVTFQLSEIEVV.-	172035171	YP_001801672.1	-	Unassigned	unknown
cce_0255	3.0093	0.1437	2	20	1086.63398	-.MLILPGSTVR.V	172035171	YP_001801672.1	-	Unassigned	unknown
cce_0255	3.5374	0.2865	2	56	1242.57494	R.VTNPNDTYYR.F	172035171	YP_001801672.1	-	Unassigned	unknown
cce_0255	3.2998	0.147	2	26	2072.01958	R.VTNPNDTYYRFEGLVQR.V	172035171	YP_001801672.1	-	Unassigned	unknown
cce_0257	3.8053	0.1715	3	1	2204.07981	K.MIRLLENIDQECSEQINR.M	172035173	YP_001801674.1	-	Regulatory functions	two-component sensor histidine kinase
cce_0257	2.4214	0.1284	2	1	1773.18062	R.TPLTSIRTMTRLLLR.N	172035173	YP_001801674.1	-	Regulatory functions	two-component sensor histidine kinase
cce_0257	2.4962	0.1115	2	1	1515.69558	R.TSLDTLFHQSIPR.W	172035173	YP_001801674.1	-	Regulatory functions	two-component sensor histidine kinase
cce_0258	4.1109	0.4514	2	2	1641.93887	R.ALKELQATAWLAGLR.R	172035174	YP_001801675.1	cysH	Amino acid biosynthesis: Serine family / Sulfur assimilation	phosphoadenosine phosphosulfate reductase; gene=cysH
cce_0258	3.8863	0.2441	2	15	1798.12523	R.ALKELQATAWLAGLRR.Q	172035174	YP_001801675.1	cysH	Amino acid biosynthesis: Serine family / Sulfur assimilation	phosphoadenosine phosphosulfate reductase; gene=cysH
cce_0258	3.5946	0.3927	2	3	2409.63864	R.DIYHYLTAHDLPYHPYFDK.G	172035174	YP_001801675.1	cysH	Amino acid biosynthesis: Serine family / Sulfur assimilation	phosphoadenosine phosphosulfate reductase; gene=cysH
cce_0258	3.3494	0.3387	2	4	1328.73211	K.ELQATAWLAGLR.R	172035174	YP_001801675.1	cysH	Amino acid biosynthesis: Serine family / Sulfur assimilation	phosphoadenosine phosphosulfate reductase; gene=cysH
cce_0258	3.1743	0.2368	2	2	980.46835	R.FAEELTDR.L	172035174	YP_001801675.1	cysH	Amino acid biosynthesis: Serine family / Sulfur assimilation	phosphoadenosine phosphosulfate reductase; gene=cysH
cce_0258	3.4464	0.3067	2	9	1222.37255	R.FAEELTDRLK.L	172035174	YP_001801675.1	cysH	Amino acid biosynthesis: Serine family / Sulfur assimilation	phosphoadenosine phosphosulfate reductase; gene=cysH
cce_0258	2.503	0.1114	2	1	888.07051	R.KVEPMQR.A	172035174	YP_001801675.1	cysH	Amino acid biosynthesis: Serine family / Sulfur assimilation	phosphoadenosine phosphosulfate reductase; gene=cysH
cce_0258	3.1568	0.3517	2	1	1604.8754	K.LNLKVYQSTLTPAR.M	172035174	YP_001801675.1	cysH	Amino acid biosynthesis: Serine family / Sulfur assimilation	phosphoadenosine phosphosulfate reductase; gene=cysH
cce_0258	3.8774	0.449	2	3	1484.59843	K.LWSQHDVESLNR.Y	172035174	YP_001801675.1	cysH	Amino acid biosynthesis: Serine family / Sulfur assimilation	phosphoadenosine phosphosulfate reductase; gene=cysH
cce_0258	2.5304	0.2027	2	1	2145.36327	K.LWSQHDVESLNRYDLIR.K	172035174	YP_001801675.1	cysH	Amino acid biosynthesis: Serine family / Sulfur assimilation	phosphoadenosine phosphosulfate reductase; gene=cysH
cce_0258	4.1734	0.4417	3	1	2938.30994	R.MEALYGKLWSQHDVESLNRYDLIR.K	172035174	YP_001801675.1	cysH	Amino acid biosynthesis: Serine family / Sulfur assimilation	phosphoadenosine phosphosulfate reductase; gene=cysH
cce_0258	5.9432	0.4723	3	1	3377.54856	M.PQSNLHLVNSHVDNHQVSEPYSHSQTHQR.S	172035174	YP_001801675.1	cysH	Amino acid biosynthesis: Serine family / Sulfur assimilation	phosphoadenosine phosphosulfate reductase; gene=cysH
cce_0258	3.1665	0.4218	2	2	1132.16313	R.PVTTADENER.D	172035174	YP_001801675.1	cysH	Amino acid biosynthesis: Serine family / Sulfur assimilation	phosphoadenosine phosphosulfate reductase; gene=cysH
cce_0258	5.2331	0.4774	3	8	3068.38728	R.SKPELSLEVVNQTLENANAQQVIEWAR.D	172035174	YP_001801675.1	cysH	Amino acid biosynthesis: Serine family / Sulfur assimilation	phosphoadenosine phosphosulfate reductase; gene=cysH
cce_0258	5.4649	0.4302	3	4	2796.12999	K.SLERVELQGDQYKVYPILTWNSR.D	172035174	YP_001801675.1	cysH	Amino acid biosynthesis: Serine family / Sulfur assimilation	phosphoadenosine phosphosulfate reductase; gene=cysH
cce_0258	3.0555	0.2549	2	22	1079.53677	R.VELQGDQYK.V	172035174	YP_001801675.1	cysH	Amino acid biosynthesis: Serine family / Sulfur assimilation	phosphoadenosine phosphosulfate reductase; gene=cysH
cce_0258	3.3267	0.3554	2	12	1136.28289	K.VYQSTLTPAR.M	172035174	YP_001801675.1	cysH	Amino acid biosynthesis: Serine family / Sulfur assimilation	phosphoadenosine phosphosulfate reductase; gene=cysH
cce_0259	4.1749	0.2407	3	2	2901.2001	R.AASEIGVDVEKDYWTTIQGKPCADFR.S	172035175	YP_001801676.1	-	Unassigned	unknown
cce_0259	2.5256	0.1541	2	2	950.05556	-.MSTQQQAR.A	172035175	YP_001801676.1	-	Unassigned	unknown
cce_0259	3.3132	0.2725	2	2	1090.24249	K.NRQQSMLGR.A	172035175	YP_001801676.1	-	Unassigned	unknown
cce_0259	2.1766	0.3386	1	1	1189.23819	R.SSYDRSNAAMS.-	172035175	YP_001801676.1	-	Unassigned	unknown
cce_0260	2.5583	0.1682	2	2	1102.26644	R.AIVSPISGTTR.D	172035176	YP_001801677.1	engA	Other categories: Other	GTP-binding protein; gene=engA
cce_0260	3.5039	0.1838	2	12	1017.52112	R.DAIDTVVER.G	172035176	YP_001801677.1	engA	Other categories: Other	GTP-binding protein; gene=engA
cce_0260	2.5821	0.1999	2	2	1724.81049	R.DAIDTVVERGDNTYR.L	172035176	YP_001801677.1	engA	Other categories: Other	GTP-binding protein; gene=engA
cce_0260	2.9804	0.3696	2	2	1606.76834	K.DRQAIVHDQPGITR.D	172035176	YP_001801677.1	engA	Other categories: Other	GTP-binding protein; gene=engA
cce_0260	4.1069	0.4753	2	4	1787.99939	R.KKNVNYGAEFFSINR.A	172035176	YP_001801677.1	engA	Other categories: Other	GTP-binding protein; gene=engA
cce_0260	1.9373	0.1393	1	1	859.00567	R.LIDTAGIR.R	172035176	YP_001801677.1	engA	Other categories: Other	GTP-binding protein; gene=engA
cce_0260	3.0658	0.2145	2	2	1531.65356	K.NVNYGAEFFSINR.A	172035176	YP_001801677.1	engA	Other categories: Other	GTP-binding protein; gene=engA
cce_0260	2.9539	0.1759	2	3	1334.71752	R.QAIVHDQPGITR.D	172035176	YP_001801677.1	engA	Other categories: Other	GTP-binding protein; gene=engA
cce_0260	2.8974	0.1606	2	2	1646.87407	R.QFREQIGFPGTPIR.L	172035176	YP_001801677.1	engA	Other categories: Other	GTP-binding protein; gene=engA
cce_0260	4.2355	0.2378	3	2	2725.09152	R.RADVVLLVIDAIDGVTDQDIKLADR.I	172035176	YP_001801677.1	engA	Other categories: Other	GTP-binding protein; gene=engA
cce_0260	2.6722	0.1571	2	1	1365.69278	R.RQKVPVLLAVNK.C	172035176	YP_001801677.1	engA	Other categories: Other	GTP-binding protein; gene=engA
cce_0260	4.76	0.4104	3	1	2055.28003	K.RVENIFELVDVAVEEHR.R	172035176	YP_001801677.1	engA	Other categories: Other	GTP-binding protein; gene=engA
cce_0260	3.0374	0.31	2	1	1787.00801	R.RVNTSVVNEVLEEAVK.W	172035176	YP_001801677.1	engA	Other categories: Other	GTP-binding protein; gene=engA
cce_0260	4.1695	0.3501	2	15	1335.49089	K.SSLLNAFLGEQR.A	172035176	YP_001801677.1	engA	Other categories: Other	GTP-binding protein; gene=engA
cce_0260	4.1923	0.3869	2	3	1630.82166	R.VNTSVVNEVLEEAVK.W	172035176	YP_001801677.1	engA	Other categories: Other	GTP-binding protein; gene=engA
cce_0263	4.902	0.4739	3	2	2354.69065	R.DALSAVKIPTVEVHLSNIYQR.E	172035179	YP_001801680.1	aroQ	Amino acid biosynthesis: Aromatic amino acid family	3-dehydroquinate dehydratase; gene=aroQ
cce_0263	4.4475	0.5247	2	7	2346.58886	R.HHSYIAPIAVGQISGFGANSYR.L	172035179	YP_001801680.1	aroQ	Amino acid biosynthesis: Aromatic amino acid family	3-dehydroquinate dehydratase; gene=aroQ
cce_0263	4.4549	0.5736	2	2	1540.70513	P.IAVGQISGFGANSYR.L	172035179	YP_001801680.1	aroQ	Amino acid biosynthesis: Aromatic amino acid family	3-dehydroquinate dehydratase; gene=aroQ
cce_0263	4.0436	0.3657	2	35	1665.83102	R.LGLEALHHYLNQQE.-	172035179	YP_001801680.1	aroQ	Amino acid biosynthesis: Aromatic amino acid family	3-dehydroquinate dehydratase; gene=aroQ
cce_0264	2.4311	0.2335	2	1	1055.12996	R.RPPQGENTR.S	172035180	YP_001801681.1	-	Unassigned	unknown
cce_0264	3.2611	0.3068	2	5	1128.55314	R.VSSDPSQSPPK.L	172035180	YP_001801681.1	-	Unassigned	unknown
cce_0264	3.9196	0.2728	2	17	1498.77476	R.VSSDPSQSPPKLEK.K	172035180	YP_001801681.1	-	Unassigned	unknown
cce_0264	3.6537	0.1272	3	1	2585.31655	R.VSSDPSQSPPKLEKKPQSSSSQTR.G	172035180	YP_001801681.1	-	Unassigned	unknown
cce_0265	2.8563	0.1585	2	5	1051.54185	R.IQEKFNVSS.-	172035181	YP_001801682.1	-	Unassigned	unknown
cce_0265	3.3551	0.1792	3	1	3248.61393	K.MSDQQLKQYLIEHKNDKEAFYAYLDR.K	172035181	YP_001801682.1	-	Unassigned	unknown
cce_0265	5.0985	0.3177	3	2	3376.78684	K.MSDQQLKQYLIEHKNDKEAFYAYLDRK.Q	172035181	YP_001801682.1	-	Unassigned	unknown
cce_0267	3.7917	0.4497	2	1590	1230.44322	R.AGIGMEVMHER.N	172035183	YP_001801684.1	psbA3	Photosynthesis and respiration: Photosystem II	photosystem II D1 protein; gene=psbA3
cce_0267	4.1585	0.4697	2	65	1550.56245	R.ETTETESQNYGYK.F	172035183	YP_001801684.1	psbA3	Photosynthesis and respiration: Photosystem II	photosystem II D1 protein; gene=psbA3
cce_0267	4.7762	0.4255	2	1	1608.68996	K.FGQEEETYNIVAAH.G	172035183	YP_001801684.1	psbA3	Photosynthesis and respiration: Photosystem II	photosystem II D1 protein; gene=psbA3
cce_0267	4.7394	0.6125	2	66	2189.32823	K.FGQEEETYNIVAAHGYFGR.L	172035183	YP_001801684.1	psbA3	Photosynthesis and respiration: Photosystem II	photosystem II D1 protein; gene=psbA3
cce_0267	5.2025	0.4019	3	5	2537.72682	Y.GYKFGQEEETYNIVAAHGYFGR.L	172035183	YP_001801684.1	psbA3	Photosynthesis and respiration: Photosystem II	photosystem II D1 protein; gene=psbA3
cce_0267	4.163	0.3502	2	22	1459.73284	R.LIFQYASFNNSR.A	172035183	YP_001801684.1	psbA3	Photosynthesis and respiration: Photosystem II	photosystem II D1 protein; gene=psbA3
cce_0267	4.2573	0.497	2	38	2153.42361	R.NAHNFPLDLASGEQTLIALK.-	172035183	YP_001801684.1	psbA3	Photosynthesis and respiration: Photosystem II	photosystem II D1 protein; gene=psbA3
cce_0267	4.2585	0.3127	2	597	1244.42459	R.VIGTWADVLNR.A	172035183	YP_001801684.1	psbA3	Photosynthesis and respiration: Photosystem II	photosystem II D1 protein; gene=psbA3
cce_0267	4.5842	0.519	3	1	2455.84521	R.VIGTWADVLNRAGIGMEVMHER.N	172035183	YP_001801684.1	psbA3	Photosynthesis and respiration: Photosystem II	photosystem II D1 protein; gene=psbA3
cce_0268	2.5159	0.3191	2	2	926.99696	K.AHVSEDLR.Q	172035184	YP_001801685.1	-	Unassigned	putative HAD-superfamily phosphatase subfamily IIIA protein
cce_0268	3.6032	0.4489	2	5	1853.03147	K.AHVSEDLRQWVDQIR.Q	172035184	YP_001801685.1	-	Unassigned	putative HAD-superfamily phosphatase subfamily IIIA protein
cce_0268	4.0703	0.3664	3	2	2922.36836	K.AKLLQPDLILGDTILGLSQEVLDHYR.I	172035184	YP_001801685.1	-	Unassigned	putative HAD-superfamily phosphatase subfamily IIIA protein
cce_0268	3.9132	0.3755	2	24	1627.95428	R.AMELPIPQVAMVGDR.L	172035184	YP_001801685.1	-	Unassigned	putative HAD-superfamily phosphatase subfamily IIIA protein
cce_0268	2.4656	0.276	2	1	2715.18847	R.AMELPIPQVAMVGDRLFTDVLAGNR.M	172035184	YP_001801685.1	-	Unassigned	putative HAD-superfamily phosphatase subfamily IIIA protein
cce_0268	2.6075	0.1332	2	1	1524.88834	K.GLILDVDETLVPLK.K	172035184	YP_001801685.1	-	Unassigned	putative HAD-superfamily phosphatase subfamily IIIA protein
cce_0268	5.0926	0.3963	2	42	1652.9833	K.GLILDVDETLVPLKK.A	172035184	YP_001801685.1	-	Unassigned	putative HAD-superfamily phosphatase subfamily IIIA protein
cce_0268	5.349	0.4493	2	52	1942.29111	R.IANSLELPYLLGAVKPSR.R	172035184	YP_001801685.1	-	Unassigned	putative HAD-superfamily phosphatase subfamily IIIA protein
cce_0268	2.7383	0.1484	2	2	2098.47746	R.IANSLELPYLLGAVKPSRR.K	172035184	YP_001801685.1	-	Unassigned	putative HAD-superfamily phosphatase subfamily IIIA protein
cce_0268	3.7515	0.3958	2	1	1766.06736	R.IKGLILDVDETLVPLK.K	172035184	YP_001801685.1	-	Unassigned	putative HAD-superfamily phosphatase subfamily IIIA protein
cce_0268	4.6035	0.2341	3	9	1894.16233	R.IKGLILDVDETLVPLKK.A	172035184	YP_001801685.1	-	Unassigned	putative HAD-superfamily phosphatase subfamily IIIA protein
cce_0268	3.5874	0.3145	2	24	1105.60003	R.LFTDVLAGNR.M	172035184	YP_001801685.1	-	Unassigned	putative HAD-superfamily phosphatase subfamily IIIA protein
cce_0268	3.3826	0.3316	2	13	1173.68376	K.LGISLLSSQQK.F	172035184	YP_001801685.1	-	Unassigned	putative HAD-superfamily phosphatase subfamily IIIA protein
cce_0268	5.0376	0.5995	2	39	2723.11722	K.LLQPDLILGDTILGLSQEVLDHYR.I	172035184	YP_001801685.1	-	Unassigned	putative HAD-superfamily phosphatase subfamily IIIA protein
cce_0268	2.5223	0.2269	2	1	1039.56787	R.MGMFTILVK.P	172035184	YP_001801685.1	-	Unassigned	putative HAD-superfamily phosphatase subfamily IIIA protein
cce_0268	5.7087	0.4408	3	24	2062.59545	R.MGMFTILVKPMVDPAIAAR.S	172035184	YP_001801685.1	-	Unassigned	putative HAD-superfamily phosphatase subfamily IIIA protein
cce_0268	2.8713	0.2585	2	1	1749.94639	R.SYPIHNFEVWISEK.L	172035184	YP_001801685.1	-	Unassigned	putative HAD-superfamily phosphatase subfamily IIIA protein
cce_0268	5.0273	0.4523	2	37	1616.7999	K.TPIWLVSNNLSESR.I	172035184	YP_001801685.1	-	Unassigned	putative HAD-superfamily phosphatase subfamily IIIA protein
cce_0269	5.2279	0.5152	2	18	2081.07022	R.LLDILDYYAQIHSPYTR.E	172035185	YP_001801686.1	-	Unassigned	conserved hypothetical protein
cce_0270	4.6574	0.2657	3	11	2517.346	K.AINASSQRPYIVLEQYGLEIPR.G	172035186	YP_001801687.1	-	Unassigned	unknown
cce_0270	2.6183	0.279	2	4	870.9334	K.APNENVAR.Q	172035186	YP_001801687.1	-	Unassigned	unknown
cce_0270	3.7024	0.3667	2	25	1581.8403	R.DNPFSVIPIQPVVR.Q	172035186	YP_001801687.1	-	Unassigned	unknown
cce_0270	5.3352	0.562	3	17	3800.0977	R.GVGEPAEEPVDPPTPGPSQAVASSGSAVQAPGPDGFGIIR.D	172035186	YP_001801687.1	-	Unassigned	unknown
cce_0270	3.648	0.3268	2	2	1869.26194	R.GVVVSGVMQLNGTPVAIVK.A	172035186	YP_001801687.1	-	Unassigned	unknown
cce_0270	3.0612	0.1296	2	1	2251.57365	K.NIQTGRDNPFSVIPIQPVVR.Q	172035186	YP_001801687.1	-	Unassigned	unknown
cce_0270	3.3715	0.2837	2	1	1690.96352	R.PYIVLEQYGLEIPR.G	172035186	YP_001801687.1	-	Unassigned	unknown
cce_0270	5.7874	0.384	3	13	2233.29612	R.QTTGSNGSTQNVAQNGVSQPEK.L	172035186	YP_001801687.1	-	Unassigned	unknown
cce_0270	3.7527	0.1838	3	1	2535.93292	R.RKNIQTGRDNPFSVIPIQPVVR.Q	172035186	YP_001801687.1	-	Unassigned	unknown
cce_0270	5.2904	0.4752	3	2	3020.47203	T.VAQAPGTGTPVSDIGPAPLLAPVLPIPNEAR.G	172035186	YP_001801687.1	-	Unassigned	unknown
cce_0270	2.8632	0.383	2	2	2127.29665	K.VELAATYTLSPGTQAEFDGR.V	172035186	YP_001801687.1	-	Unassigned	unknown
cce_0270	2.8555	0.1719	2	3	946.45885	R.VGANDQSQK.S	172035186	YP_001801687.1	-	Unassigned	unknown
cce_0270	4.0163	0.4063	2	6	1602.73163	R.VGANDQSQKSELGLR.G	172035186	YP_001801687.1	-	Unassigned	unknown
cce_0270	3.8747	0.3709	2	30	1046.15975	R.VGGSLSNGQVK.V	172035186	YP_001801687.1	-	Unassigned	unknown
cce_0270	2.9099	0.3191	2	1	1273.46424	R.VGGSLSNGQVKVK.A	172035186	YP_001801687.1	-	Unassigned	unknown
cce_0271	3.3624	0.411	2	3	1591.79527	R.AVTFVVNHDIPHNK.D	172035187	YP_001801688.1	-	Other categories: Other	probable alpha amylase
cce_0271	3.0976	0.3088	2	1	2205.32597	R.DGGLPLIYSDHNESAHTYSK.D	172035187	YP_001801688.1	-	Other categories: Other	probable alpha amylase
cce_0271	5.1239	0.4687	2	3	1988.23052	R.ETWISAYDFPLFQTIR.E	172035187	YP_001801688.1	-	Other categories: Other	probable alpha amylase
cce_0271	2.502	0.2331	2	1	1733.86545	K.LAHPEAENNALPWDR.A	172035187	YP_001801688.1	-	Other categories: Other	probable alpha amylase
[truncated: 39,962 more rows]
