# Supplementary material for: Diurnal Rhythms Result in Significant Changes in the Cellular Protein Complement in the Cyanobacterium Cyanothece 51142
Source: PLoS One. 2011 Feb 22;6(2):e16680. doi: 10.1371/journal.pone.0016680 (PMC3043056; doi:10.1371/journal.pone.0016680)
Supplement: Table S2 — Total number of detected proteins. The peptides from Table S1 resulted in 3,616 protein identifications. For proteins identified based on only one peptide identification, individual peptides and spectra information are provided in Figure S6 and Table S7. (XLS) [file pone.0016680.s008.xls]

## Sheet: Table S2
Table S2:
Total number of detected proteins. The peptides from Table S1 resulted in 3,616 protein identifications. For proteins identified based on only one peptide identification, individual peptides and spectra information are provided in Figure S6 and Table S7.
NCBI Protein	ORF	% Coverage	Peptides per Protein	Total Spectra per protein	GI	Functional Category	Full Annotation
YP_001798598.1	cce_5218	1.327	1	2	172034821	Unassigned	hypothetical protein
YP_001798600.1	cce_5220	47.196	6	29	172034823	Unassigned	unknown; contains a cobyrinic acid a,c-diamide synthase domain
YP_001798601.1	cce_5221	35.135	5	15	172034824	Unassigned	unknown; contains a ribbon-helix-helix domain
YP_001798602.1	cce_5222	44.762	7	22	172034825	Unassigned	unknown; contains CBS and CP12 domains
YP_001798604.1	cce_5224	65	11	244	172034827	Unassigned	DUF355-containing protein
YP_001798605.1	cce_5225	7.143	1	2	172034828	Unassigned	hypothetical protein
YP_001798607.1	cce_5227	5.492	2	2	172034830	Unassigned	hypothetical protein; contains a plasmid pRiA4b ORF-3-like domain
YP_001798608.1	cce_5228	17.586	3	3	172034831	Other categories: Transposon-related functions	probable integrase/recombinase
YP_001798612.1	cce_5232	4.294	1	1	172034835	Unassigned	hypothetical protein
YP_001798614.1	cce_5234	14.767	3	16	172034837	Other categories: Other	aminotransferase, class V
YP_001798615.1	cce_5235	8.039	9	15	172034838	Unassigned	unknown; contains a FtsK/SpoIIIE domain
YP_001798616.1	cce_5236	4.278	2	2	172034839	Unassigned	hypothetical protein
YP_001798617.1	cce_5237	4.724	2	2	172034840	Unassigned	hypothetical protein
YP_001798618.1	cce_5238	3.136	2	3	172034841	Transport and binding proteins	putative ATPase
YP_001798619.1	cce_5239	10.902	2	2	172034842	Unassigned	hypothetical protein
YP_001798621.1	cce_5241	14.948	1	3	172034844	Unassigned	hypothetical protein
YP_001798622.1	cce_5242	20.106	2	2	172034845	Unassigned	hypothetical protein
YP_001798623.1	cce_5243	2.913	1	12	172034846	Unassigned	hypothetical protein
YP_001798624.1	cce_5244	10.857	1	1	172034847	Unassigned	hypothetical protein
YP_001798626.1	cce_5246	20.8	22	41	172034849	Unassigned	unknown
YP_001798632.1	cce_5252	28.182	3	5	172034855	Unassigned	unknown
YP_001798633.1	cce_5253	14.894	2	3	172034856	Unassigned	hypothetical protein; contains DUF433
YP_001798634.1	cce_5254	24.503	6	20	172034857	Unassigned	unknown
YP_001798658.1	cce_5258	54.651	3	6	172034862	Unassigned	hypothetical protein; contains a ribbon-helix-helix domain
YP_001798659.1	cce_5259	9.89	1	1	172034863	Unassigned	hypothetical protein
YP_001798662.1	cce_5262	6.071	3	5	172034866	Unassigned	hypothetical protein
YP_001798663.1	cce_5263	29.231	3	24	172034867	Cellular processes: Cell killing	death-on-curing protein
YP_001798664.1	cce_5264	16.438	1	1	172034868	Unassigned	hypothetical protein; contains an addiction module antidote domain
YP_001798665.1	cce_5265	2.057	2	2	172034869	Other categories: Other	putative TrwC/TraI protein
YP_001798666.1	cce_5266	15.833	1	4	172034870	Unassigned	hypothetical protein
YP_001798667.1	cce_5267	4.049	2	3	172034871	Unassigned	unknown
YP_001798668.1	cce_5268	24.845	3	13	172034872	Unassigned	hypothetical protein
YP_001798670.1	cce_5270	39.869	4	8	172034874	Cellular processes: Chaperones	heat shock protein Hsp20; gene=hspA3
YP_001798671.1	cce_5271	38.225	6	13	172034875	Unassigned	unknown
YP_001798672.1	cce_5272	31.492	4	36	172034876	Regulatory functions	transcriptional regulator, TetR family
YP_001798674.1	cce_5274	7.534	1	2	172034878	Unassigned	hypothetical protein; contains an alpha/beta hydrolase fold-1 domain
YP_001798675.1	cce_5275	15.183	3	15	172034879	Unassigned	unknown
YP_001798676.1	cce_5276	81.818	5	15	172034880	Unassigned	unknown
YP_001798679.1	cce_5279	5.801	1	2	172034883	Other categories: Transposon-related functions	integrase/recombinase
YP_001798680.1	cce_5280	1.409	1	1	172034884	Translation: Degradation of proteins, peptides, and glycopeptides	hypothetical protein; contains a Na-Ca exchanger/integrin-beta4 domain
YP_001798681.1	cce_5281	25.974	6	102	172034886	Unassigned	hypothetical protein
YP_001798682.1	cce_5282	4.837	1	1	172034887	Unassigned	hypothetical protein
YP_001798684.1	cce_5284	8.997	3	3	172034889	Unassigned	unknown; contains MobA/MobL protein domains
YP_001798686.1	cce_5286	52.709	7	33	172034891	Translation: Ribosomal proteins	50S ribosomal protein L7/L12-like protein
YP_001798688.1	cce_5288	48.529	3	12	172034893	Unassigned	hypothetical protein
YP_001798689.1	cce_5289	17.532	2	12	172034894	Other categories: Transposon-related functions	integrase/recombinase
YP_001798690.1	cce_5290	100	7	119	172034895	Unassigned	unknown
YP_001798691.1	cce_5291	17.259	3	6	172034896	Unassigned	hypothetical protein
YP_001798692.1	cce_5292	18.121	2	4	172034897	Unassigned	unknown
YP_001798693.1	cce_5293	52.525	7	76	172034898	Unassigned	unknown
YP_001798695.1	cce_5295	11.236	1	6	172034900	Unassigned	unknown
YP_001798696.1	cce_5296	8.029	1	1	172034901	Other categories: Adaptations and atypical conditions	putative virulence associated protein C; gene=vapC1
YP_001798699.1	cce_5299	32.967	3	76	172034904	Unassigned	hypothetical protein
YP_001798700.1	cce_5300	21.101	3	4	172034906	Other categories: Transposon-related functions	probable integrase/recombinase
YP_001798701.1	cce_5301	8.876	3	8	172034907	Unassigned	hypothetical protein; contains a winged helix repressor DNA-binding domain
YP_001798702.1	cce_5302	4.651	1	1	172034908	Unassigned	hypothetical protein
YP_001798704.1	cce_5304	6.533	4	11	172034910	Other categories: Other	hypothetical protein
YP_001798708.1	cce_5308	37.795	6	46	172034914	Unassigned	unknown; contains an excinuclease ABC, C subunit, N-terminal domain
YP_001798709.1	cce_5309	22.024	2	8	172034915	Unassigned	hypothetical protein
YP_001798710.1	cce_5310	13.372	2	2	172034916	Unassigned	hypothetical protein
YP_001801420.1	cce_0002	7.761	2	4	172034919	Other categories: Other	alcohol dehydrogenase
YP_001801422.1	cce_0004	2.754	1	1	172034921	Transport and binding proteins	cation efflux system membrane protein; gene=czcA
YP_001801424.1	cce_0006	3.846	1	1	172034923	Unassigned	hypothetical protein; contains a glycoside hydrolase, family 24 domain
YP_001801427.1	cce_0009	56.061	5	53	172034926	Unassigned	unknown
YP_001801432.1	cce_0014	6.832	1	1	172034931	DNA replication, restriction, modification, recombination, and repair	putative site-specific DNA-methyltransferase
YP_001801433.1	cce_0015	32.964	12	37	172034932	Unassigned	unknown; contains a Lambda repressor-like, DNA-binding domain
YP_001801434.1	cce_0016	8	2	2	172034933	Regulatory functions	two-component sensor histidine kinase
YP_001801436.1	cce_0018	43.721	4	21	172034935	Unassigned	unknown; contains a beta-lactamase-like domain
YP_001801437.1	cce_0019	84.298	29	1380	172034936	Unassigned	unknown
YP_001801438.1	cce_0020	9.382	2	8	172034937	Unassigned	conserved hypothetical protein
YP_001801439.1	cce_0021	21.186	4	10	172034938	Unassigned	unknown; contains HesB/YadR/YfhF domains
YP_001801440.1	cce_0022	78.014	10	434	172034939	Unassigned	unknown; contains a TPR-like helical domain
YP_001801445.1	cce_0027	10.909	2	2	172034944	Energy metabolism: Sugars	hypothetical protein; contains a RelA/SpoT domain
YP_001801446.1	cce_0028	36.41	5	18	172034945	Unassigned	unknown; contains DUF820
YP_001801447.1	cce_0029	49.123	16	522	172034946	Unassigned	rfrA family pentapeptide repeat
YP_001801448.1	cce_0030	39.013	14	173	172034947	Amino acid biosynthesis: Aromatic amino acid family	histidine biosynthesis bifunctional protein, phosphoribosyl-AMP cyclohydrolase/phosphoribosyl-ATP pyrophosphohydrolase; gene=hisIE
YP_001801450.1	cce_0032	3.163	1	1	172034949	Transport and binding proteins	ferrous iron transport protein B; gene=feoB1
YP_001801452.1	cce_0034	82.292	4	61	172034951	Unassigned	unknown; contains a Ferritin/ribonucleotide reductase-like domain
YP_001801453.1	cce_0035	6.716	1	1	172034952	Unassigned	hypothetical protein
YP_001801454.1	cce_0036	75.683	23	425	172034953	Energy metabolism: Amino acids and amines	alanine dehydrogenase; gene=ald
YP_001801455.1	cce_0037	72	15	301	172034954	Unassigned	unknown
YP_001801457.1	cce_0039	9.424	2	4	172034956	Cell envelope: Surface polysaccharides, lipopolysaccharides and antigens	mannosyl transferase; gene=rfbW
YP_001801459.1	cce_0041	11.795	3	7	172034958	Unassigned	hypothetical protein
YP_001801460.1	cce_0042	10.638	2	2	172034959	Amino acid biosynthesis: Aromatic amino acid family	histidinol-phosphate phosphatase, HAD-superfamily hydrolase subfamily IIIA
YP_001801461.1	cce_0043	5.612	1	2	172034960	Cell envelope: Surface polysaccharides, lipopolysaccharides and antigens	phosphoheptose isomerase; gene=gmhA
YP_001801462.1	cce_0044	23.226	5	39	172034961	Cell envelope: Surface polysaccharides, lipopolysaccharides and antigens	putative GDP-L-fucose synthase
YP_001801464.1	cce_0046	34.711	2	2	172034963	Other categories: Transposon-related functions	transposase
YP_001801467.1	cce_0049	34.694	4	6	172034966	Unassigned	hypothetical protein; contains DUF172
YP_001801468.1	cce_0050	46.602	3	4	172034967	Unassigned	putative addiction module toxin, Txe/YoeB
YP_001801470.1	cce_0052	86.719	9	344	172034969	Unassigned	DUF1499-containing protein
YP_001801471.1	cce_0053	21.451	5	12	172034970	Unassigned	unknown; contains a senescence marker protein-30 (SMP-30) domain
YP_001801472.1	cce_0054	6.884	1	7	172034971	Cell envelope: Membranes, lipoproteins, and porins	polipoprotein diacylglyceryltransferase; gene=lgt
YP_001801473.1	cce_0055	23.91	18	49	172034972	Unassigned	putative metal-dependent phosphohydrolase
YP_001801474.1	cce_0056	44.501	12	52	172034973	Unassigned	hypothetical protein; contains an S-layer homology (SLH) domain
YP_001801475.1	cce_0057	2.466	1	2	172034974	Unassigned	hypothetical protein
YP_001801476.1	cce_0058	78.947	12	260	172034975	Unassigned	unknown
YP_001801478.1	cce_0060	17.949	3	17	172034977	Unassigned	unknown; contains DUF318, transmembrane
YP_001801479.1	cce_0061	45.979	20	370	172034978	Energy metabolism: Glycolate pathway	glycolate oxidase subunit; gene=glcD
YP_001801480.1	cce_0062	14.894	1	2	172034979	Unassigned	NUDIX hydrolase
YP_001801482.1	cce_0064	90.909	38	1592	172034981	Amino acid biosynthesis: Glutamate family / Nitrogen assimilation	N-acetyl-gamma-glutamyl-phosphate reductase; gene=argC
YP_001801484.1	cce_0066	1.684	1	1	172034983	Transport and binding proteins	putative sodium/sulfate transporter, DASS family
YP_001801485.1	cce_0067	7.4	6	13	172034984	Transport and binding proteins	cation-transporting ATPase, E1-E2 type
YP_001801487.1	cce_0069	34.884	1	1	172034986	Unassigned	unknown
YP_001801489.1	cce_0071	3.911	3	4	172034988	Unassigned	unknown; contains a GTP-binding protein, HSR1-related domain
YP_001801491.1	cce_0073	79.195	22	887	172034990	Unassigned	unknown
YP_001801495.1	cce_0077	44.342	41	267	172034994	Amino acid biosynthesis: Aspartate family	5-methyltetrahydrofolate--homocysteine methyltransferase; gene=metH
YP_001801496.1	cce_0078	4.649	3	4	172034995	Transport and binding proteins	chloride channel protein
YP_001801498.1	cce_0080	30.126	12	83	172034997	Translation: Degradation of proteins, peptides, and glycopeptides	carboxyl-terminal protease; gene=ctpB
YP_001801499.1	cce_0081	69	16	1143	172034998	Translation: Ribosomal proteins	30S ribosomal protein S14; gene=rps14
YP_001801500.1	cce_0082	16.216	1	1	172034999	Unassigned	conserved hypothetical protein
YP_001801501.1	cce_0083	8.247	1	2	172035000	Translation: Aminoacyl tRNA synthetases and tRNA modification	leucyl/phenylalanyl-tRNA--protein transferase; gene=aat
YP_001801502.1	cce_0084	24.762	6	49	172035001	Unassigned	putative methyltransferase
YP_001801503.1	cce_0085	11.157	3	18	172035002	Unassigned	hypothetical protein
YP_001801505.1	cce_0087	14.379	4	13	172035004	Energy metabolism: Pentose phosphate pathway	metallophosphoesterase
YP_001801506.1	cce_0088	10.497	4	15	172035005	Unassigned	unknown
YP_001801507.1	cce_0089	5.109	1	1	172035006	Unassigned	CHP1784-containing protein
YP_001801508.1	cce_0090	41.071	4	10	172035007	Unassigned	rfrA family pentapeptide repeat
YP_001801509.1	cce_0091	9.294	3	6	172035008	Transport and binding proteins	probable potassium efflux transporter
YP_001801511.1	cce_0093	43.691	20	46	172035010	Unassigned	unknown; contains a toll-Interleukin receptor domain
YP_001801512.1	cce_0094	15.325	5	51	172035011	Unassigned	unknown
YP_001801513.1	cce_0095	17.314	2	2	172035012	Unassigned	hypothetical protein
YP_001801514.1	cce_0096	13.333	2	2	172035013	Unassigned	putative NUDIX hydrolase
YP_001801515.1	cce_0097	8.867	1	2	172035014	Biosynthesis of cofactors, prosthetic groups, and carriers: Molybdopterin	putative molybdopterin-guanine dinucleotide biosynthesis protein A
YP_001801520.1	cce_0102	84.667	21	1172	172035019	Translation: Nucleoproteins	RNA-binding protein
YP_001801521.1	cce_0103	97.854	50	3428	172035020	Energy metabolism: Sugars	ribose 5-phosphate isomerase; gene=rpiA
YP_001801527.1	cce_0109	13.086	5	7	172035026	Unassigned	hypothetical protein; contains a polysaccharide deacetylase domain
YP_001801528.1	cce_0110	12.551	3	6	172035027	Unassigned	unknown; contains a transposase, IS605 OrfB domain
YP_001801530.1	cce_0112	52.075	20	781	172035029	Unassigned	unknown
YP_001801531.1	cce_0113	58.667	51	1150	172035030	Other categories: Drug and analog sensitivity	putative transport protein
YP_001801533.1	cce_0115	81.231	19	153	172035032	Regulatory functions	response regulator
YP_001801534.1	cce_0116	16.77	3	202	172035033	Unassigned	unknown
YP_001801535.1	cce_0117	8.549	3	49	172035034	Unassigned	hypothetical protein
YP_001801536.1	cce_0118	62.5	6	118	172035035	Unassigned	unknown
YP_001801537.1	cce_0119	84.058	3	7	172035036	Unassigned	unknown; contains UPF0150
YP_001801538.1	cce_0120	58	6	44	172035037	Unassigned	unknown
YP_001801539.1	cce_0121	50.218	16	381	172035038	Unassigned	unknown; contains DUF306, Meta and HslJ
YP_001801540.1	cce_0122	7.227	2	4	172035039	Transport and binding proteins	putative quaternary amine uptake ABC transporter (QAT) family, periplasmic substrate-binding protein
YP_001801541.1	cce_0123	6.135	1	1	172035040	Biosynthesis of cofactors, prosthetic groups, and carriers: Thiamine	thiamine monophosphate kinase; gene=thiL
YP_001801542.1	cce_0124	2.414	1	1	172035041	Transport and binding proteins	putative ABC transporter, oligopeptides
YP_001801543.1	cce_0125	50.943	3	114	172035042	Transport and binding proteins	probable divalent-cation tolerance protein; gene=cutA
YP_001801544.1	cce_0126	29.803	9	51	172035043	Unassigned	putative Glycosyl transferase, group 1
YP_001801545.1	cce_0127	9.251	1	1	172035044	Other categories: Other	glucosyl transferase
YP_001801546.1	cce_0128	25.862	1	5	172035045	Unassigned	unknown
YP_001801547.1	cce_0129	67.714	14	251	172035046	Unassigned	unknown
YP_001801549.1	cce_0131	46.012	4	21	172035048	Unassigned	unknown
YP_001801551.1	cce_0133	3.54	1	3	172035050	Cell envelope: Murein sacculus and peptidoglycan	cell wall hydrolase/autolysin family protein
YP_001801552.1	cce_0134	6.115	1	1	172035051	Other categories: Other	putative methyltransferase
YP_001801553.1	cce_0135	70.616	29	2093	172035052	Other categories: Drug and analog sensitivity	putative rehydrin
YP_001801554.1	cce_0136	91.25	28	463	172035053	Translation: Ribosomal proteins	50S ribosomal protein L28; gene=rpl28
YP_001801555.1	cce_0137	74.419	31	407	172035054	Regulatory functions	putative sulfotransferase
YP_001801556.1	cce_0138	20.266	5	17	172035055	Unassigned	unknown; contains an alpha/beta hydrolase fold-1 domain
YP_001801557.1	cce_0139	8.091	2	2	172035056	Unassigned	hypothetical protein; contains a phospholipid/glycerol acyltransferase domain
YP_001801559.1	cce_0141	29.778	6	25	172035058	Unassigned	unknown; contains a methyltransferase type 11 domain
YP_001801560.1	cce_0142	15.951	3	12	172035059	Unassigned	unknown
YP_001801562.1	cce_0144	71.329	89	1494	172035061	Translation: Degradation of proteins, peptides, and glycopeptides	aminopeptidase N; gene=pepN
YP_001801564.1	cce_0146	97.531	7	91	172035063	Translation: Nucleoproteins	RNA-binding protein
YP_001801565.1	cce_0147	98.969	34	1908	172035064	Unassigned	unknown
YP_001801566.1	cce_0148	4.348	3	4	172035065	Transport and binding proteins	cation-transporting P-type ATPase, E1-E2 type
YP_001801567.1	cce_0149	21.947	14	104	172035066	Other categories: Other	probable protein phosphatase
YP_001801568.1	cce_0150	21.096	6	14	172035067	Unassigned	putative glycosyl transferase
YP_001801569.1	cce_0151	9.722	1	1	172035068	Unassigned	hypothetical protein
YP_001801570.1	cce_0152	18.151	5	21	172035069	Biosynthesis of cofactors, prosthetic groups, and carriers: Cobalamin, heme, phycobilin and porphyrin	putative dTDP-4-dehydrorhamnose reductase
YP_001801571.1	cce_0153	14.224	3	4	172035070	Unassigned	putative HAD-superfamily subfamily IA hydrolase, REG-2-like protein
YP_001801572.1	cce_0154	39.899	22	489	172035071	Photosynthesis and respiration: NADH dehydrogenase	type 2 NADH dehydrogenase; gene=ndbB
YP_001801573.1	cce_0155	97.512	32	1214	172035072	Other categories: Adaptations and atypical conditions	light repressed protein; gene=lrtA
YP_001801575.1	cce_0157	6.667	1	1	172035074	Fatty acid, phospholipid, and sterol metabolism	lipoate-protein ligase B; gene=lipB
YP_001801576.1	cce_0158	16.463	1	14	172035075	Unassigned	hypothetical protein; contains DUF427
YP_001801577.1	cce_0159	14.521	6	12	172035076	Translation: Aminoacyl tRNA synthetases and tRNA modification	tRNA-guanine transglycosylase; gene=tgt
YP_001801578.1	cce_0160	66.541	14	71	172035077	Unassigned	unknown; contains a MOSC domain
YP_001801582.1	cce_0164	2.649	1	1	172035081	Regulatory functions	two-component sensor histidine kinase
YP_001801584.1	cce_0166	39.855	8	15	172035083	Unassigned	CHP268-containing protein
YP_001801585.1	cce_0167	24.667	7	42	172035084	Unassigned	unknown; contains a CHP147 domain
YP_001801586.1	cce_0168	46.914	3	23	172035085	Other categories: Other	unknown
YP_001801589.1	cce_0171	36.346	18	39	172035088	Unassigned	unknown
YP_001801590.1	cce_0172	65.41	43	1195	172035089	Energy metabolism: Amino acids and amines	glutamate-1-semialdehyde aminomutase; gene=hemL
YP_001801591.1	cce_0173	75.362	12	191	172035090	Unassigned	putative methionine sulfoxide reductase B
YP_001801592.1	cce_0174	97.77	44	3594	172035091	Biosynthesis of cofactors, prosthetic groups, and carriers: Thioredoxin, glutaredoxin, and glutathione	glutathione S-transferase; gene=gst1
YP_001801593.1	cce_0175	57.522	21	185	172035092	Unassigned	unknown
YP_001801594.1	cce_0176	46.667	4	132	172035093	Unassigned	unknown
YP_001801595.1	cce_0177	26.667	2	6	172035094	Unassigned	putative CsbD-like protein
YP_001801601.1	cce_0183	5.943	2	3	172035100	Other categories: Adaptations and atypical conditions	sporulation protein; gene=spoIID
YP_001801602.1	cce_0184	2.696	1	1	172035101	Other categories: Transposon-related functions	transposase
YP_001801603.1	cce_0185	21.519	1	1	172035102	Unassigned	hypothetical protein
YP_001801605.1	cce_0187	14.525	2	2	172035104	Other categories: Transposon-related functions	transposase
YP_001801606.1	cce_0188	21.951	1	1	172035105	Other categories: Transposon-related functions	transposase
YP_001801609.1	cce_0191	11.258	1	1	172035108	Unassigned	hypothetical protein
YP_001801611.1	cce_0193	48.288	20	246	172035110	Unassigned	unknown; contains DUF1400
YP_001801613.1	cce_0196	36.775	16	61	172035112	Unassigned	unknown; contains DUF1400
YP_001801615.1	cce_0198	13.793	3	7	172035114	Amino acid biosynthesis: Glutamate family / Nitrogen assimilation	LysR family transcriptional regulatory protein, nitrogen assimilation transcriptional activator; gene=ntcB
YP_001801616.1	cce_0199	79.05	30	623	172035115	Biosynthesis of cofactors, prosthetic groups, and carriers: Cobalamin, heme, phycobilin and porphyrin	magnesium chelatase, ATPase subunit I; gene=chlI
YP_001801617.1	cce_0200	20.448	5	25	172035116	Unassigned	hypothetical protein; contains UPF0118
YP_001801618.1	cce_0201	73.488	35	875	172035117	Other categories: Other	peptidase, S9C
YP_001801619.1	cce_0202	5.612	1	1	172035118	Central intermediary metabolism: Nitrogen fixation	NifS-like class-V aminotransferase, probable cysteine desulfurase
YP_001801620.1	cce_0203	11.905	1	1	172035119	Unassigned	conserved hypothetical protein
YP_001801621.1	cce_0204	6.811	2	2	172035120	Fatty acid, phospholipid, and sterol metabolism	AMP-dependent synthetase and ligase
YP_001801622.1	cce_0205	20.359	1	1	172035121	Unassigned	hypothetical protein
YP_001801623.1	cce_0206	34.277	8	24	172035122	Other categories: Other	alcohol dehydrogenase
YP_001801624.1	cce_0207	13.725	2	5	172035123	Unassigned	conserved hypothetical protein
YP_001801625.1	cce_0208	31.792	9	19	172035124	Translation: Degradation of proteins, peptides, and glycopeptides	probable peptidase M22, glycoprotease
YP_001801626.1	cce_0209	6.969	2	6	172035125	Unassigned	unknown; contains a Mechanosensitive ion channel, MscS domain
YP_001801627.1	cce_0210	81.173	24	1233	172035126	Amino acid biosynthesis: Serine family / Sulfur assimilation	cysteine synthase
YP_001801628.1	cce_0211	14.167	2	3	172035127	Unassigned	hypothetical protein
YP_001801629.1	cce_0212	8.555	3	5	172035128	Unassigned	unknown
YP_001801630.1	cce_0213	9.595	4	12	172035129	Unassigned	unknown
YP_001801634.1	cce_0217	86.139	35	1592	172035133	Translation: Ribosomal proteins	30S ribosomal protein S4; gene=rps4
YP_001801635.1	cce_0218	85.714	1	1	172035134	Unassigned	hypothetical protein
YP_001801636.1	cce_0219	89.415	56	2227	172035135	Translation: Ribosomal proteins	30S ribosomal protein S1; gene=rps1-1
YP_001801637.1	cce_0220	3.114	2	2	172035136	Regulatory functions	two-component sensor histidine kinase
YP_001801639.1	cce_0222	4.906	1	1	172035138	Energy metabolism: Sugars	putative glucose 1-dehydrogenase
YP_001801640.1	cce_0223	99.248	58	3847	172035139	Translation: Ribosomal proteins	50S ribosomal protein L7/L12; gene=rpl7
YP_001801641.1	cce_0224	97.34	36	3145	172035140	Translation: Ribosomal proteins	50S ribosomal protein L10; gene=rpl10
YP_001801642.1	cce_0225	94.538	53	2751	172035141	Translation: Ribosomal proteins	50S ribosomal protein L1; gene=rpl1
YP_001801643.1	cce_0226	68.085	28	1339	172035142	Translation: Ribosomal proteins	50S ribosomal protein L11; gene=rpl11
YP_001801644.1	cce_0227	87.383	25	309	172035143	Regulatory functions	transcription antitermination protein; gene=nusG
YP_001801645.1	cce_0228	24	3	186	172035144	Cellular processes: Protein and peptide secretion	preprotein translocase SecE subunit; gene=secE
YP_001801647.1	cce_0230	27.189	5	46	172035146	Unassigned	unknown
YP_001801648.1	cce_0231	96.104	11	313	172035147	Unassigned	putative RNA polymerase, omega subunit
YP_001801649.1	cce_0232	80.388	46	1041	172035148	Amino acid biosynthesis: Glutamate family / Nitrogen assimilation	L-argininosuccinate lyase; gene=argH
YP_001801651.1	cce_0234	26.151	8	12	172035150	Unassigned	unknown; contains a stage II sporulation E domain
YP_001801652.1	cce_0235	17.765	17	605	172035151	Unassigned	unknown
YP_001801654.1	cce_0237	8.333	1	1	172035153	Unassigned	conserved hypothetical protein
YP_001801657.1	cce_0240	37.719	11	82	172035156	Cell envelope: Murein sacculus and peptidoglycan	UDP-N-acetylmuramoylalanine-D-glutamate ligase; gene=murD
YP_001801659.1	cce_0242	4.404	1	1	172035158	Other categories: Other	glycosyl transferase, group 1
YP_001801660.1	cce_0243	55.396	21	213	172035159	Other categories: Other	glycosyl transferase, group 1
YP_001801661.1	cce_0244	19.105	11	34	172035160	Unassigned	unknown; contains DUF187
YP_001801663.1	cce_0246	99.444	24	896	172035162	Other categories: Adaptations and atypical conditions	putative DNA-binding protein, starvation-inducible
YP_001801664.1	cce_0247	33.106	12	1348	172035163	Unassigned	unknown; contains a Mechanosensitive ion channel, MscS domain
YP_001801665.1	cce_0248	43.462	18	85	172035164	Amino acid biosynthesis: Branched chain family	putative 2-isopropylmalate synthase/homocitrate synthase family protein
YP_001801667.1	cce_0250	15.842	1	1	172035166	Unassigned	hypothetical protein
YP_001801668.1	cce_0251	8.347	4	27	172035167	Transport and binding proteins	putative sodium/sulfate transporter, DASS family
YP_001801669.1	cce_0252	7.229	2	2	172035168	Unassigned	unknown
YP_001801670.1	cce_0253	10.465	3	13	172035169	Other categories: Other	glycosyl transferase, family 2
YP_001801671.1	cce_0254	54.872	17	114	172035170	Other categories: Other	glycosyl transferase, group 1
YP_001801672.1	cce_0255	91.071	6	195	172035171	Unassigned	unknown
YP_001801674.1	cce_0257	9.465	3	3	172035173	Regulatory functions	two-component sensor histidine kinase
YP_001801675.1	cce_0258	64.855	17	91	172035174	Amino acid biosynthesis: Serine family / Sulfur assimilation	phosphoadenosine phosphosulfate reductase; gene=cysH
YP_001801676.1	cce_0259	83.077	4	7	172035175	Unassigned	unknown
YP_001801677.1	cce_0260	35.177	15	53	172035176	Other categories: Other	GTP-binding protein; gene=engA
YP_001801680.1	cce_0263	37.013	4	46	172035179	Amino acid biosynthesis: Aromatic amino acid family	3-dehydroquinate dehydratase; gene=aroQ
YP_001801681.1	cce_0264	13.983	4	24	172035180	Unassigned	unknown
YP_001801682.1	cce_0265	49.315	3	8	172035181	Unassigned	unknown
YP_001801684.1	cce_0267	24.363	9	2385	172035183	Photosynthesis and respiration: Photosystem II	photosystem II D1 protein; gene=psbA3
YP_001801685.1	cce_0268	87.912	18	280	172035184	Unassigned	putative HAD-superfamily phosphatase subfamily IIIA protein
YP_001801686.1	cce_0269	18.28	1	18	172035185	Unassigned	conserved hypothetical protein
YP_001801687.1	cce_0270	56.233	15	119	172035186	Unassigned	unknown
YP_001801688.1	cce_0271	21.444	7	11	172035187	Other categories: Other	probable alpha amylase
YP_001801689.1	cce_0272	13.45	1	2	172035188	Unassigned	hypothetical protein
YP_001801691.1	cce_0274	0.886	1	1	172035190	Unassigned	hypothetical protein; contains a N-acylglucosamine 2-epimerase-type domain and a ThiJ/PfpI domain
YP_001801693.1	cce_0276	68.718	22	285	172035192	Transport and binding proteins	ATP-binding protein of sugar ABC transportor
YP_001801694.1	cce_0277	58.271	51	1426	172035193	Transcription: Degradation of RNA	ribonuclease E; gene=rne
YP_001801695.1	cce_0278	2.844	1	3	172035194	Unassigned	rfrA family pentapeptide repeat
YP_001801696.1	cce_0279	20.103	5	15	172035195	Other categories: Other	NifS-like class-V aminotransferase, probable cysteine desulfurase
YP_001801697.1	cce_0280	36.727	10	155	172035196	Unassigned	unknown
YP_001801698.1	cce_0281	39.877	5	32	172035197	Translation: Protein modification and translation factors	unknown; contains DUF785
YP_001801699.1	cce_0282	70.455	18	279	172035198	Amino acid biosynthesis: Aromatic amino acid family	imidazole glycerol phosphate synthase, cyclase subunit; gene=hisF
YP_001801701.1	cce_0284	100	10	166	172035200	Translation: Aminoacyl tRNA synthetases and tRNA modification	glutamyl-tRNA (Gln) amidotransferase subunit C; gene=gatC
YP_001801702.1	cce_0285	82.081	13	92	172035201	Photosynthesis and respiration: Photosystem I	photosystem I assembly related protein; gene=ycf3
YP_001801704.1	cce_0287	32.23	10	54	172035203	Transport and binding proteins	CemA family protein, probable integral membrane protein
YP_001801705.1	cce_0288	2.355	1	3	172035204	Unassigned	conserved hypothetical protein
YP_001801706.1	cce_0289	94.262	12	342	172035205	Regulatory functions	two-component response regulator
YP_001801707.1	cce_0290	68.333	14	557	172035206	Translation: Ribosomal proteins	30S ribosomal protein S21; gene=rps21-2
YP_001801708.1	cce_0291	18.056	9	43	172035207	Unassigned	unknown; contains a heat shock protein DnaJ, N-terminal domain
YP_001801709.1	cce_0292	79.592	41	1339	172035208	Energy metabolism: Pyruvate dehydrogenase	pyruvate dehydrogenase E1 component alpha subunit; gene=pdhA
YP_001801710.1	cce_0293	67.435	27	785	172035209	Amino acid biosynthesis: Aspartate family	aspartate-semialdehyde dehydrogenase, USG-1 related; gene=asd
YP_001801711.1	cce_0294	64.43	22	427	172035210	Amino acid biosynthesis: Aspartate family	dihydrodipicolinate synthase; gene=dapA
YP_001801712.1	cce_0295	39.389	24	229	172035211	Unassigned	CHP_MG423-containing protein
YP_001801713.1	cce_0296	43.151	8	81	172035212	Unassigned	unknown
YP_001801714.1	cce_0297	44.203	23	138	172035213	Regulatory functions	two-component sensor histidine kinase
YP_001801715.1	cce_0298	65.041	18	475	172035214	Regulatory functions	two-component response regulator; gene=rpaA
YP_001801717.1	cce_0300	8.621	1	1	172035216	Unassigned	hypothetical protein
YP_001801718.1	cce_0301	28.822	9	17	172035217	Unassigned	unknown; contains glutathione S-transferase, C-terminal-like and Thioredoxin fold domains
YP_001801719.1	cce_0302	54.232	12	151	172035218	Transport and binding proteins	bicarbontate transport system ATP-binding protein; gene=cmpD
YP_001801720.1	cce_0303	68.909	36	811	172035219	Transport and binding proteins	bicarbontate transport system ATP-binding protein; gene=cmpC
YP_001801721.1	cce_0304	18.571	6	14	172035220	Transport and binding proteins	bicarbontate transport system permease protein; gene=cmpB
YP_001801722.1	cce_0305	90.728	75	10705	172035221	Transport and binding proteins	bicarbontate transport system substrate-binding protein; gene=cmpA
YP_001801723.1	cce_0306	35.152	5	9	172035222	Unassigned	unknown
YP_001801724.1	cce_0307	37.92	17	166	172035223	Biosynthesis of cofactors, prosthetic groups, and carriers: Thiamine	bifunctional glycine oxidase/thiamine biosynthesis protein; gene=thiOG
YP_001801725.1	cce_0308	55.263	4	14	172035224	Unassigned	unknown
YP_001801726.1	cce_0309	46.919	11	308	172035225	Other categories: Other	imidazole glycerol phosphate synthase subunit; gene=hisH
YP_001801727.1	cce_0310	9.873	4	7	172035226	Unassigned	putative arylsulfatase regulatory protein; gene=aslB
YP_001801728.1	cce_0311	6.061	1	1	172035227	Unassigned	conserved hypothetical protein
YP_001801730.1	cce_0313	82.857	32	2457	172035229	Transport and binding proteins	putative extracellular solute-binding protein, family 3
YP_001801731.1	cce_0314	41.353	9	82	172035230	Biosynthesis of cofactors, prosthetic groups, and carriers: Pantothenate	3-methyl-2-oxobutanoate hydroxymethyltransferase; gene=panB
YP_001801732.1	cce_0315	62.343	20	322	172035231	Biosynthesis of cofactors, prosthetic groups, and carriers: Cobalamin, heme, phycobilin and porphyrin	magnesium-protoporphyrin O-methyltransferase; gene=chlM
YP_001801733.1	cce_0316	91.701	26	872	172035232	Regulatory functions	probable serin-threonin phosphatase
YP_001801734.1	cce_0317	43.836	25	294	172035233	Unassigned	unknown; contains an ABC-1 domain
YP_001801735.1	cce_0318	100	23	1418	172035234	Unassigned	unknown
YP_001801736.1	cce_0319	66.553	40	2435	172035235	Cell envelope: Membranes, lipoproteins, and porins	putative S-layer OprB family carbohydrate-selective porin
YP_001801737.1	cce_0320	63.303	32	2891	172035236	Biosynthesis of cofactors, prosthetic groups, and carriers: Cobalamin, heme, phycobilin and porphyrin	light-dependent protochlorophyllide reductase; gene=por
YP_001801740.1	cce_0323	12.326	4	16	172035239	Unassigned	hypothetical protein; contains a bacterial surface antigen (D15) and Polypeptide-transport-associated, ShlB-type domain
YP_001801741.1	cce_0324	23.117	5	27	172035240	Unassigned	unknown; contains DUF58
YP_001801744.1	cce_0327	7.937	4	7	172035243	DNA replication, restriction, modification, recombination, and repair	ATP-dependent DNA helicase; gene=recG
YP_001801745.1	cce_0328	40.541	16	174	172035244	Translation: Degradation of proteins, peptides, and glycopeptides	putative peptidase
YP_001801749.1	cce_0332	6.299	1	1	172035248	Unassigned	hypothetical protein; contains DUF124
YP_001801753.1	cce_0336	36.111	14	104	172035252	Energy metabolism: Sugars	mannose-1-phosphate guanyltransferase
YP_001801754.1	cce_0337	30.024	7	16	172035253	Unassigned	unknown
YP_001801755.1	cce_0338	39.565	6	127	172035254	Other categories: Other	probable acylneuraminate cytidylyltransferase
YP_001801756.1	cce_0339	64.748	7	99	172035255	Unassigned	UPF0047-containing protein
YP_001801757.1	cce_0340	46.939	34	1121	172035256	Unassigned	unknown; contains DUF187
YP_001801758.1	cce_0341	81.495	39	3370	172035257	Other categories: Other	putative band 7 protein, cation conductance
YP_001801759.1	cce_0342	10.573	2	10	172035258	Transport and binding proteins	ATP-binding protein of ABC transporter
YP_001801762.1	cce_0345	90.526	11	158	172035261	Unassigned	unknown
YP_001801764.1	cce_0347	12.605	1	2	172035263	Unassigned	DUF196-containing protein
YP_001801768.1	cce_0351	0.974	1	1	172035267	Unassigned	hypothetical protein; contains a CRISPR-associated protein Crm2 domain
YP_001801769.1	cce_0352	23.077	3	10	172035268	Unassigned	unknown; contains DUF820
YP_001801771.1	cce_0354	2.765	1	1	172035270	Unassigned	hypothetical protein
YP_001801772.1	cce_0355	5.051	1	1	172035271	Unassigned	DUF324-containing protein
YP_001801773.1	cce_0356	14.444	2	2	172035272	Unassigned	hypothetical protein
YP_001801774.1	cce_0357	2.01	1	1	172035273	Unassigned	hypothetical protein; contains DUF324
YP_001801775.1	cce_0358	11.275	2	2	172035274	Other categories: Transposon-related functions	transposase
YP_001801776.1	cce_0359	2.237	1	1	172035275	Transport and binding proteins	putative NrtC-like protein
YP_001801777.1	cce_0360	18.699	1	41	172035276	Unassigned	hypothetical protein
YP_001801779.1	cce_0362	7.738	6	6	172035278	Unassigned	putative exonuclease SbcC
YP_001801781.1	cce_0364	12.5	2	34	172035280	Unassigned	unknown; contains a glutathione-dependent formaldehyde-activating, GFA domain
YP_001801782.1	cce_0365	86.325	12	502	172035281	Cellular processes: Cell division	histidine triad family protein
YP_001801783.1	cce_0366	13.333	2	7	172035282	Unassigned	unknown
YP_001801784.1	cce_0367	58.392	27	271	172035283	Unassigned	unknown; contains an ABC-1 domain
YP_001801785.1	cce_0368	29.961	7	30	172035284	Transport and binding proteins	ATP-binding protein of ABC transporter
YP_001801786.1	cce_0369	18.232	2	7	172035285	Unassigned	hypothetical protein; contains a pyridoxamine 5'-phosphate oxidase-related, FMN-binding domain
YP_001801787.1	cce_0370	64.122	19	188	172035286	Translation: Degradation of proteins, peptides, and glycopeptides	protease
YP_001801788.1	cce_0371	1.538	1	1	172035287	DNA replication, restriction, modification, recombination, and repair	DNA-damage-inducible/multi antimicrobial extrusion protein; gene=matE2
YP_001801789.1	cce_0372	8.516	5	12	172035288	Unassigned	unknown; contains EAL, Chase2 and GGDEF domains
YP_001801790.1	cce_0373	23.05	3	5	172035289	Unassigned	DUF928-containing protein
YP_001801791.1	cce_0374	36.17	7	67	172035290	Cell envelope: Surface polysaccharides, lipopolysaccharides and antigens	probable UDP-N-acetyl-D-mannosaminuronic acid transferase; gene=rffM
YP_001801792.1	cce_0375	22.114	13	69	172035291	Unassigned	putative membrane protein
YP_001801794.1	cce_0377	40.339	10	85	172035293	Unassigned	unknown; contains a methyltransferase FkbM domain
YP_001801795.1	cce_0378	11.111	3	14	172035294	Other categories: Other	glycosyl transferase, family 2
YP_001801796.1	cce_0379	77.363	38	325	172035295	Other categories: Other	putative methyltransferase
YP_001801799.1	cce_0382	5.378	2	3	172035298	Biosynthesis of cofactors, prosthetic groups, and carriers: Folic acid	hypothetical protein; contains a thymidylate synthase domain
YP_001801801.1	cce_0384	57.746	9	49	172035300	Purines, pyrimidines, nucleosides, and nucleotides: Interconversions and salvage of nucleosides and nucleotides	deoxyuridine 5'triphosphate nucleotidohydrolase
YP_001801804.1	cce_0387	38.889	6	50	172035303	DNA replication, restriction, modification, recombination, and repair	putative cytidine/deoxycytidylate deaminase
YP_001801805.1	cce_0388	33.406	28	255	172035304	Transport and binding proteins	cation transporter, P-type ATPase family, E1-E2 type
YP_001801806.1	cce_0389	66.087	11	83	172035305	Unassigned	unknown; contains a TrkA-N domain
YP_001801808.1	cce_0391	13.369	2	2	172035307	Unassigned	hypothetical protein; contains a Ribonucleotide reductase regulator NrdR-like domain
YP_001801811.1	cce_0394	76.337	31	546	172035310	Central intermediary metabolism: Polysaccharides and glycoproteins	glycoside hydrolase family 13, putative neopullulanase; gene=npl
YP_001801812.1	cce_0395	77.574	23	370	172035311	Amino acid biosynthesis: Glutamate family / Nitrogen assimilation	nitrilase/cyanide hydratase and apolipoprotein N-acyltransferase
YP_001801813.1	cce_0396	54.486	29	349	172035312	Energy metabolism: TCA cycle	fumarate hydratase; gene=fumC
YP_001801814.1	cce_0397	12.462	1	1	172035313	Unassigned	hypothetical protein; contains a HTTM domain
YP_001801815.1	cce_0398	6.667	1	1	172035314	Unassigned	hypothetical protein
YP_001801816.1	cce_0399	81.166	35	2903	172035315	Transport and binding proteins	probable ABC transporter periplasmic branched chain amino acid binding protein; gene=natB
YP_001801817.1	cce_0400	38.636	3	10	172035316	Photosynthesis and respiration: Photosystem I	photosystem I reaction center subunit X; gene=psaK1
YP_001801818.1	cce_0401	44.419	21	139	172035317	Cell envelope: Murein sacculus and peptidoglycan	UDP-N-acetylglucosamine 1-carboxyvinyltransferase; gene=murA
YP_001801820.1	cce_0403	18.531	9	59	172035319	Unassigned	hypothetical protein; contains a MscS mechanosensitive ion channel domain
YP_001801821.1	cce_0404	19.93	4	56	172035320	Purines, pyrimidines, nucleosides, and nucleotides: Purine ribonucleotide biosynthesis	formyltetrahydrofolate deformylase; gene=purU
YP_001801822.1	cce_0405	46.128	9	101	172035321	Energy metabolism: Amino acids and amines	putative 3-hydroxyisobutyrate dehydrogenase; gene=mmsB
YP_001801823.1	cce_0406	9.259	3	4	172035322	Unassigned	hypothetical protein
YP_001801824.1	cce_0407	72.545	26	285	172035323	Cell envelope: Murein sacculus and peptidoglycan	unknown; contains Mur ligase and DUF1727 domains
YP_001801825.1	cce_0408	27.273	4	22	172035324	Unassigned	hypothetical protein; contains a HNH endonuclease domain
YP_001801827.1	cce_0410	7.74	3	5	172035326	Other categories: Transposon-related functions	reverse transcriptase
YP_001801829.1	cce_0412	35.443	10	46	172035328	Other categories: Other	glycosyl transferase, family 2
YP_001801830.1	cce_0413	51.272	17	48	172035329	Unassigned	unknown; contains a secretion protein HlyD domain
YP_001801831.1	cce_0414	19.885	15	46	172035330	Transport and binding proteins	RND multidrug efflux transporter
YP_001801832.1	cce_0415	2.249	1	1	172035331	Other categories: Other	hypothetical protein; contains FbpA fibronectin-binding and DUF814 domains
YP_001801833.1	cce_0416	22.33	3	7	172035332	Unassigned	unknown
YP_001801834.1	cce_0417	58.947	9	86	172035333	Unassigned	unknown
YP_001801835.1	cce_0418	1.485	1	1	172035334	Cell envelope: Surface structures	pilin biogenesis protein; gene=pilC
YP_001801836.1	cce_0419	11.957	3	4	172035335	Cellular processes: Chemotaxis	twitching motility protein; gene=pilT1
YP_001801837.1	cce_0420	17.725	8	10	172035336	Cellular processes: Protein and peptide secretion	general secretion pathway protein E; gene=gspE
YP_001801839.1	cce_0422	44.123	23	298	172035338	Other categories: Other	circadian clock protein; gene=kaiC1
YP_001801840.1	cce_0423	46.226	5	29	172035339	Other categories: Other	circadian clock protein; gene=kaiB1
YP_001801841.1	cce_0424	12.752	3	8	172035340	Other categories: Other	circadian clock protein; gene=kaiA
YP_001801842.1	cce_0425	52.131	9	98	172035341	Unassigned	unknown
YP_001801843.1	cce_0426	71.698	16	111	172035342	Purines, pyrimidines, nucleosides, and nucleotides: Purine ribonucleotide biosynthesis	phosphoribosylglycinamide formyltransferase; gene=purN
YP_001801844.1	cce_0427	5.814	1	1	172035343	Central intermediary metabolism: Nitrogen metabolism	probable oxygenase
YP_001801845.1	cce_0428	6.536	1	1	172035344	Unassigned	conserved hypothetical protein
YP_001801846.1	cce_0429	10.828	1	2	172035345	Unassigned	putative prokaryotic chromosome segregation and condensation protein ScpB
YP_001801852.1	cce_0435	10.277	2	3	172035351	Other categories: Other	circadian clock protein; gene=kaiB3
YP_001801854.1	cce_0437	26.357	2	3	172035353	Unassigned	conserved hypothetical protein
YP_001801855.1	cce_0438	20.499	6	15	172035354	Translation: Aminoacyl tRNA synthetases and tRNA modification	S-adenosylmethionine:tRNA ribosyltransferase-isomerase; gene=queA
YP_001801856.1	cce_0439	37.632	13	112	172035355	Unassigned	unknown; contains DUF323 and a CopG-like DNA-binding domain
YP_001801857.1	cce_0440	10.159	1	1	172035356	Other categories: Drug and analog sensitivity	probable bacitracin resistance protein; gene=bacA
YP_001801858.1	cce_0441	75.207	25	678	172035357	Unassigned	photosystem II 22 kD protein; gene=psb29
YP_001801860.1	cce_0443	4.681	1	3	172035359	Unassigned	conserved hypothetical protein
YP_001801861.1	cce_0444	6.667	5	10	172035360	Cellular processes: Chemotaxis	methyl accepting chemotaxis protein
YP_001801863.1	cce_0446	38.843	2	2	172035362	Regulatory functions	two-component response regulator
YP_001801865.1	cce_0448	26.829	7	19	172035364	Regulatory functions	response regulator
YP_001801866.1	cce_0449	80.483	42	469	172035365	Unassigned	unknown
YP_001801867.1	cce_0450	5.263	1	1	172035366	Biosynthesis of cofactors, prosthetic groups, and carriers: Cobalamin, heme, phycobilin and porphyrin	cobalamin biosynthetic protein; gene=cbiB
YP_001801870.1	cce_0453	100	52	4578	172035369	Unassigned	putative transcriptional regulator AbrB
YP_001801871.1	cce_0454	28.889	3	40	172035370	Unassigned	conserved hypothetical protein
YP_001801872.1	cce_0455	23.56	3	5	172035371	Cellular processes: Chaperones	hypothetical protein; contains a DnaJ N-terminal four helical 'J' domain
YP_001801873.1	cce_0456	77.387	17	476	172035372	Unassigned	thioredoxin-like protein
YP_001801874.1	cce_0457	16.929	3	6	172035373	Regulatory functions	probable polysaccharide deacetylase
YP_001801875.1	cce_0458	45.02	6	45	172035374	Other categories: Other	putative methylase
YP_001801876.1	cce_0459	64.55	12	177	172035375	Unassigned	unknown
YP_001801877.1	cce_0460	76.655	30	2558	172035376	Fatty acid, phospholipid, and sterol metabolism	enoyl-[acyl-carrier-protein] reductase; gene=fabI
YP_001801878.1	cce_0461	60.177	12	133	172035377	Regulatory functions	nitrogen-responsive regulatory protein; gene=ntcA
YP_001801879.1	cce_0462	25.514	13	39	172035378	Unassigned	conserved hypothetical protein
YP_001801880.1	cce_0463	30.216	4	81	172035379	Unassigned	putative resolvase, RNase H-like fold
YP_001801881.1	cce_0464	47.518	11	99	172035380	Unassigned	unknown; contains a Sulfotransferase domain
YP_001801882.1	cce_0465	5.455	1	2	172035381	Unassigned	conserved hypothetical protein
YP_001801884.1	cce_0467	12.2	5	6	172035383	Unassigned	conserved hypothetical protein
YP_001801885.1	cce_0468	2.692	1	6	172035384	Unassigned	hypothetical protein; contains a MFS 1 domain
YP_001801888.1	cce_0471	17.791	12	32	172035387	Unassigned	unknown; contains UPF0004
YP_001801892.1	cce_0475	9.453	2	11	172035391	Biosynthesis of cofactors, prosthetic groups, and carriers: Thioredoxin, glutaredoxin, and glutathione	glutathione S-transferase; gene=gst4
YP_001801893.1	cce_0476	30.189	4	37	172035392	Energy metabolism: Sugars	2-C-methyl-D-erythritol 24-cyclodiphosphate synthase; gene=ispF
YP_001801896.1	cce_0479	74.874	17	1548	172035395	Other categories: Adaptations and atypical conditions	probable nutrient-stress induced DNA binding protein
YP_001801897.1	cce_0480	16.667	1	4	172035396	Unassigned	hypothetical protein; contains a rare lipoprotein A domain
YP_001801898.1	cce_0481	57.937	9	125	172035397	Unassigned	unknown; contains TPR_1 tetratricopeptide repeat domains
YP_001801899.1	cce_0482	90.769	8	218	172035398	Unassigned	putative heavy metal transport/detoxification protein
YP_001801900.1	cce_0483	30.216	3	6	172035399	Unassigned	hypothetical protein; contains a Glyoxalase/extradiol ring-cleavage dioxygenase domain
YP_001801901.1	cce_0484	10.398	4	12	172035400	DNA replication, restriction, modification, recombination, and repair	single-stranded-DNA-specific exonuclease; gene=recJ1
YP_001801902.1	cce_0485	42.049	8	35	172035401	Unassigned	unknown; contains a GTP-binding protein, HSR1-related domain
YP_001801905.1	cce_0488	71.193	14	168	172035404	Unassigned	unknown; contains a GUN4-like domain
YP_001801907.1	cce_0490	59.938	17	179	172035406	Biosynthesis of cofactors, prosthetic groups, and carriers: Thioredoxin, glutaredoxin, and glutathione	glutathione synthetase; gene=gshB
YP_001801908.1	cce_0491	41.573	3	7	172035407	Other categories: Other	glutaredoxin; gene=grxC1
YP_001801909.1	cce_0492	11.333	2	3	172035408	Unassigned	hypothetical protein; contains rfrA pentapeptide repeat and TPR_1 tetratricopeptide repeat domains
YP_001801910.1	cce_0493	10.997	2	3	172035409	Other categories: Other	6-pyruvoyl tetrahydropterin synthase; gene=ptpS
YP_001801911.1	cce_0494	63.235	24	2090	172035410	Unassigned	unknown
YP_001801912.1	cce_0495	8.917	3	5	172035411	Unassigned	hypothetical protein
YP_001801914.1	cce_0497	13.029	6	8	172035413	Transport and binding proteins	ATP-binding protein of ABC transporter
YP_001801916.1	cce_0499	6.866	2	3	172035415	Other categories: Other	cytochrome c assembly protein
YP_001801919.1	cce_0502	34.511	14	97	172035418	Purines, pyrimidines, nucleosides, and nucleotides: Pyrimidine ribonucleotide biosynthesis	bifunctional orotidine-5'-phosphate decarboxylase/orotate phosphoribosyltransferase protein; gene=pyrFE
YP_001801920.1	cce_0503	8.192	2	3	172035419	DNA replication, restriction, modification, recombination, and repair	Holliday junction DNA helicase; gene=ruvB
YP_001801921.1	cce_0504	14.474	2	2	172035420	Unassigned	hypothetical protein
YP_001801922.1	cce_0505	81.25	62	4279	172035421	Translation: Protein modification and translation factors	peptidyl-prolyl cis-trans isomerase
YP_001801923.1	cce_0506	47.445	6	158	172035422	Unassigned	unknown
YP_001801924.1	cce_0507	26.054	15	82	172035423	Unassigned	unknown
YP_001801925.1	cce_0508	31.459	11	26	172035424	Unassigned	putative phosphoenolpyruvate carboxykinase (ATP)
YP_001801926.1	cce_0509	54.772	27	175	172035425	Translation: Aminoacyl tRNA synthetases and tRNA modification	cysteinyl-tRNA synthetase; gene=cysS1
YP_001801927.1	cce_0510	47.727	17	599	172035426	Amino acid biosynthesis: Aspartate family	homoserine kinase; gene=thrB
YP_001801928.1	cce_0511	45.382	9	74	172035427	Unassigned	hypothetical protein
YP_001801929.1	cce_0512	26.974	14	71	172035428	Cellular processes: Cell killing	unknown
YP_001801930.1	cce_0513	58.769	18	179	172035429	Unassigned	unknown; contains a macrocin-O-methyltransferase domain
YP_001801931.1	cce_0514	30.837	4	12	172035430	Unassigned	hypothetical protein
YP_001801932.1	cce_0515	26.545	18	52	172035431	Central intermediary metabolism: Polysaccharides and glycoproteins	probable glycosyl transferase, group 1
YP_001801933.1	cce_0516	22.665	17	58	172035432	Cell envelope: Surface polysaccharides, lipopolysaccharides and antigens	glycosyl transferase, group 1
YP_001801934.1	cce_0517	22.712	4	7	172035433	Unassigned	unknown; contains a glycosyl transferase, family 2 domain
YP_001801935.1	cce_0518	50.309	17	208	172035434	Unassigned	unknown
YP_001801936.1	cce_0519	11.273	5	7	172035435	Unassigned	hypothetical protein; contains glycosyl transferase, family 2 and Methyltransferase type 12 domains
YP_001801937.1	cce_0520	5.372	1	1	172035436	Other categories: Other	putative methyltransferase
YP_001801939.1	cce_0522	11.439	1	2	172035438	Unassigned	hypothetical protein; contains a methyltransferase FkbM domain
YP_001801941.1	cce_0524	12.157	10	20	172035440	Unassigned	unknown; contains a glycosyl transferase, group 1 domain
YP_001801942.1	cce_0525	42.473	43	312	172035441	Unassigned	unknown; contains a glycosyl transferase, family 2 domain
YP_001801943.1	cce_0526	65.026	21	578	172035442	Unassigned	unknown; contains a methyltransferase FkbM domain
YP_001801944.1	cce_0527	14.145	7	27	172035443	Unassigned	unknown
YP_001801945.1	cce_0528	16.763	7	11	172035444	Unassigned	hypothetical protein
YP_001801946.1	cce_0529	17.347	3	4	172035445	Other categories: Other	putative alpha/beta hydrolase
YP_001801947.1	cce_0530	5.063	1	3	172035446	Unassigned	putative adenylate cyclase
YP_001801948.1	cce_0531	4.017	1	1	172035447	Unassigned	hypothetical protein
YP_001801949.1	cce_0532	79.787	2	2	172035448	Unassigned	hypothetical protein; contains a thioredoxin fold domain
YP_001801951.1	cce_0534	16.574	6	17	172035450	Unassigned	unknown
YP_001801952.1	cce_0535	82.5	10	169	172035451	Unassigned	unknown
YP_001801953.1	cce_0536	26.25	2	6	172035452	Unassigned	unknown
YP_001801954.1	cce_0537	11.905	1	4	172035453	Unassigned	unknown
YP_001801955.1	cce_0538	15.063	2	5	172035454	Biosynthesis of cofactors, prosthetic groups, and carriers: Cobalamin, heme, phycobilin and porphyrin	precorrin-2 C20-methyltransferase; gene=cbiL
YP_001801957.1	cce_0540	5.752	2	8	172035456	Other categories: Other	Fmu, rRNA SAM-dependent methyltransferase
YP_001801958.1	cce_0541	46.429	6	86	172035457	Unassigned	unknown
YP_001801959.1	cce_0542	33.191	5	17	172035458	Unassigned	hypothetical protein
YP_001801960.1	cce_0543	27.059	2	18	172035459	Cell envelope: Murein sacculus and peptidoglycan	putative GCN5-related N-acetyltransferase
YP_001801961.1	cce_0544	26.804	7	29	172035460	Transport and binding proteins	magnesium and cobalt transport protein; gene=corA
YP_001801962.1	cce_0545	59.859	7	49	172035461	Unassigned	putative Nitrogenase-associated protein
YP_001801963.1	cce_0546	30.808	4	12	172035462	Unassigned	hypothetical protein; contains a thioredoxin fold domain
YP_001801964.1	cce_0547	96.97	11	159	172035463	Central intermediary metabolism: Nitrogen fixation	nifT/fixU
YP_001801965.1	cce_0548	88.596	6	20	172035464	Central intermediary metabolism: Nitrogen fixation	iron-sulfur cofactor synthesis protein; gene=nifZ
YP_001801966.1	cce_0549	3.979	1	1	172035465	Central intermediary metabolism: Nitrogen fixation	homocitrate synthase; gene=nifV
YP_001801971.1	cce_0554	56.327	26	175	172035470	Central intermediary metabolism: Nitrogen fixation	nitrogenase cofactor biosynthesis protein; gene=nifB
YP_001801973.1	cce_0556	9.167	1	1	172035472	Regulatory functions	4Fe-4S ferredoxin
YP_001801974.1	cce_0557	58.5	26	311	172035473	Central intermediary metabolism: Nitrogen fixation	nitrogenase cofactor synthesis protein; gene=nifS
YP_001801975.1	cce_0558	65.188	21	223	172035474	Central intermediary metabolism: Nitrogen fixation	iron-sulfur cluster assembly protein; gene=nifU
YP_001801976.1	cce_0559	76.758	56	4972	172035475	Central intermediary metabolism: Nitrogen fixation	nitrogenase iron protein; gene=nifH
YP_001801977.1	cce_0560	98.958	97	2642	172035476	Central intermediary metabolism: Nitrogen fixation	nitrogenase molybdenum-iron protein alpha chain; gene=nifD
YP_001801978.1	cce_0561	95.108	84	6126	172035477	Central intermediary metabolism: Nitrogen fixation	nitrogenase molybdenum-iron protein beta chain; gene=nifK
YP_001801980.1	cce_0563	35.381	17	53	172035479	Central intermediary metabolism: Nitrogen fixation	nitrogenase molybdenum-iron cofactor biosynthesis protein; gene=nifE
YP_001801981.1	cce_0564	36.123	13	64	172035480	Central intermediary metabolism: Nitrogen fixation	nitrogenase molybdenum-iron cofactor biosynthesis protein; gene=nifN
YP_001801982.1	cce_0565	98.54	22	712	172035481	Central intermediary metabolism: Nitrogen fixation	probable nitrogen fixation protein; gene=nifX
YP_001801983.1	cce_0566	49.123	10	440	172035482	Unassigned	DUF269-containing protein
YP_001801984.1	cce_0567	82.051	12	227	172035483	Unassigned	DUF683-containing protein
YP_001801985.1	cce_0568	81.897	24	609	172035484	Central intermediary metabolism: Nitrogen fixation	nitrogen fixation protein; gene=nifW
YP_001801986.1	cce_0569	11.07	2	2	172035485	Other categories: heterocyst differentiation	putative molybdenum cofactor biosynthesis/nitrogen fixation related protein; gene=hesA
YP_001801987.1	cce_0570	42.017	3	38	172035486	Other categories: heterocyst differentiation	Fe-S cluster biosynthesis, putative nitrogen fixation related protein; gene=hesB
YP_001801988.1	cce_0571	57.522	8	154	172035487	Other categories: heterocyst differentiation	2Fe-2S ferredoxin, putative nitrogen fixation related protein
YP_001801989.1	cce_0572	8.451	1	2	172035488	Unassigned	hypothetical protein
YP_001801991.1	cce_0574	6.731	1	1	172035490	Transport and binding proteins	GTP-binding protein, HSR1-related
YP_001801992.1	cce_0575	7.598	2	2	172035491	Transport and binding proteins	ferrous iron transport protein B; gene=feoB2
YP_001801993.1	cce_0576	34.524	1	1	172035492	Unassigned	ferrous iron transport protein A; gene=feoA2
YP_001801995.1	cce_0578	5.684	1	5	172035494	Transport and binding proteins	putative molybdate ABC transporter, permease protein
YP_001801996.1	cce_0579	20.175	2	4	172035495	Central intermediary metabolism: Nitrogen metabolism	4Fe-4S ferredoxin; gene=fdxB
YP_001801997.1	cce_0580	30.769	1	1	172035496	Cellular processes: Transformation	putative virulence associated protein B; gene=vapB
YP_001801998.1	cce_0581	12.214	1	1	172035497	Cellular processes: Transformation	putative virulence associated protein C; gene=vapC2
YP_001802001.1	cce_0584	9.494	1	1	172035500	Unassigned	conserved hypothetical protein
YP_001802003.1	cce_0586	48.193	5	22	172035502	Unassigned	unknown
YP_001802005.1	cce_0588	52.962	11	109	172035504	Unassigned	unknown; contains TPR_1 tetratricopeptide repeat domains
YP_001802006.1	cce_0589	77.477	20	3233	172035505	Photosynthesis and respiration: Soluble electron carriers	cytochrome c family protein
YP_001802007.1	cce_0590	76.471	29	2269	172035506	Photosynthesis and respiration: Soluble electron carriers	plastocyanin; gene=petE
YP_001802008.1	cce_0591	25.225	5	19	172035507	Other categories: Other	KHG-KDPG bifunctional aldolase
YP_001802009.1	cce_0592	17.722	1	2	172035508	Unassigned	hypothetical protein
YP_001802010.1	cce_0593	70.652	47	3047	172035509	Translation: Degradation of proteins, peptides, and glycopeptides	protease
YP_001802011.1	cce_0594	18.133	5	14	172035510	Amino acid biosynthesis: Glutamate family / Nitrogen assimilation	glutamate 5-kinase; gene=proB
YP_001802012.1	cce_0595	56.772	28	616	172035511	Energy metabolism: Glycolysis	glucokinase; gene=glk
YP_001802013.1	cce_0596	6.92	1	1	172035512	DNA replication, restriction, modification, recombination, and repair	mrr restriction system protein
YP_001802014.1	cce_0597	7.085	2	2	172035513	Unassigned	hypothetical protein; contains DUF1400
YP_001802015.1	cce_0598	73.585	32	839	172035514	Unassigned	unknown; contains an S-layer homology (SLH) domain
YP_001802017.1	cce_0600	23.519	11	149	172035516	Central intermediary metabolism: Phosphorus compounds	exopolyphosphatase; gene=ppx
YP_001802018.1	cce_0601	14.706	4	7	172035517	Transcription: RNA synthesis, modification, and DNA transcription	group 2 sigma-70 RNA polymerase sigma factor E; gene=sigE
YP_001802019.1	cce_0602	42.857	6	55	172035518	Other categories: Adaptations and atypical conditions	probable CAB/ELIP/HLIP family protein
YP_001802020.1	cce_0603	4.739	3	9	172035519	Photosynthesis and respiration: NADH dehydrogenase	NADH dehydrogenase subunit 5; gene=ndhF3
YP_001802021.1	cce_0604	9.8	4	90	172035520	Photosynthesis and respiration: NADH dehydrogenase	NADH dehydrogenase subunit 4; gene=ndhD3
YP_001802022.1	cce_0605	72.748	34	2182	172035521	Unassigned	protein involved in constitutive low affinity CO2 uptake; gene=cupA
YP_001802023.1	cce_0606	77.022	43	1124	172035522	Central intermediary metabolism: Polysaccharides and glycoproteins	phosphoglucomutase; gene=pgm
YP_001802024.1	cce_0607	100	22	2676	172035523	Unassigned	putative ribonuclease H
YP_001802025.1	cce_0608	43.67	20	196	172035524	Unassigned	unknown
YP_001802026.1	cce_0609	70.485	17	360	172035525	Unassigned	unknown
YP_001802027.1	cce_0610	50	3	34	172035526	Unassigned	unknown
YP_001802028.1	cce_0611	17.823	14	36	172035527	Biosynthesis of cofactors, prosthetic groups, and carriers: Cobalamin, heme, phycobilin and porphyrin	magnesium chelatase, subunit H; gene=chlH2
YP_001802029.1	cce_0612	11.034	1	1	172035528	Unassigned	hypothetical protein
YP_001802030.1	cce_0613	38.636	3	6	172035529	Unassigned	unknown
YP_001802032.1	cce_0615	30.769	1	2	172035531	Biosynthesis of cofactors, prosthetic groups, and carriers: Cobalamin, heme, phycobilin and porphyrin	hypothetical protein
YP_001802033.1	cce_0616	58.4	15	160	172035532	Unassigned	unknown; contains a methyltransferase type 12 domain
YP_001802034.1	cce_0617	60.19	31	469	172035533	Other categories: Other	glycosyl transferase, group 1
YP_001802036.1	cce_0619	47.207	12	96	172035535	Cell envelope: Surface polysaccharides, lipopolysaccharides and antigens	dTDP-glucose 4,6-dehydratase; gene=rfbB1
YP_001802037.1	cce_0620	22.901	3	28	172035536	Unassigned	hypothetical protein; contains DUF29
YP_001802038.1	cce_0621	66.667	17	172	172035537	Unassigned	unknown
YP_001802039.1	cce_0622	25.556	4	19	172035538	Unassigned	conserved hypothetical protein
YP_001802040.1	cce_0623	88.252	118	5999	172035539	Transcription: RNA synthesis, modification, and DNA transcription	polyribonucleotide nucleotidyltransferase; gene=pnp
YP_001802041.1	cce_0624	22.175	7	29	172035540	Photosynthesis and respiration: NADH dehydrogenase	FAD-dependent pyridine nucleotide-disulphide oxidoreductase
YP_001802042.1	cce_0625	30.043	7	147	172035541	Unassigned	unknown; contains DUF820
YP_001802043.1	cce_0626	21.023	4	11	172035542	Transport and binding proteins	putative acetyltransferase
YP_001802044.1	cce_0627	12.882	8	13	172035543	Unassigned	unknown; contains a TPR-like helical domain
YP_001802045.1	cce_0628	76.796	18	80	172035544	Amino acid biosynthesis: Branched chain family	acetolactate synthase small subunit; gene=ilvN
YP_001802046.1	cce_0629	82.716	8	244	172035545	Other categories: Other	putative CP12
YP_001802047.1	cce_0630	27.147	8	72	172035546	Unassigned	putative peptidase M50
YP_001802048.1	cce_0631	22.751	3	9	172035547	Unassigned	unknown; contains DUF820
YP_001802049.1	cce_0632	27.215	5	12	172035548	Unassigned	unknown; contains a methyltransferase type 11 domain
YP_001802050.1	cce_0633	44.755	6	139	172035549	Unassigned	unknown
YP_001802051.1	cce_0634	2.696	1	1	172035550	Other categories: Transposon-related functions	transposase
YP_001802053.1	cce_0636	24.719	9	2741	172035552	Photosynthesis and respiration: Photosystem II	photosystem II D1 protein; gene=psbA5
YP_001802055.1	cce_0638	12.026	3	3	172035554	Other categories: Transposon-related functions	putative reverse transcriptase
YP_001802057.1	cce_0640	25.698	4	52	172035556	Unassigned	hypothetical protein
YP_001802058.1	cce_0641	60.891	12	460	172035557	Translation: Degradation of proteins, peptides, and glycopeptides	ATP-dependent Clp protease, proteolytic subunit; gene=clpP1
YP_001802059.1	cce_0642	10.811	3	4	172035558	Unassigned	hypothetical protein; contains DUF21 and CBS domains
YP_001802060.1	cce_0643	86.957	1	1	172035559	Unassigned	conserved hypothetical protein
YP_001802061.1	cce_0644	45.122	7	18	172035560	Transcription: RNA synthesis, modification, and DNA transcription	group 2 sigma-70 RNA polymerase sigma factor B; gene=sigB
YP_001802063.1	cce_0646	9.035	2	2	172035562	Other categories: heterocyst differentiation	ABC transporter membrane fusion protein, probable glycolipid exporter; gene=devB
YP_001802065.1	cce_0648	9.296	3	25	172035564	Other categories: heterocyst differentiation	ABC transporter permease protein, probable glycolipid exporter; gene=devC
YP_001802067.1	cce_0650	14.286	1	14	172035566	Unassigned	UPF YGGT-containing protein
YP_001802068.1	cce_0651	33.161	4	10	172035567	Unassigned	putative pyridoxamine 5-phosphate oxidase, FMN-binding
YP_001802070.1	cce_0653	81.166	30	981	172035569	DNA replication, restriction, modification, recombination, and repair	putative modulator of DNA gyrase; gene=pmbA
YP_001802071.1	cce_0654	43.81	4	185	172035570	Other categories: Other	2Fe-2S ferredoxin; gene=petF2
YP_001802072.1	cce_0655	3.525	2	2	172035571	Unassigned	conserved hypothetical protein
YP_001802073.1	cce_0656	3.855	2	2	172035572	Regulatory functions	two-component hybrid sensor and regulator
YP_001802074.1	cce_0657	4.235	1	1	172035573	Regulatory functions	two-component response regulator
YP_001802075.1	cce_0658	57.2	13	90	172035574	Unassigned	unknown; contains an Armadillo-like helical domain
YP_001802076.1	cce_0659	46.253	34	4890	172035575	Photosynthesis and respiration: Photosystem II	photosystem II CP43 protein, chlorophyll-binding protein CP43; gene=psbC
YP_001802077.1	cce_0660	26.554	23	3214	172035576	Photosynthesis and respiration: Photosystem II	photosystem II D2 protein; gene=psbD1
YP_001802078.1	cce_0661	90.173	32	912	172035577	Unassigned	putative GatB/Yqey
YP_001802079.1	cce_0662	62.088	31	330	172035578	Unassigned	unknown; contains a CHAD domain
YP_001802080.1	cce_0663	52.174	30	596	172035579	Energy metabolism: TCA cycle	succinate dehydrogenase flavoprotein subunit; gene=sdhA
YP_001802081.1	cce_0664	53.628	18	147	172035580	Unassigned	hypothetical protein
YP_001802083.1	cce_0666	88.512	91	4979	172035582	Energy metabolism: Sugars	glucose-6-phosphate isomerase; gene=pgi1
YP_001802086.1	cce_0669	88.611	31	361	172035585	Energy metabolism: Glycolysis	6-phosphofructokinase; gene=pfkA1
YP_001802089.1	cce_0672	21.839	1	3	172035588	Unassigned	hypothetical protein
YP_001802090.1	cce_0673	81.579	5	82	172035589	Unassigned	unknown
YP_001802095.1	cce_0678	93.151	32	951	172035594	Regulatory functions	two-component response regulator
YP_001802096.1	cce_0679	26.744	4	13	172035595	Other categories: Other	ferredoxin-like protein
YP_001802097.1	cce_0680	87.5	6	34	172035596	Unassigned	unknown
YP_001802100.1	cce_0683	27.523	5	14	172035599	Unassigned	putative transcriptional regulator
YP_001802102.1	cce_0685	43.32	29	151	172035601	Transport and binding proteins	iron-sulfur assembly protein; gene=sufB
YP_001802103.1	cce_0686	91.729	25	361	172035602	Transport and binding proteins	iron-sulfur assembly ATPase; gene=sufC
YP_001802104.1	cce_0687	30.097	2	4	172035603	Unassigned	hypothetical protein
YP_001802105.1	cce_0688	79.195	21	3302	172035604	Purines, pyrimidines, nucleosides, and nucleotides: Interconversions and salvage of nucleosides and nucleotides	nucleoside diphosphate kinase; gene=ndk
YP_001802106.1	cce_0689	2.434	1	1	172035605	Regulatory functions	putative diguanylate cyclase
YP_001802107.1	cce_0690	10.443	2	2	172035606	Transport and binding proteins	probable phosphonate ABC transporter, phosphate-binding protein
YP_001802109.1	cce_0692	19.643	3	7	172035608	Unassigned	unknown; contains a GCN5-related N-acetyltransferase domain
YP_001802110.1	cce_0693	61.111	1	1	172035609	Unassigned	unknown
YP_001802111.1	cce_0694	25.905	5	26	172035610	Unassigned	unknown; contains a methyltransferase type 11 domain
YP_001802112.1	cce_0695	8.315	3	5	172035611	Cellular processes: Detoxification	cytochrome P450
YP_001802113.1	cce_0696	4.348	1	1	172035612	Unassigned	hypothetical protein
YP_001802114.1	cce_0697	21.772	8	43	172035613	Unassigned	putative acetyltransferase, Eis type
YP_001802115.1	cce_0698	13.744	2	4	172035614	Other categories: Other	acetyltransferase, trimeric LpxA-like protein
YP_001802116.1	cce_0699	2.062	3	3	172035615	Cellular processes: Cell killing	hypothetical protein
YP_001802118.1	cce_0701	7.385	2	3	172035617	Energy metabolism: Glycolysis	pyruvate kinase; gene=pykF4
YP_001802120.1	cce_0703	19.244	3	21	172035619	Unassigned	unknown
YP_001802121.1	cce_0704	79.921	48	2508	172035620	Translation: Protein modification and translation factors	elongation factor TS; gene=tsf
YP_001802122.1	cce_0705	79.926	43	2433	172035621	Translation: Ribosomal proteins	30S ribosomal protein S2; gene=rps2
YP_001802123.1	cce_0706	27.711	2	16	172035622	Biosynthesis of cofactors, prosthetic groups, and carriers: Molybdopterin	molybdopterin (MPT) converting factor, subunit 2; gene=moaE
YP_001802124.1	cce_0707	15.052	5	7	172035623	Other categories: Other	phosphoglucosamine mutase; gene=glmM
YP_001802125.1	cce_0708	87.551	59	2705	172035624	Translation: Protein modification and translation factors	leucine aminopeptidase
YP_001802127.1	cce_0710	95.035	43	1083	172035626	Unassigned	unknown
YP_001802128.1	cce_0711	15	6	11	172035627	Other categories: Other	glycosyl transferase, group 1
YP_001802131.1	cce_0714	8.621	1	1	172035630	Unassigned	hypothetical protein; contains a CheW-like domain
YP_001802132.1	cce_0715	1.325	1	1	172035631	Cellular processes: Chemotaxis	methyl accepting chemotaxis protein
YP_001802135.1	cce_0718	39.633	8	37	172035634	Unassigned	putative glutamate--cysteine ligase
YP_001802136.1	cce_0719	38.562	7	31	172035635	Transcription: RNA synthesis, modification, and DNA transcription	probable tRNA/rRNA methyltransferase
YP_001802137.1	cce_0720	20.584	12	22	172035636	Cell envelope: Membranes, lipoproteins, and porins	putative peptidoglycan-binding peptidase, M23B family
YP_001802140.1	cce_0723	8.743	3	8	172035639	Unassigned	hypothetical protein
YP_001802143.1	cce_0726	4.882	4	4	172035642	Regulatory functions	serine/threonine protein kinase
YP_001802144.1	cce_0727	17.895	7	15	172035643	Unassigned	unknown; contains a winged helix repressor DNA-binding domain
YP_001802145.1	cce_0728	27.941	1	2	172035644	Unassigned	hypothetical protein
YP_001802146.1	cce_0729	25.11	3	20	172035645	Unassigned	hypothetical protein; contains DUF124
YP_001802147.1	cce_0730	18.222	3	148	172035646	Unassigned	unknown; contains DUF124
YP_001802148.1	cce_0731	6.466	1	9	172035647	Unassigned	hypothetical protein; contains DUF124
YP_001802149.1	cce_0732	9.722	1	6	172035648	Unassigned	hypothetical protein; contains a Peptidase M48, Ste24p domain
YP_001802151.1	cce_0734	2.293	1	1	172035650	Unassigned	hypothetical protein; contains a quinoprotein amine dehydrogenase, beta chain-like domain
YP_001802152.1	cce_0735	82.18	42	1347	172035651	Energy metabolism: Pyruvate dehydrogenase	dihydrolipoamide dehydrogenase; gene=lpdA
YP_001802154.1	cce_0737	38.889	11	56	172035653	Unassigned	unknown; contains a Ycf66, N-terminal domain
YP_001802155.1	cce_0738	18.502	2	3	172035654	Unassigned	WD40-like beta-propeller protein
YP_001802157.1	cce_0740	33.544	6	12	172035656	Unassigned	DUF362-containing protein
YP_001802159.1	cce_0742	65.414	4	13	172035658	Unassigned	unknown
YP_001802160.1	cce_0743	3.523	2	5	172035659	Regulatory functions	serine/threonine protein kinase
YP_001802161.1	cce_0744	15.317	6	21	172035660	Unassigned	unknown
YP_001802162.1	cce_0745	27.148	5	26	172035661	Other categories: Other	esterase
YP_001802164.1	cce_0747	12.577	3	6	172035663	Unassigned	putative adenosine deaminase
YP_001802166.1	cce_0749	3.153	1	4	172035665	Unassigned	hypothetical protein; contains a peptidase M48, Ste24p domain
YP_001802168.1	cce_0751	3.886	1	1	172035667	Unassigned	hypothetical protein; contains a glycosyl transferase, family 2 domain
YP_001802170.1	cce_0753	33.058	6	8	172035669	Energy metabolism: Glycolate pathway	probable HAD-superfamily hydrolase, subfamily IA, variant 1
YP_001802171.1	cce_0754	36.022	5	8	172035670	Regulatory functions	two-component response regulator
YP_001802174.1	cce_0757	25.203	2	4	172035673	Unassigned	unknown
YP_001802175.1	cce_0758	72.741	63	1116	172035674	DNA replication, restriction, modification, recombination, and repair	DNA gyrase B subunit; gene=gyrB
YP_001802176.1	cce_0759	51.136	5	55	172035675	Unassigned	unknown
YP_001802177.1	cce_0760	26.016	2	17	172035676	Unassigned	unknown
YP_001802178.1	cce_0761	30.166	6	7	172035677	Unassigned	probable extracellular solute-binding protein, family 1
YP_001802179.1	cce_0762	3.091	1	1	172035678	Transport and binding proteins: Unknown substrate	hypothetical protein; contains a mechanosensitive ion channel, MscS domain
YP_001802180.1	cce_0763	9.199	2	2	172035679	Other categories: Other	glycosyl transferase, family 2
YP_001802181.1	cce_0764	86.735	31	740	172035680	Unassigned	unknown; contains TPR_1 tetratricopeptide repeat domains
YP_001802182.1	cce_0765	11.667	1	2	172035681	Unassigned	hypothetical protein
YP_001802183.1	cce_0766	39.271	12	60	172035682	Other categories: Other	putative methyltransferase
YP_001802184.1	cce_0767	7.855	2	8	172035683	Fatty acid, phospholipid, and sterol metabolism	lipoate synthetase; gene=lipA1
YP_001802187.1	cce_0770	64.549	33	380	172035686	Central intermediary metabolism: Polysaccharides and glycoproteins	phosphoglucomutase/phosphomannomutase
YP_001802188.1	cce_0771	21.951	2	2	172035687	Other categories: Hydrogenase	hypothetical protein; contains a ferredoxin domain
YP_001802189.1	cce_0772	45.979	22	437	172035688	Unassigned	unknown; contains a FAD dependent oxidoreductase domain
YP_001802190.1	cce_0773	32.857	2	4	172035689	Unassigned	unknown
YP_001802191.1	cce_0774	11.272	3	5	172035690	Unassigned	hypothetical protein; contains DUF21 and CBS domains
YP_001802192.1	cce_0775	21.892	4	5	172035691	Unassigned	unknown; contains a FAD dependent oxidoreductase domain
YP_001802193.1	cce_0776	82.313	43	7625	172035692	Unassigned	photosystem II protein Q; gene=psbQ
YP_001802194.1	cce_0777	80.702	27	554	172035693	Other categories: Other	putative hydrolase
YP_001802195.1	cce_0778	60.173	11	32	172035694	Unassigned	unknown; contains a Ferritin/ribonucleotide reductase-like domain
YP_001802196.1	cce_0779	69.165	33	577	172035695	Transport and binding proteins	extracellular solute-binding protein, family 5
YP_001802197.1	cce_0780	4.07	1	1	172035696	Transport and binding proteins	permease protein of oligopeptide ABC transporter
YP_001802198.1	cce_0781	43.204	8	75	172035697	Unassigned	unknown; contains a bacterial regulatory factor, effector domain
YP_001802199.1	cce_0782	79.104	31	405	172035698	Energy metabolism: Sugars	aldo/keto reductase
YP_001802201.1	cce_0784	24.348	6	41	172035700	Cellular processes: Cell division	gid protein
YP_001802202.1	cce_0785	5.263	1	1	172035701	Unassigned	hypothetical protein; contains DUF820
YP_001802204.1	cce_0787	15.53	1	1	172035703	Unassigned	hypothetical protein
YP_001802205.1	cce_0788	26.829	14	73	172035704	Unassigned	unknown; contains a peptidase S8 and S53 domain
YP_001802208.1	cce_0791	22.4	2	4	172035707	Unassigned	hypothetical protein
YP_001802209.1	cce_0792	14.054	3	3	172035708	Unassigned	hypothetical protein; contains DUF411 and Thioredoxin fold domains
YP_001802210.1	cce_0793	40.711	13	93	172035709	Unassigned	unknown; contains a cupredoxin domain
YP_001802211.1	cce_0794	23.735	5	15	172035710	Unassigned	hypothetical protein
YP_001802212.1	cce_0795	28.671	6	34	172035711	Unassigned	unknown; contains a peptidase M48, Ste24p domain
YP_001802214.1	cce_0797	61.215	8	25	172035713	Biosynthesis of cofactors, prosthetic groups, and carriers: Pyridoxine	pyridoxamine 5'-phosphate oxidase; gene=pdxH
YP_001802215.1	cce_0798	82.833	25	1953	172035714	Central intermediary metabolism: Polysaccharides and glycoproteins	ribulose-phosphate 3-epimerase; gene=rpe
YP_001802216.1	cce_0799	18.529	3	5	172035715	Other categories: Other	oxidoreductase
YP_001802217.1	cce_0800	60.05	21	264	172035716	Energy metabolism: Pyruvate and acetyl-CoA metabolism	acetate kinase; gene=ackA1
YP_001802218.1	cce_0801	91.667	29	1533	172035717	Translation: Ribosomal proteins	50s ribosomal protein L19; gene=rpl19
YP_001802219.1	cce_0802	43.304	10	76	172035718	Biosynthesis of cofactors, prosthetic groups, and carriers: Cobalamin, heme, phycobilin and porphyrin	cob(I)alamin adenosyltransferase; gene=cobO
YP_001802220.1	cce_0803	27.053	5	58	172035719	Unassigned	putative Maf-like protein
YP_001802221.1	cce_0804	66.667	20	612	172035720	Photosynthesis and respiration: Photosystem II	photosystem II oxygen evolving complex protein PsbP, 23 kD extrinsic protein; gene=psbP
YP_001802222.1	cce_0805	41.368	7	12	172035721	Unassigned	putative ATP-NAD/AcoX kinase
YP_001802223.1	cce_0806	93.277	16	1054	172035722	Unassigned	unknown; contains a rieske [2Fe-2S] region domain
YP_001802225.1	cce_0808	15.789	1	1	172035724	Unassigned	hypothetical protein
YP_001802226.1	cce_0809	34.146	10	75	172035725	Unassigned	unknown
YP_001802227.1	cce_0810	42.105	1	1	172035726	Unassigned	hypothetical protein
YP_001802228.1	cce_0811	84.775	27	1118	172035727	Biosynthesis of cofactors, prosthetic groups, and carriers: Folic acid	methenyltetrahydrofolate cyclohydrolase; gene=folD
YP_001802230.1	cce_0813	45.752	4	13	172035729	DNA replication, restriction, modification, recombination, and repair	NUDIX hydrolase
YP_001802231.1	cce_0814	51.02	1	1	172035730	Unassigned	hypothetical protein
YP_001802232.1	cce_0815	62.451	13	165	172035731	Unassigned	unknown
YP_001802234.1	cce_0817	32.889	7	16	172035733	Regulatory functions	two component transcriptional regulator
YP_001802235.1	cce_0818	53.816	23	277	172035734	Cell envelope: Murein sacculus and peptidoglycan	UDP-N-acetylmuramoylalanyl-D-glutamate--2, 6-diaminopimelate ligase; gene=murE
YP_001802237.1	cce_0820	69.677	22	675	172035736	Unassigned	unknown
YP_001802238.1	cce_0821	64.815	5	41	172035737	Unassigned	unknown
YP_001802239.1	cce_0822	66.292	20	502	172035738	Unassigned	unknown; contains a DRTGG domain
YP_001802240.1	cce_0823	85.156	8	64	172035739	Unassigned	unknown
YP_001802241.1	cce_0824	11.688	1	1	172035740	Other categories: Transposon-related functions	transposase
YP_001802243.1	cce_0826	42.609	5	13	172035742	Unassigned	unknown
YP_001802245.1	cce_0828	9.122	2	5	172035744	Unassigned	unknown
YP_001802246.1	cce_0829	46.418	13	321	172035745	Amino acid biosynthesis: Aromatic amino acid family	anthranilate phosphoribosyltransferase; gene=trpD
YP_001802248.1	cce_0831	23.466	7	50	172035747	Biosynthesis of cofactors, prosthetic groups, and carriers: Menaquinone and ubiquinone	naphthoate synthase; gene=menB
YP_001802250.1	cce_0833	4.878	1	1	172035749	Unassigned	hypothetical protein; contains a methyltransferase type 12 domain
YP_001802251.1	cce_0834	5.936	2	2	172035750	Unassigned	exopolysaccharide synthesis protein; gene=exoD1
YP_001802252.1	cce_0835	90.118	68	3192	172035751	Energy metabolism: Amino acids and amines	S-adenosyl-L-homocysteine hydrolase; gene=ahcY
YP_001802253.1	cce_0836	43.243	1	15	172035752	Unassigned	hypothetical protein
YP_001802254.1	cce_0837	17.438	3	4	172035753	Unassigned	conserved hypothetical protein
YP_001802255.1	cce_0838	13.793	1	2	172035754	Unassigned	unknown
YP_001802256.1	cce_0839	5.556	2	2	172035755	Transport and binding proteins	putative Na-K-Cl cotransporter
YP_001802257.1	cce_0840	24.638	1	8	172035756	Unassigned	unknown
YP_001802258.1	cce_0841	29.684	17	208	172035757	Photosynthesis and respiration: Soluble electron carriers	pyridine nucleotide transhydrogenase beta subunit; gene=pntB
YP_001802259.1	cce_0842	6.316	1	2	172035758	Photosynthesis and respiration: Soluble electron carriers	putative nicotinamide nucleotide transhydrogenase, subunit alpha 2 (A2); gene=pntA-2
YP_001802260.1	cce_0843	65.455	42	1182	172035759	Photosynthesis and respiration: Soluble electron carriers	putative nicotinamide nucleotide transhydrogenase, subunit alpha 1 (A1); gene=pntA-1
YP_001802261.1	cce_0844	100	16	2151	172035760	Biosynthesis of cofactors, prosthetic groups, and carriers: Molybdopterin	molybdenum-pterin binding protein; gene=mop
YP_001802263.1	cce_0846	33.859	26	302	172035762	Transport and binding proteins	cation-transporting ATPase, E1-E2 ATPase
YP_001802264.1	cce_0847	58.846	16	150	172035763	Transport and binding proteins	molybdenum ABC transporter, periplasmic binding protein; gene=modA
YP_001802266.1	cce_0849	6.604	1	2	172035765	Unassigned	hypothetical protein
YP_001802270.1	cce_0853	33.79	7	11	172035769	Unassigned	unknown; contains a phosphoribosyltransferase domain
YP_001802271.1	cce_0854	22.059	1	2	172035770	Unassigned	hypothetical protein
YP_001802272.1	cce_0855	58.506	17	1052	172035771	Unassigned	DUF541-containing protein
YP_001802273.1	cce_0856	4.384	2	2	172035772	Other categories: Drug and analog sensitivity	probable mercuric reductase; gene=merA
YP_001802274.1	cce_0857	10.323	1	1	172035773	Unassigned	hypothetical protein
YP_001802277.1	cce_0860	25	2	1093	172035776	Photosynthesis and respiration: Photosystem II	photosystem II 10 kD phosphoprotein; gene=psbH
YP_001802278.1	cce_0861	59.551	9	169	172035777	Unassigned	putative twin-arginine translocation protein TatA/E
YP_001802279.1	cce_0862	25.243	7	98	172035778	Unassigned	unknown
YP_001802280.1	cce_0863	7.249	2	2	172035779	Transport and binding proteins	Na+/alanine symporter
YP_001802281.1	cce_0864	38.421	5	20	172035780	Unassigned	hypothetical protein; contains DUF820
YP_001802282.1	cce_0865	38.554	2	4	172035781	Unassigned	hypothetical protein
YP_001802283.1	cce_0866	9.589	1	12	172035782	Unassigned	hypothetical protein; contains a PilT protein, N-terminal domain
YP_001802285.1	cce_0868	44.211	6	19	172035784	Unassigned	unknown; contains DUF820
YP_001802286.1	cce_0869	35.377	5	12	172035785	Unassigned	unknown
YP_001802287.1	cce_0870	33.967	7	18	172035786	Unassigned	hypothetical protein; contains a secretion protein HlyD domain
YP_001802288.1	cce_0871	63.866	9	108	172035787	Photosynthesis and respiration: CO2 fixation	beta-carbonic anhydrase, periplasmic; gene=icfA2
YP_001802289.1	cce_0872	63.889	25	743	172035788	Unassigned	putative UCP014873
YP_001802290.1	cce_0873	23.846	2	2	172035789	Unassigned	hypothetical protein
YP_001802292.1	cce_0875	59.135	27	165	172035791	Transcription: RNA synthesis, modification, and DNA transcription	group 1 sigma-70 RNA polymerase sigma factor A; gene=sigA
YP_001802294.1	cce_0877	89.644	19	180	172035793	Biosynthesis of cofactors, prosthetic groups, and carriers: Carotenoid	geranylgeranyl pyrophosphate synthase; gene=crtE
YP_001802295.1	cce_0878	5.732	1	1	172035794	Cell envelope: Surface polysaccharides, lipopolysaccharides and antigens	coenzyme A biosynthesis protein
YP_001802298.1	cce_0881	18.563	4	27	172035797	Unassigned	unknown; contains DUF29
YP_001802299.1	cce_0882	48.889	12	83	172035798	Transport and binding proteins	phosphate ABC transporter, ATP-binding protein; gene=pstB1-2
YP_001802300.1	cce_0883	39.59	13	87	172035799	Transport and binding proteins	phosphate ABC transporter, ATP-binding protein; gene=pstB1
YP_001802301.1	cce_0884	23.248	4	14	172035800	Transport and binding proteins	phosphate ABC transporter, permease protein; gene=pstA1
YP_001802302.1	cce_0885	2.5	1	1	172035801	Transport and binding proteins	phosphate ABC transporter, permease protein; gene=pstC1
YP_001802303.1	cce_0886	74.805	28	4085	172035802	Transport and binding proteins	phosphate ABC transporter, periplasmic phosphate-binding protein; gene=pstS
YP_001802304.1	cce_0887	28.116	8	21	172035803	Transport and binding proteins	phosphate binding protein; gene=ptsS2
YP_001802305.1	cce_0888	35.103	15	63	172035804	Other categories: Drug and analog sensitivity	two-component sensor histidine kinase; gene=nblS
YP_001802307.1	cce_0890	37.57	22	142	172035806	Central intermediary metabolism: Polysaccharides and glycoproteins	glycogen synthase; gene=glgA2
YP_001802308.1	cce_0891	42.218	22	356	172035807	Unassigned	unknown; contains an outer membrane efflux protein domain
YP_001802309.1	cce_0892	57.658	13	280	172035808	Photosynthesis and respiration: Soluble electron carriers	probable ferredoxin
YP_001802311.1	cce_0894	12.109	2	4	172035810	Unassigned	DUF28-containing protein
YP_001802312.1	cce_0895	3.067	1	1	172035811	Unassigned	hypothetical protein; contains helicase, C-terminal, Type III restriction enzyme, res subunit and DEAD/DEAH box helicase, N-terminal domains
YP_001802314.1	cce_0897	54.965	22	290	172035813	Amino acid biosynthesis: Glutamate family / Nitrogen assimilation	gamma-glutamyl phosphate reductase; gene=proA1
YP_001802315.1	cce_0898	28.125	1	1	172035814	Unassigned	hypothetical protein
YP_001802319.1	cce_0902	81.102	46	2180	172035818	Energy metabolism: Amino acids and amines	carbamoyl phosphate synthase small subunit; gene=carA
YP_001802321.1	cce_0904	58.362	20	331	172035820	Unassigned	unknown; contains a Homeodomain-like domain
YP_001802322.1	cce_0905	20.447	3	3	172035821	Unassigned	rfrA family pentapeptide repeat
YP_001802323.1	cce_0906	16.712	4	16	172035822	Unassigned	hypothetical protein
YP_001802324.1	cce_0907	32.308	6	8	172035823	Unassigned	unknown
YP_001802327.1	cce_0910	31.579	4	51	172035826	Transport and binding proteins	ATP-binding protein of ABC transporter
YP_001802328.1	cce_0911	46.914	4	141	172035827	Unassigned	unknown
YP_001802329.1	cce_0912	4.878	2	20	172035828	Cell envelope: Murein sacculus and peptidoglycan	phospho-N-acetylmuramoyl-pentapeptide-transferase; gene=mraY
YP_001802331.1	cce_0914	8.519	2	3	172035830	Cellular processes: Cell killing	hemolysin A; gene=tly
YP_001802332.1	cce_0915	78.947	12	236	172035831	Unassigned	unknown
YP_001802333.1	cce_0916	7.643	1	5	172035832	Transport and binding proteins	cation efflux system protein
YP_001802334.1	cce_0917	14.286	3	3	172035833	Unassigned	hypothetical protein; contains DUF820
YP_001802337.1	cce_0920	98.328	243	29065	172035836	Photosynthesis and respiration: Phycobilisome	phycobilisome core-membrane linker polypeptide; gene=apcE
YP_001802338.1	cce_0921	46.061	14	115	172035837	Energy metabolism: Pentose phosphate pathway	ribose-phosphate pyrophosphokinase; gene=prsA
YP_001802340.1	cce_0923	73.654	22	138	172035839	Other categories: Drug and analog sensitivity	MRP protein-like protein
YP_001802341.1	cce_0924	48.232	26	1996	172035840	Unassigned	unknown; contains a glycosyl transferase, family 9 domain
YP_001802343.1	cce_0926	5.477	2	2	172035842	Biosynthesis of cofactors, prosthetic groups, and carriers: Cobalamin, heme, phycobilin and porphyrin	probable bifunctional Cobalamin (vitamin B12) biosynthesis/precorrin-3B C17-methyltransferase; gene=cbiGH
YP_001802344.1	cce_0927	65.501	35	518	172035843	Translation: Aminoacyl tRNA synthetases and tRNA modification	seryl-tRNA synthetase; gene=serS
YP_001802346.1	cce_0929	53.846	1	1	172035845	Unassigned	hypothetical protein
YP_001802350.1	cce_0933	21.951	1	1	172035849	Other categories: Transposon-related functions	putative transposase
YP_001802351.1	cce_0934	14.525	2	2	172035850	Other categories: Transposon-related functions	transposase
YP_001802352.1	cce_0935	42.333	17	117	172035851	Unassigned	unknown; contains a peptidase U62, modulator of DNA gyrase domain
YP_001802353.1	cce_0936	7.616	1	2	172035852	Unassigned	hypothetical protein
YP_001802355.1	cce_0938	45.116	6	73	172035854	Unassigned	unknown
YP_001802356.1	cce_0939	53.165	11	166	172035855	Central intermediary metabolism: Polysaccharides and glycoproteins	putative HAD-superfamily hydrolase, subfamily IA, variant 3; gene=gph
YP_001802357.1	cce_0940	21.854	2	2	172035856	Biosynthesis of cofactors, prosthetic groups, and carriers: Pantothenate	aspartate 1-decarboxylase; gene=panD
YP_001802360.1	cce_0943	11.071	3	9	172035859	Transport and binding proteins	probable permease protein of sugar ABC transporter, membrane component
YP_001802361.1	cce_0944	23.474	8	13	172035860	Other categories: Other	putative peptidase S13, D-Ala-D-Ala carboxypeptidase C
YP_001802362.1	cce_0945	66.667	22	418	172035861	Unassigned	unknown
YP_001802363.1	cce_0946	58.175	16	184	172035862	Unassigned	DUF152-containing protein
YP_001802364.1	cce_0947	52.083	8	67	172035863	Unassigned	unknown; contains DUF820
YP_001802365.1	cce_0948	40.226	6	17	172035864	Transport and binding proteins	ATP-binding protein of amino acid ABC transporter
YP_001802366.1	cce_0949	61.834	20	343	172035865	Translation: Aminoacyl tRNA synthetases and tRNA modification	methionyl-tRNA formyltransferase; gene=fmt
YP_001802370.1	cce_0953	73.719	87	1847	172035869	Photosynthesis and respiration: Soluble electron carriers	pyruvate oxidoreductase; gene=nifJ
YP_001802371.1	cce_0954	36.519	11	54	172035870	Unassigned	unknown
YP_001802372.1	cce_0955	6.569	1	3	172035871	Unassigned	hypothetical protein; contains a phage Gp37Gp68 domain
YP_001802374.1	cce_0957	7.468	2	2	172035873	Biosynthesis of cofactors, prosthetic groups, and carriers: Riboflavin	riboflavin biosynthesis protein; gene=ribF
YP_001802375.1	cce_0958	72.829	28	285	172035874	Translation: Degradation of proteins, peptides, and glycopeptides	putative peptidase M4, thermolysin
YP_001802376.1	cce_0959	33	2	101	172035875	Unassigned	hypothetical protein
YP_001802377.1	cce_0960	18.132	4	26	172035876	Unassigned	unknown
YP_001802379.1	cce_0962	20.807	4	58	172035878	Unassigned	hypothetical protein; contains a glycosyl transferase, family 2 domain
YP_001802380.1	cce_0963	64.912	12	85	172035879	Other categories: Other	4-diphosphocytidyl-2-C-methyl-D-erythritol synthase; gene=ispD
YP_001802381.1	cce_0964	24.211	4	17	172035880	Unassigned	putative UCP018957
YP_001802382.1	cce_0965	52.049	10	66	172035881	Other categories: Other	putative nucleotidyl transferase
YP_001802383.1	cce_0966	45.706	14	177	172035882	Other categories: Other	putative GHMP kinase, LmbP protein; gene=lmbP
YP_001802384.1	cce_0967	5.227	2	3	172035883	Unassigned	hypothetical protein; contains a recombinase domain
YP_001802386.1	cce_0969	3.653	1	10	172035885	Regulatory functions	two-component sensor histidine kinase
YP_001802387.1	cce_0970	50.667	9	31	172035886	Regulatory functions	two-component transcription regulator
YP_001802388.1	cce_0971	17.164	2	15	172035887	Photosynthesis and respiration: Soluble electron carriers	probable 4Fe-4S ferredoxin, iron-sulfur binding
YP_001802389.1	cce_0972	48.108	8	92	172035888	Cellular processes: Detoxification	thioredoxin; gene=trxA1
YP_001802390.1	cce_0973	49.505	21	161	172035889	Fatty acid, phospholipid, and sterol metabolism	glycerol kinase; gene=glpK
YP_001802392.1	cce_0975	67.081	12	498	172035891	Unassigned	unknown
YP_001802393.1	cce_0976	13.494	7	10	172035892	Unassigned	putative CocE/NonD hydrolase
YP_001802394.1	cce_0977	28.125	1	1	172035893	Unassigned	hypothetical protein
YP_001802395.1	cce_0978	17.284	1	6	172035894	Unassigned	hypothetical protein
YP_001802397.1	cce_0980	31.884	2	4	172035896	Unassigned	hypothetical protein
YP_001802398.1	cce_0981	15.054	1	1	172035897	Unassigned	hypothetical protein
YP_001802402.1	cce_0985	21.028	4	6	172035901	Unassigned	hypothetical protein; contains DUF820
YP_001802403.1	cce_0986	20.449	7	42	172035902	Unassigned	unknown; contains a methyltransferase type 11 domain
YP_001802404.1	cce_0987	88.112	66	2243	172035903	Central intermediary metabolism: Polysaccharides and glycoproteins	glucose-1-phosphate adenylyltransferase; gene=glgC1
YP_001802405.1	cce_0988	38.043	10	49	172035904	Unassigned	probable Haloacid dehalogenase-like hydrolase, type 3
YP_001802406.1	cce_0989	40.374	62	8397	172035905	Photosynthesis and respiration: Photosystem I	photosystem I P700 chlorophyll a apoprotein subunit Ia; gene=psaA
YP_001802407.1	cce_0990	37.449	32	2668	172035906	Photosynthesis and respiration: Photosystem I	photosystem I P700 chlorophyll a apoprotein subunit Ib; gene=psaB
YP_001802411.1	cce_0994	89.706	78	7398	172035910	Photosynthesis and respiration: Soluble electron carriers	ferredoxin-NADP oxidoreductase; gene=petH
YP_001802412.1	cce_0995	97.892	52	2898	172035911	Photosynthesis and respiration: CO2 fixation	phosphoribulokinase; gene=prk
YP_001802413.1	cce_0996	73.418	15	312	172035912	Unassigned	unknown
YP_001802414.1	cce_0997	52.791	31	201	172035913	Amino acid biosynthesis: Glutamate family / Nitrogen assimilation	glutamate dehydrogenase; gene=gdhA
YP_001802415.1	cce_0998	41.905	5	19	172035914	Purines, pyrimidines, nucleosides, and nucleotides: Purine ribonucleotide biosynthesis	N-(5'-phosphoribosyl) anthranilate isomerase; gene=trpF
YP_001802416.1	cce_0999	51.648	3	127	172035915	Photosynthesis and respiration: Photosystem I	photosystem I reaction center subunit X; gene=psaK2
YP_001802417.1	cce_1000	27.273	4	34	172035916	Unassigned	unknown; contains a SMAD/FHA domain
YP_001802418.1	cce_1001	18.631	12	358	172035917	Translation: Degradation of proteins, peptides, and glycopeptides	ATP-dependent Clp protease, regulatory subunit; gene=clpC2
YP_001802420.1	cce_1003	5.655	2	2	172035919	Other categories: Other	UDP-glucose-beta-D-glucan glucosyltransferase
YP_001802421.1	cce_1004	36.429	16	128	172035920	Amino acid biosynthesis: Glutamate family / Nitrogen assimilation	cysteine desulphurase; gene=sufS
YP_001802422.1	cce_1005	53.007	23	321	172035921	Unassigned	putative iron-sulfur assembly protein; gene=sufD
YP_001802423.1	cce_1006	59.729	32	239	172035922	Unassigned	unknown; contains a FAD linked oxidase, N-terminal domain
YP_001802424.1	cce_1007	33.528	8	18	172035923	Unassigned	hypothetical protein; contains an allergen V5/Tpx-1 related domain
YP_001802426.1	cce_1009	57.062	8	109	172035925	Transport and binding proteins	unknown
YP_001802427.1	cce_1010	8.665	4	4	172035926	Transport and binding proteins	cation-transporting ATPase
YP_001802429.1	cce_1012	94.175	16	327	172035928	Unassigned	unknown
YP_001802430.1	cce_1013	98.98	11	82	172035929	Translation: Nucleoproteins	RNA-binding protein
YP_001802431.1	cce_1014	50.463	8	76	172035930	Fatty acid, phospholipid, and sterol metabolism	1-acyl-sn-glycerol-3-phosphate acyltransferase; gene=plsC
YP_001802433.1	cce_1016	79.907	24	384	172035932	Transcription: Degradation of RNA	ribonuclease D; gene=rnd
YP_001802434.1	cce_1017	92.5	8	474	172035933	Amino acid biosynthesis: Glutamate family / Nitrogen assimilation	NifU-like protein
YP_001802435.1	cce_1018	53.629	16	330	172035934	Unassigned	putative 2-phosphosulfolactate phosphatase
YP_001802436.1	cce_1019	42.172	14	102	172035935	Other categories: Other	glycosyl transferase, group 1
YP_001802442.1	cce_1025	4.076	2	4	172035941	Fatty acid, phospholipid, and sterol metabolism	AMP-dependent synthetase and ligase/probable acyl-CoA synthase
YP_001802443.1	cce_1026	14.525	2	2	172035942	Other categories: Transposon-related functions	hypothetical protein
YP_001802444.1	cce_1027	5.882	1	1	172035943	Other categories: Transposon-related functions	probable transposase
YP_001802446.1	cce_1029	25.57	6	53	172035945	Energy metabolism: Amino acids and amines	aminotransferase, class I and II
YP_001802447.1	cce_1030	63.889	18	250	172035946	Biosynthesis of cofactors, prosthetic groups, and carriers: Thioredoxin, glutaredoxin, and glutathione	thioredoxin; gene=trxA3
YP_001802448.1	cce_1031	93.798	56	2711	172035947	Unassigned	putative PspA/IM30
YP_001802449.1	cce_1032	76.167	30	189	172035948	Translation: Aminoacyl tRNA synthetases and tRNA modification	tyrosyl tRNA synthetase; gene=tyrS
YP_001802451.1	cce_1034	100	36	3771	172035950	Unassigned	unknown; contains a Ferritin/ribonucleotide reductase-like domain
YP_001802453.1	cce_1036	44.612	20	346	172035952	Unassigned	unknown
YP_001802454.1	cce_1037	27.687	8	173	172035953	Unassigned	unknown
YP_001802457.1	cce_1040	15.663	4	15	172035956	Unassigned	conserved hypothetical protein
YP_001802458.1	cce_1041	5.804	2	2	172035957	Unassigned	hypothetical protein; contains DUF323
YP_001802462.1	cce_1045	75	4	6	172035961	Unassigned	unknown
YP_001802463.1	cce_1046	64.706	5	17	172035962	Unassigned	unknown
YP_001802466.1	cce_1049	79.699	15	1468	172035965	Unassigned	NDH-1S subunit, CO2 uptake Small protein; gene=cupS
YP_001802469.1	cce_1052	46.608	16	133	172035968	Unassigned	putative isochorismatase hydrolase
YP_001802470.1	cce_1053	48.341	9	24	172035969	Unassigned	conserved hypothetical protein
YP_001802471.1	cce_1054	37.219	16	95	172035970	Unassigned	unknown
YP_001802472.1	cce_1055	53.239	12	224	172035971	Unassigned	hypothetical protein
YP_001802473.1	cce_1056	21.711	1	1	172035972	Unassigned	hypothetical protein
YP_001802474.1	cce_1057	66.038	20	477	172035973	Unassigned	putative L-asparaginase II
YP_001802476.1	cce_1059	12.925	2	7	172035975	Unassigned	putative Iojap-related protein
YP_001802477.1	cce_1060	53.488	2	2	172035976	Unassigned	conserved hypothetical protein
YP_001802479.1	cce_1062	76.279	14	181	172035978	Unassigned	putative YrdC-like RNA-binding protein
YP_001802480.1	cce_1063	28.438	6	10	172035979	Other categories: Hydrogenase	[NiFe] uptake hydrogenase small subunit; gene=hupS
YP_001802481.1	cce_1064	50.278	25	233	172035980	Other categories: Hydrogenase	[NiFe] uptake hydrogenase large subunit; gene=hupL
YP_001802484.1	cce_1067	68.464	76	584	172035983	Unassigned	unknown
YP_001802486.1	cce_1069	38.961	1	1	172035985	Unassigned	hypothetical protein
YP_001802488.1	cce_1071	13.265	1	3	172035987	Unassigned	hypothetical protein
YP_001802489.1	cce_1072	4.23	1	1	172035988	DNA replication, restriction, modification, recombination, and repair	probable type II site-specific deoxyribonuclease; gene=avaIR
YP_001802490.1	cce_1074	42.229	25	113	172035989	Biosynthesis of cofactors, prosthetic groups, and carriers: Cobalamin, heme, phycobilin and porphyrin	magnesium chelatase, ATPase subunit D; gene=chlD
YP_001802491.1	cce_1075	5.65	5	7	172035990	Other categories: WD repeat proteins	hypothetical protein; contains a WD-40 repeat and peptidase C14, caspase catalytic subunit p20 domain
YP_001802493.1	cce_1077	7.558	1	1	172035992	Unassigned	hypothetical protein
YP_001802494.1	cce_1078	39.394	17	77	172035993	Regulatory functions	GTP cyclohydrolase II / 3,4-dihydroxy-2-butanone 4-phosphate synthase; gene=ribA
YP_001802496.1	cce_1080	29.752	6	55	172035995	Unassigned	unknown; contains a metallophosphoesterase domain
YP_001802497.1	cce_1081	62.857	21	108	172035996	Unassigned	unknown; contains a TPR-like helical domain
YP_001802498.1	cce_1082	4.63	1	1	172035997	Unassigned	hypothetical protein; contains DUF820
YP_001802499.1	cce_1083	26.042	4	21	172035998	Unassigned	unknown
YP_001802500.1	cce_1084	50.119	29	378	172035999	Purines, pyrimidines, nucleosides, and nucleotides: Purine ribonucleotide biosynthesis	phosphoribosylglycinamide synthetase; gene=purD
YP_001802502.1	cce_1086	3.922	2	3	172036001	Other categories: Transposon-related functions	probable RNA-directed DNA polymerase
YP_001802503.1	cce_1087	36.585	2	13	172036002	Unassigned	unknown
YP_001802505.1	cce_1089	10.526	2	3	172036004	Unassigned	unknown
YP_001802506.1	cce_1090	20.053	11	65	172036005	Transport and binding proteins	putative Na+/K+/2Cl-cotransporter
YP_001802509.1	cce_1093	4.494	2	3	172036008	Unassigned	hypothetical protein; contains a TROVE domain
YP_001802511.1	cce_1095	7.609	1	1	172036010	Unassigned	conserved hypothetical protein
YP_001802512.1	cce_1096	33.333	5	20	172036011	Unassigned	hypothetical protein
YP_001802514.1	cce_1098	2.98	1	1	172036013	Unassigned	putative N-6 DNA methylase
YP_001802515.1	cce_1099	51.613	3	51	172036014	Unassigned	hypothetical protein
YP_001802519.1	cce_1103	36.735	6	15	172036018	Unassigned	unknown
YP_001802520.1	cce_1104	6.154	1	1	172036019	Unassigned	hypothetical protein
YP_001802521.1	cce_1105	41.921	29	261	172036020	Translation: Degradation of proteins, peptides, and glycopeptides	prolyl endopeptidase
YP_001802523.1	cce_1107	27.826	2	20	172036022	Photosynthesis and respiration: Soluble electron carriers	cytochrome c family protein
YP_001802524.1	cce_1108	46.02	15	112	172036023	Unassigned	putative LytB protein
YP_001802525.1	cce_1109	31.132	5	8	172036024	Unassigned	unknown; contains DUF820
YP_001802526.1	cce_1110	13.415	3	4	172036025	Unassigned	unknown
YP_001802528.1	cce_1112	47.883	15	73	172036027	Unassigned	unknown; contains a Band 7 domain
YP_001802529.1	cce_1113	41.026	13	107	172036028	Transport and binding proteins	periplasmic polyamine-binding protein of ABC transporter
YP_001802530.1	cce_1114	56.296	6	25	172036029	Unassigned	unknown
YP_001802531.1	cce_1115	36.323	6	73	172036030	Transport and binding proteins	probable biopolymer transport protein; gene=exbD
YP_001802532.1	cce_1116	39.738	11	268	172036031	Transport and binding proteins	putative biopolymer transport protein; gene=exbB1
YP_001802533.1	cce_1117	3.972	1	1	172036032	Translation: Degradation of proteins, peptides, and glycopeptides	probable proteinase inhibitor I4, serpin
YP_001802534.1	cce_1118	10.482	3	8	172036033	Unassigned	hypothetical protein; contains a Rhodanese-like domain
YP_001802537.1	cce_1121	3.876	1	1	172036036	Amino acid biosynthesis: Aspartate family	aspartate aminotransferase; gene=aspC2
YP_001802538.1	cce_1122	48.148	1	1	172036037	Unassigned	hypothetical protein
YP_001802539.1	cce_1123	58.824	3	12	172036038	Unassigned	hypothetical protein
YP_001802540.1	cce_1124	1.517	1	1	172036039	Unassigned	hypothetical protein; contains a peptidase, trypsin-like serine and cysteine domain
YP_001802541.1	cce_1125	66.491	25	892	172036040	Purines, pyrimidines, nucleosides, and nucleotides: Pyrimidine ribonucleotide biosynthesis	dihydroorotate dehydrogenase; gene=pyrD
YP_001802542.1	cce_1126	11.286	3	4	172036041	Unassigned	unknown; contains Lambda repressor-like, DNA-binding and DUF 955 domains
YP_001802543.1	cce_1127	8.108	1	1	172036042	Unassigned	putative killer suppression protein HigA
YP_001802544.1	cce_1128	45.714	6	40	172036043	Unassigned	unknown
YP_001802545.1	cce_1129	25.439	1	1	172036044	Unassigned	hypothetical protein
YP_001802547.1	cce_1131	7.863	4	9	172036046	Other categories: WD repeat proteins	unknown; contains a WD-40 repeat and a protein kinase
YP_001802549.1	cce_1133	88.558	63	2900	172036048	Fatty acid, phospholipid, and sterol metabolism	probable long-chain-fatty-acid CoA ligase; gene=fadD
YP_001802550.1	cce_1134	100	20	695	172036049	Unassigned	unknown
YP_001802551.1	cce_1135	9.375	2	2	172036050	Regulatory functions	two-component response regulator
YP_001802552.1	cce_1136	84.848	34	937	172036051	Other categories: Other	GTP-dependent translation factor; gene=ychF
YP_001802553.1	cce_1137	24.916	9	37	172036052	Regulatory functions	putative diguanylate cyclase/phosphodiesterase
YP_001802555.1	cce_1139	61.022	13	89	172036054	Transport and binding proteins	putative phosphate transporter, phosphate binding protein
YP_001802559.1	cce_1143	42.804	19	91	172036058	Translation: Protein modification and translation factors	peptide chain release factor RF-3; gene=prfC
YP_001802560.1	cce_1144	32.961	4	42	172036059	Unassigned	hypothetical protein
YP_001802563.1	cce_1147	3.681	1	6	172036062	Unassigned	hypothetical protein; contains DUF820
YP_001802564.1	cce_1148	36.007	20	123	172036063	Other categories: WD repeat proteins	unknown
YP_001802566.1	cce_1150	12.619	7	15	172036065	Other categories: WD repeat proteins	WD-repeat protein
YP_001802568.1	cce_1152	5.833	2	2	172036067	Unassigned	hypothetical protein
YP_001802569.1	cce_1153	41.554	10	88	172036068	Other categories: Other	esterase
YP_001802570.1	cce_1154	32.951	8	29	172036069	Unassigned	putative AB-hydrolase YheT
YP_001802571.1	cce_1155	20.775	11	43	172036070	Unassigned	Peptidase M48, Ste24p
YP_001802574.1	cce_1158	61.404	18	131	172036073	Unassigned	unknown; contains tetratricopeptide repeat domains
YP_001802579.1	cce_1163	32.692	4	15	172036078	Transport and binding proteins	phosphate binding protein; gene=ptsS3
YP_001802580.1	cce_1164	5.178	1	1	172036079	Transport and binding proteins	phosphate ABC transporter, permease protein; gene=pstC2
YP_001802581.1	cce_1165	2.524	1	4	172036080	Transport and binding proteins	phosphate ABC transporter, permease protein; gene=pstA2
YP_001802582.1	cce_1166	19.623	3	18	172036081	Transport and binding proteins	phosphate ABC transporter, ATP-binding protein; gene=pstB2
YP_001802583.1	cce_1167	37.805	3	4	172036082	Unassigned	conserved hypothetical protein
YP_001802584.1	cce_1168	43.226	8	37	172036083	Amino acid biosynthesis: Aromatic amino acid family	low molecular weight phosphotyrosine protein phosphatase
YP_001802585.1	cce_1169	76.653	34	650	172036084	Unassigned	unknown; contains a Lipolytic enzyme, G-D-S-L domain
YP_001802586.1	cce_1170	4.18	1	3	172036085	Unassigned	hypothetical protein; contains a glycosyl transferase, family 2 domain
YP_001802587.1	cce_1171	9.057	2	3	172036086	Unassigned	hypothetical protein; contains a TPR-like helical domain
YP_001802588.1	cce_1172	41.27	7	37	172036087	Unassigned	unknown; contains a winged helix repressor DNA-binding and a Pleckstrin/ G-protein domain, interacting region domains
YP_001802589.1	cce_1173	28.07	10	49	172036088	Unassigned	unknown
YP_001802590.1	cce_1174	61.538	10	94	172036089	Other categories: Other	putative thymidylate kinase; gene=tmk
YP_001802591.1	cce_1175	13.846	2	296	172036090	Biosynthesis of cofactors, prosthetic groups, and carriers: Thioredoxin, glutaredoxin, and glutathione	Membrane-associated proteins in eicosanoid and glutathione metabolism (MAPEG) family
YP_001802592.1	cce_1176	22.073	6	29	172036091	Photosynthesis and respiration: NADH dehydrogenase	NADH dehydrogenase subunit 2; gene=ndhB
YP_001802594.1	cce_1178	14.943	1	2	172036093	Unassigned	hypothetical protein
YP_001802595.1	cce_1179	15.108	3	4	172036094	Unassigned	hypothetical protein; contains an S-layer homology (SLH) domain
YP_001802596.1	cce_1180	47.917	14	162	172036095	Unassigned	unknown; contains a cupredoxin domain
YP_001802597.1	cce_1181	29.897	13	85	172036096	Other categories: Other	methylthioadenosine phosphorylase
YP_001802600.1	cce_1184	4.859	1	1	172036099	Unassigned	hypothetical protein; contains a SpoIID/LytB domain
YP_001802601.1	cce_1185	31.765	18	63	172036100	Regulatory functions	two-component hybrid sensor and regulator
YP_001802602.1	cce_1186	11.193	11	14	172036101	Regulatory functions	two-component hybrid sensor and regulator
YP_001802603.1	cce_1187	23.121	7	26	172036102	Biosynthesis of cofactors, prosthetic groups, and carriers: Cobalamin, heme, phycobilin and porphyrin	cobalamin biosynthesis protein/P47K; gene=cobW
YP_001802605.1	cce_1189	8.046	1	1	172036104	Transport and binding proteins	ion transport protein
YP_001802606.1	cce_1190	54.864	16	103	172036105	Energy metabolism: Pyruvate and acetyl-CoA metabolism	glyoxalase II
YP_001802607.1	cce_1191	18.367	1	2	172036106	Unassigned	hypothetical protein
YP_001802609.1	cce_1193	14.155	1	1	172036108	Unassigned	hypothetical protein
YP_001802610.1	cce_1194	0.874	1	1	172036109	Unassigned	hypothetical protein; contains a CRISPR-associated helicase Cas3, core domain
YP_001802612.1	cce_1196	18.182	5	11	172036111	Unassigned	putative CRISPR-associated negative autoregulator
YP_001802613.1	cce_1197	5.804	1	1	172036112	Unassigned	hypothetical protein
YP_001802614.1	cce_1198	7.885	4	11	172036113	Unassigned	hypothetical protein; contains DUF48 and CRISPR-associated protein Cas4 domains
YP_001802615.1	cce_1199	25.773	1	1	172036114	Unassigned	DUF196-containing protein
YP_001802618.1	cce_1202	53.955	10	40	172036117	Other categories: Other	isopentenyl-diphosphate delta-isomerase, type 2
YP_001802619.1	cce_1203	8.309	6	9	172036118	Central intermediary metabolism: Polysaccharides and glycoproteins	putative alpha-mannosidase
YP_001802620.1	cce_1204	32.639	2	7	172036119	Unassigned	unknown; contains a UspA domain
YP_001802621.1	cce_1205	10.63	1	2	172036120	Cellular processes: Protein and peptide secretion	Sec-independent protein translocase protein; gene=tatC
YP_001802622.1	cce_1206	6.006	4	4	172036121	Unassigned	hypothetical protein; contains PAS, GGDEF, and GAF domains
YP_001802623.1	cce_1207	39.2	7	45	172036122	Energy metabolism: Sugars	sucrose phosphate synthase; gene=sps
YP_001802624.1	cce_1208	4.717	1	18	172036123	DNA replication, restriction, modification, recombination, and repair	Holliday junction DNA helicase; gene=ruvA
YP_001802625.1	cce_1209	15.957	1	1	172036124	Unassigned	conserved hypothetical protein
YP_001802626.1	cce_1210	53.385	35	556	172036125	Purines, pyrimidines, nucleosides, and nucleotides: Purine ribonucleotide biosynthesis	phosphoribosylformylglycinamidine synthase II; gene=purL
YP_001802627.1	cce_1211	36.016	20	108	172036126	Purines, pyrimidines, nucleosides, and nucleotides: Purine ribonucleotide biosynthesis	amidophosphoribosyl transferase
YP_001802630.1	cce_1214	11.44	6	14	172036129	Amino acid biosynthesis: Glutamate family / Nitrogen assimilation	nitrate reductase; gene=narB
YP_001802631.1	cce_1215	23.81	4	36	172036130	Unassigned	unknown
YP_001802632.1	cce_1216	41.935	6	20	172036131	Unassigned	unknown; contains DUF820
YP_001802634.1	cce_1218	18.681	2	4	172036133	Unassigned	hypothetical protein; contains UPF0150
YP_001802639.1	cce_1223	77.432	33	376	172036138	Amino acid biosynthesis: Glutamate family / Nitrogen assimilation	ferredoxin-nitrite reductase; gene=nirA
YP_001802640.1	cce_1224	16.216	2	15	172036139	Unassigned	hypothetical protein; contains DUF172
YP_001802643.1	cce_1227	43.243	2	7	172036142	Unassigned	hypothetical protein
YP_001802645.1	cce_1229	7.711	2	15	172036144	Unassigned	unknown
YP_001802646.1	cce_1230	97.23	45	1046	172036145	Transport and binding proteins	putative anion-transporting ATPase
YP_001802647.1	cce_1231	72.857	13	1400	172036146	Unassigned	unknown
YP_001802648.1	cce_1232	5.97	1	1	172036147	Transport and binding proteins	putative ABC transporter permease protein, ABC-2
YP_001802649.1	cce_1233	5.469	1	2	172036148	Transport and binding proteins	ABC transporter ATP binding subunit
YP_001802650.1	cce_1234	70	27	443	172036149	Other categories: Other	NAD-dependent epimerase/dehydratase
YP_001802651.1	cce_1235	63.791	52	690	172036150	DNA replication, restriction, modification, recombination, and repair	DNA topoisomerase I; gene=topA1
YP_001802652.1	cce_1236	24.359	6	18	172036151	Unassigned	unknown; contains DUF820
YP_001802654.1	cce_1238	41.538	2	130	172036153	Unassigned	conserved hypothetical protein
YP_001802655.1	cce_1239	8.387	1	2	172036154	Unassigned	hypothetical protein; contains TPR_1 tetratricopeptide repeat domains
YP_001802657.1	cce_1241	5.364	1	1	172036156	Transport and binding proteins	Mn2+ ABC transporter, ATP-binding protein; gene=mntA
YP_001802658.1	cce_1242	62.691	16	89	172036157	Transport and binding proteins	Mn2+ ABC transporter, periplasmic binding protein; gene=mntC
YP_001802660.1	cce_1244	12.207	7	27	172036159	Unassigned	unknown; contains a GGDEF domain and EAL domain
YP_001802661.1	cce_1245	73.563	18	276	172036160	Other categories: Other	putative short-chain dehydrogenase/reductase (SDR) superfamily
YP_001802663.1	cce_1247	3.648	1	1	172036162	Transport and binding proteins	putative chloride channel protein, CIC family
YP_001802665.1	cce_1249	24.907	9	38	172036164	Unassigned	unknown; contains DUF1400
YP_001802666.1	cce_1250	28.767	5	50	172036165	Regulatory functions	putative RNA-binding protein
YP_001802667.1	cce_1251	57.678	7	39	172036166	Unassigned	unknown
YP_001802668.1	cce_1252	57.562	20	388	172036167	Unassigned	unknown; contains DUF1214 and DUF1254
YP_001802669.1	cce_1253	52.296	34	788	172036168	Other categories: Other	sulfatase
YP_001802672.1	cce_1256	54.839	9	551	172036171	Unassigned	unknown
YP_001802673.1	cce_1257	35	22	162	172036172	Unassigned	unknown
YP_001802674.1	cce_1258	24.183	3	3	172036173	Unassigned	unknown
YP_001802675.1	cce_1259	35.556	6	115	172036174	Unassigned	unknown
YP_001802676.1	cce_1260	20.588	7	21	172036175	Unassigned	hypothetical protein
YP_001802678.1	cce_1262	6.818	1	2	172036177	Unassigned	putative Tn7-like transposition protein D
YP_001802682.1	cce_1266	57.519	35	171	172036181	Central intermediary metabolism: Amino sugars	glucosamine-fructose-6-phosphate aminotransferase, isomerising; gene=glmS
YP_001802684.1	cce_1268	16.509	2	13	172036183	DNA replication, restriction, modification, recombination, and repair	endonuclease III; gene=nth
YP_001802685.1	cce_1269	9.538	1	1	172036184	Unassigned	hypothetical protein; contains UPF0118
YP_001802686.1	cce_1270	71.178	65	3010	172036185	Cellular processes: Cell division	cell division protein; gene=ftsH1
YP_001802688.1	cce_1272	67.039	9	490	172036187	Unassigned	rfrA family pentapeptide repeat
YP_001802689.1	cce_1273	34.4	14	45	172036188	Purines, pyrimidines, nucleosides, and nucleotides: Purine ribonucleotide biosynthesis	phosphoribosylaminoimidazole carboxylase, ATPase subunit; gene=purK
YP_001802692.1	cce_1276	2.5	1	2	172036191	Unassigned	hypothetical protein
YP_001802693.1	cce_1277	96.774	27	2841	172036192	Translation: Nucleoproteins	putative histone-like DNA-binding protein
YP_001802694.1	cce_1278	55.331	13	60	172036193	Unassigned	DUF1611-containing protein
YP_001802696.1	cce_1280	17.282	4	4	172036195	Regulatory functions	two-component sensor histidine kinase
YP_001802697.1	cce_1281	48.062	13	121	172036196	Central intermediary metabolism: Polysaccharides and glycoproteins	probable dolichyl-phosphate-mannose synthase; gene=dpm1
YP_001802698.1	cce_1282	7.143	3	14	172036197	Unassigned	UPF0004-containing protein
YP_001802699.1	cce_1283	70.703	20	392	172036198	Unassigned	unknown
YP_001802700.1	cce_1284	53.736	16	307	172036199	Cell envelope: Murein sacculus and peptidoglycan	UDP-N-acetylglucosamine--N-acetylmuramyl-(pentapeptide) pyrophosphoryl-undecaprenol N-acetylglucosamine transferase; gene=murG
YP_001802701.1	cce_1285	4.605	1	2	172036200	Unassigned	putative ribonuclease BN
YP_001802702.1	cce_1286	74.026	7	86	172036201	Unassigned	unknown; contains a UspA domain
YP_001802703.1	cce_1287	74.679	27	332	172036202	Unassigned	unknown; contains an aldo/keto reductase domain
YP_001802704.1	cce_1288	59.797	44	815	172036203	Unassigned	putative lipoxygenase
YP_001802705.1	cce_1289	26.19	1	136	172036204	Photosynthesis and respiration: Photosystem I	photosystem I reaction center subunit IX; gene=psaJ
YP_001802706.1	cce_1290	58.537	25	6103	172036205	Photosynthesis and respiration: Photosystem I	photosystem I reaction center subunit III; gene=psaF
YP_001802708.1	cce_1292	10.515	3	22	172036207	Unassigned	hypothetical protein; contains CBS, DUF21, and transporter-associated region domains
YP_001802709.1	cce_1293	47.679	9	35	172036208	Unassigned	unknown
YP_001802711.1	cce_1295	25	2	18	172036210	Unassigned	unknown
YP_001802712.1	cce_1296	45.556	7	116	172036211	Transport and binding proteins	probable bacterioferritin comigratory protein; gene=bcp
YP_001802713.1	cce_1297	11.141	3	4	172036212	Unassigned	hypothetical protein; contains a GTPase EngC domain
YP_001802715.1	cce_1299	61.17	27	649	172036214	Cellular processes: Chaperones	heat shock protein Hsp40; gene=dnaJ1
YP_001802716.1	cce_1300	28.671	4	88	172036215	Unassigned	unknown
YP_001802717.1	cce_1301	36.207	3	26	172036216	Unassigned	unknown; contains TPR_1 tetratricopeptide repeat domains
YP_001802720.1	cce_1304	92.308	3	108	172036219	Photosynthesis and respiration: Photosystem II	photosystem II protein L; gene=psbL
YP_001802721.1	cce_1305	90.909	3	5	172036220	Photosynthesis and respiration: Photosystem II	photosystem II cytochrome b559 beta subunit; gene=psbF
YP_001802722.1	cce_1306	100	2	4	172036221	Unassigned	unknown
YP_001802723.1	cce_1307	37.037	5	1239	172036222	Photosynthesis and respiration: Photosystem II	photosystem II cytochrome b559 alpha subunit; gene=psbE
YP_001802724.1	cce_1308	85.843	33	2598	172036223	Photosynthesis and respiration: Photosystem II	probable photosystem II stability/assembly factor
YP_001802725.1	cce_1309	14.05	1	30	172036224	Fatty acid, phospholipid, and sterol metabolism	rubredoxin; gene=rub1
YP_001802726.1	cce_1310	3.209	1	1	172036225	Energy metabolism: Glycolysis	glycerol dehydrogenase; gene=gldA
YP_001802727.1	cce_1311	3.627	1	1	172036226	Energy metabolism: Pyruvate dehydrogenase	4-hydroxyphenylpyruvate dioxygenase
YP_001802728.1	cce_1312	4.566	1	1	172036227	Unassigned	hypothetical protein; contains DUF124
YP_001802729.1	cce_1313	35.795	4	11	172036228	Photosynthesis and respiration: Soluble electron carriers	flavodoxin; gene=isiB2
YP_001802730.1	cce_1314	61.098	25	386	172036229	Cellular processes: Cell division	cell division protein; gene=ftsZ
YP_001802731.1	cce_1315	48	1	1	172036230	Unassigned	conserved hypothetical protein
YP_001802732.1	cce_1316	11.374	3	4	172036231	Unassigned	unknown; contains an ankyrin domain
YP_001802733.1	cce_1317	44.345	19	194	172036232	Cell envelope: Membranes, lipoproteins, and porins	4-diphosphocytidyl-2-C-methyl-D-erythritol kinase; gene=ispE
YP_001802734.1	cce_1318	84.412	30	387	172036233	Translation: Aminoacyl tRNA synthetases and tRNA modification	phenylalanyl-tRNA synthetase alpha chain; gene=pheS
YP_001802736.1	cce_1320	11.905	1	1	172036235	Unassigned	hypothetical protein
YP_001802737.1	cce_1321	73.186	53	996	172036236	Translation: Aminoacyl tRNA synthetases and tRNA modification	phenylalanyl-tRNA synthetase beta subunit; gene=pheT
YP_001802738.1	cce_1322	98.876	6	102	172036237	Unassigned	unknown; contains a YCII-related domain
YP_001802744.1	cce_1328	13.208	3	5	172036243	Regulatory functions	GTP-binding protein; gene=hflX
YP_001802745.1	cce_1329	5.691	1	1	172036244	Unassigned	UPF0153-containing protein
YP_001802746.1	cce_1330	62.302	12	194	172036245	Unassigned	DUF561-containing protein
YP_001802747.1	cce_1331	58.431	13	241	172036246	Energy metabolism: Pentose phosphate pathway	glucosamine-6-P isomerase; gene=nagB
YP_001802750.1	cce_1334	51.176	13	890	172036249	Unassigned	unknown
YP_001802751.1	cce_1335	24.419	8	40	172036250	Unassigned	hypothetical protein
YP_001802752.1	cce_1336	71.815	17	148	172036251	Unassigned	putative RNA-binding S4 protein
YP_001802753.1	cce_1337	6.04	1	2	172036252	Other categories: Other	photomixotrophic growth related protein; gene=pmgA
YP_001802754.1	cce_1338	25.934	9	70	172036253	Unassigned	putative 23S rRNA methyltransferase/RumA
YP_001802755.1	cce_1339	31.683	2	13	172036254	Unassigned	unknown
YP_001802756.1	cce_1340	29.98	15	251	172036255	Amino acid biosynthesis: Aromatic amino acid family	anthranilate synthase component I; gene=trpE1
YP_001802757.1	cce_1341	89.241	83	15565	172036256	Photosynthesis and respiration: Photosystem I	photosystem I reaction center subunit II; gene=psaD
YP_001802759.1	cce_1343	99.029	37	1811	172036258	Cellular processes: Chaperones	chaperonin; gene=groES
YP_001802760.1	cce_1344	99.815	197	17321	172036259	Cellular processes: Chaperones	chaperonin 1; gene=groEL1
YP_001802761.1	cce_1345	9.169	2	2	172036260	Photosynthesis and respiration: ATP synthase	ATP synthase gamma subunit-like protein
YP_001802762.1	cce_1346	7.852	2	2	172036261	Unassigned	hypothetical protein; contains a transposase, IS605 OrfB domain
YP_001802765.1	cce_1349	11.858	2	11	172036264	Other categories: Other	undecaprenyl pyrophosphate synthetase; gene=uppS2
YP_001802766.1	cce_1350	29.073	9	23	172036265	Unassigned	hypothetical protein; contains DUF147
YP_001802767.1	cce_1351	35.924	16	66	172036266	Amino acid biosynthesis: Branched chain family	diaminopimelate decarboxylase; gene=lysA
YP_001802768.1	cce_1352	47.561	7	11	172036267	Unassigned	unknown
YP_001802769.1	cce_1353	22.945	19	89	172036268	DNA replication, restriction, modification, recombination, and repair	unknown; contains a SNF2-related helicase
YP_001802770.1	cce_1354	3.901	2	2	172036269	Purines, pyrimidines, nucleosides, and nucleotides: Purine ribonucleotide biosynthesis	ribonucleoside-diphosphate reductase alpha subunit; gene=nrdA
YP_001802771.1	cce_1355	56.122	12	49	172036270	Cellular processes: Chaperones	heat shock protein Hsp40; gene=dnaJ3
YP_001802772.1	cce_1356	71.332	58	900	172036271	Cellular processes: Chaperones	heat shock protein Hsp70; gene=dnaK3
YP_001802773.1	cce_1357	98.05	79	7391	172036272	Energy metabolism: Glycolysis	fructose-1,6-bisphosphate aldolase
YP_001802774.1	cce_1358	2.204	1	1	172036273	Other categories: Drug and analog sensitivity	probable glycosyl transferase, family 4
YP_001802775.1	cce_1359	73.606	10	88	172036274	Unassigned	putative creatininase
YP_001802778.1	cce_1362	23.077	1	58	172036277	Unassigned	hypothetical protein
YP_001802779.1	cce_1363	36.145	15	116	172036278	Unassigned	unknown; contains a single-stranded nucleic acid binding R3H domain
YP_001802780.1	cce_1364	52.381	27	1037	172036279	Unassigned	putative 60 kD inner membrane insertion protein
YP_001802781.1	cce_1365	62.595	8	187	172036280	Unassigned	unknown
YP_001802783.1	cce_1367	44.444	3	4	172036282	Translation: Ribosomal proteins	50S ribosomal protein L34; gene=rpl34
YP_001802784.1	cce_1368	2.824	3	4	172036283	Unassigned	hypothetical protein
YP_001802785.1	cce_1369	35.115	16	336	172036284	Unassigned	unknown
YP_001802786.1	cce_1370	30.897	6	36	172036285	Unassigned	putative extracellular solute-binding protein, family 3 precursor
YP_001802788.1	cce_1372	72.286	66	1639	172036287	Translation: Degradation of proteins, peptides, and glycopeptides	carboxyl-terminal protease
YP_001802790.1	cce_1374	11.236	1	1	172036289	Unassigned	conserved hypothetical protein
YP_001802791.1	cce_1375	13.725	2	2	172036290	Unassigned	hypothetical protein
YP_001802792.1	cce_1376	17.755	6	20	172036291	Energy metabolism: Pentose phosphate pathway	transaldolase; gene=tal
YP_001802793.1	cce_1377	38.462	10	249	172036292	Biosynthesis of cofactors, prosthetic groups, and carriers: Others	putative pterin-4-alpha-carbinolamine dehydratase; gene=dcoH1
YP_001802794.1	cce_1378	47.634	15	48	172036293	Unassigned	unknown
YP_001802795.1	cce_1379	29.614	7	65	172036294	Regulatory functions	transcription regulator; gene=exsB
YP_001802796.1	cce_1380	62.245	18	214	172036295	Unassigned	DUF1001-containing protein
YP_001802798.1	cce_1382	27.513	7	7	172036297	Amino acid biosynthesis: Aromatic amino acid family	shikimate kinase
YP_001802799.1	cce_1383	34.234	11	1049	172036298	Photosynthesis and respiration: Cytochrome b6/f complex	cytochrome b6; gene=petB
YP_001802800.1	cce_1384	8.75	4	127	172036299	Photosynthesis and respiration: Cytochrome b6/f complex	cytochrome b6-f complex subunit 4; gene=petD
YP_001802804.1	cce_1388	4.336	1	3	172036303	Regulatory functions	heat-inducible transcriptional repressor; gene=hrcA
YP_001802805.1	cce_1389	31.897	4	25	172036304	Unassigned	unknown; contains a Rhodanese-like domain
YP_001802806.1	cce_1390	3.714	1	1	172036305	Unassigned	hypothetical protein
YP_001802807.1	cce_1391	82.443	15	356	172036306	Translation: Ribosomal proteins	50s ribosomal protein L21; gene=rpl21
YP_001802808.1	cce_1392	74.713	18	711	172036307	Translation: Ribosomal proteins	50S ribosomal protein L27; gene=rpl27
YP_001802809.1	cce_1393	26.144	5	17	172036308	Unassigned	conserved hypothetical protein
YP_001802810.1	cce_1394	9.97	5	18	172036309	Unassigned	unknown
YP_001802811.1	cce_1395	29.518	8	72	172036310	Unassigned	unknown; contains a glycosyl transferase, family 10 domain
YP_001802813.1	cce_1397	16.383	6	14	172036312	Transport and binding proteins	putative ABC transporter for sugars
YP_001802814.1	cce_1398	10.341	4	4	172036313	Unassigned	hypothetical protein; contains GGDEF, EAL, and Histidine kinase HAMP region domains
YP_001802815.1	cce_1399	3.694	2	2	172036314	Unassigned	hypothetical protein
YP_001802816.1	cce_1400	2.332	1	1	172036315	Cellular processes: Cell killing	hypothetical protein; contains Peptidase S8 and S53/subtilisin/kexin/sedolisin domains
YP_001802817.1	cce_1401	55.031	28	773	172036316	Other categories: Other	1-deoxy-D-xylulose-5-phosphate synthase; gene=dxs
YP_001802818.1	cce_1402	7	3	14	172036317	Unassigned	hypothetical protein; contains a glycosyl transferase, family 39 domain
YP_001802819.1	cce_1403	7.818	3	6	172036318	Transport and binding proteins	Na+/solute symporter
YP_001802820.1	cce_1404	20.312	3	16	172036319	Unassigned	unknown; contains DUF820
YP_001802821.1	cce_1405	9.859	1	3	172036320	Unassigned	hypothetical protein; contains DUF820
YP_001802822.1	cce_1406	53.226	20	522	172036321	Cell envelope: Surface polysaccharides, lipopolysaccharides and antigens	DegT/DnrJ/EryC1/StrS aminotransferase family protein
YP_001802823.1	cce_1407	66.225	10	108	172036322	Unassigned	unknown; contains a cupin, RmlC-type domain
YP_001802824.1	cce_1408	18.227	9	44	172036323	Unassigned	hypothetical protein
YP_001802825.1	cce_1409	60.897	14	93	172036324	Unassigned	unknown
YP_001802826.1	cce_1410	7.12	4	9	172036325	Unassigned	hypothetical protein; contains a HTTM domain
YP_001802827.1	cce_1411	11.546	4	5	172036326	Unassigned	unknown; contains GGDEF and GAF domains
YP_001802828.1	cce_1412	7.874	1	4	172036327	Regulatory functions	two-component response regulator
YP_001802829.1	cce_1413	3.569	3	3	172036328	Regulatory functions	probable sensory transduction histidine kinase
YP_001802830.1	cce_1414	54.902	28	814	172036329	Unassigned	unknown
YP_001802834.1	cce_1418	45.378	20	161	172036333	Translation: Protein modification and translation factors	probable AMP-dependent synthetase and ligase
YP_001802835.1	cce_1419	67.213	10	20	172036334	Unassigned	unknown; contains DUF1400
YP_001802836.1	cce_1420	19.773	6	18	172036335	Unassigned	hypothetical protein; contains HesB/YadR/YfhF domains
YP_001802837.1	cce_1421	4.032	1	3	172036336	Fatty acid, phospholipid, and sterol metabolism	putative type II thioesterase
YP_001802839.1	cce_1423	69.136	14	197	172036338	Regulatory functions	transcriptional regulator
YP_001802842.1	cce_1426	2.642	1	1	172036341	Unassigned	putative PUCC protein
YP_001802843.1	cce_1427	49.778	8	33	172036342	Unassigned	putative Uracil-DNA glycosylase superfamily protein
YP_001802844.1	cce_1428	4.6	2	2	172036343	Unassigned	putative membrane protein
YP_001802845.1	cce_1429	15.077	3	4	172036344	Cellular processes: Chaperones	hypothetical protein; contains a DnaJ N-terminal four helical 'J' domain
YP_001802846.1	cce_1430	30	11	31	172036345	Unassigned	unknown; contains a short-chain dehydrogenase/reductase SDR domain
YP_001802850.1	cce_1434	4.032	1	1	172036349	DNA replication, restriction, modification, recombination, and repair	excinuclease ABC subunit C; gene=uvrC
YP_001802854.1	cce_1438	8.654	2	3	172036353	Unassigned	hypothetical protein; contains polynucleotidyl transferase, Ribonuclease H fold and Transposase, IS4 domains
YP_001802856.1	cce_1440	6.015	1	1	172036355	Unassigned	hypothetical protein
YP_001802858.1	cce_1442	28.778	11	101	172036357	Unassigned	unknown
YP_001802861.1	cce_1445	84.615	18	318	172036360	Unassigned	putative dienelactone hydrolase
YP_001802862.1	cce_1446	16.887	4	12	172036361	Unassigned	hypothetical protein
YP_001802863.1	cce_1447	9.247	2	5	172036362	Unassigned	hypothetical protein
YP_001802864.1	cce_1448	4.839	1	2	172036363	Unassigned	hypothetical protein; contains a TspO/MBR-related protein domain
YP_001802865.1	cce_1449	41.111	8	154	172036364	Unassigned	unknown
YP_001802867.1	cce_1451	35.907	14	50	172036366	Unassigned	unknown
YP_001802870.1	cce_1454	60.55	12	97	172036369	Unassigned	unknown
YP_001802871.1	cce_1455	41.223	9	235	172036370	Amino acid biosynthesis: Aspartate family	threonine synthase; gene=thrC1
YP_001802873.1	cce_1457	30.139	10	34	172036372	Regulatory functions	unknown; contains an alpha amylase catalytic subdomain
YP_001802874.1	cce_1458	62.657	22	250	172036373	Energy metabolism: Biosynthesis and degradation of polysaccharides	unknown; contains an alpha amylase catalytic subdomain
YP_001802875.1	cce_1459	22.619	3	7	172036374	Unassigned	unknown
YP_001802876.1	cce_1460	7.388	2	2	172036375	Unassigned	hypothetical protein; contains an ankyrin domain
YP_001802877.1	cce_1461	76.984	17	678	172036376	Unassigned	unknown
YP_001802878.1	cce_1462	81.618	16	904	172036377	Unassigned	unknown
YP_001802879.1	cce_1463	50.943	9	533	172036378	Unassigned	unknown
YP_001802881.1	cce_1465	32.143	1	42	172036380	Unassigned	hypothetical protein
YP_001802882.1	cce_1466	25.941	20	101	172036381	Translation: Protein modification and translation factors	probable AMP-dependent synthetase and ligase
YP_001802884.1	cce_1468	37.666	19	62	172036383	Other categories: Other	putative lipopolysaccharide biosynthesis
YP_001802885.1	cce_1469	25.786	3	7	172036384	Unassigned	unknown
YP_001802886.1	cce_1470	69.118	25	379	172036385	Transport and binding proteins	ATP-binding protein of ABC transporter
YP_001802887.1	cce_1471	15.333	3	8	172036386	Unassigned	putative ABC-2 type transporter
YP_001802888.1	cce_1472	4.741	1	1	172036387	Cellular processes: Chaperones	hypothetical protein; contains a DnaJ N-terminal four helical 'J' domain
YP_001802889.1	cce_1473	98.75	41	2746	172036388	Amino acid biosynthesis: Serine family / Sulfur assimilation	cysteine synthase A; gene=cysK
YP_001802890.1	cce_1474	55.888	40	1668	172036389	Energy metabolism: Sugars	4-alpha-glucanotransferase; gene=malQ
YP_001802891.1	cce_1475	9.742	2	9	172036390	Other categories: WD repeat proteins	WD-repeat protein
YP_001802893.1	cce_1477	90.698	25	1073	172036392	Unassigned	unknown
YP_001802894.1	cce_1478	74.51	33	1616	172036393	Unassigned	unknown
YP_001802895.1	cce_1479	43.636	8	42	172036394	Unassigned	putative Phosphohistidine phosphatase SixA
YP_001802898.1	cce_1482	34.783	1	7	172036397	Unassigned	conserved hypothetical protein
YP_001802901.1	cce_1485	8.434	1	1	172036400	Transport and binding proteins	Mn2+/Zn2+ family ABC transporter, ATP-binding protein
YP_001802907.1	cce_1491	4.532	1	25	172036406	Unassigned	hypothetical protein; contains a cobalamin (vitamin B12) biosynthesis domain, cobW domain
YP_001802911.1	cce_1495	3.604	2	11	172036410	Translation: Aminoacyl tRNA synthetases and tRNA modification	threonyl-tRNA synthetase; gene=thrS2
YP_001802914.1	cce_1498	24.014	14	115	172036413	Amino acid biosynthesis: Glutamate family / Nitrogen assimilation	nitrogen assimilation regulatory protein
YP_001802915.1	cce_1499	41.06	9	56	172036414	Unassigned	unknown
YP_001802916.1	cce_1500	6.452	2	2	172036415	Unassigned	hypothetical protein; contains a cobalamin (vitamin B12) biosynthesis domain, cobW domain
YP_001802917.1	cce_1501	3.302	1	22	172036416	Biosynthesis of cofactors, prosthetic groups, and carriers: Riboflavin	GTP cyclohydrolase I; gene=folE2
YP_001802919.1	cce_1503	24.303	10	90	172036418	Photosynthesis and respiration: ATP synthase	ATP synthase F1, alpha subunit; gene=atpA2
YP_001802920.1	cce_1504	37.313	2	2	172036419	Unassigned	unknown; contains aYcfA domain
YP_001802922.1	cce_1506	29.098	6	24	172036421	Photosynthesis and respiration: ATP synthase	putative ATP synthase F0, subunit B'
YP_001802923.1	cce_1507	42.391	3	47	172036422	Cell envelope: Membranes, lipoproteins, and porins	putative ATP synthase F0, C subunit
YP_001802928.1	cce_1512	45.929	20	102	172036427	Photosynthesis and respiration: ATP synthase	ATP synthase F1, beta subunit; gene=atpB2
YP_001802929.1	cce_1513	58.431	15	524	172036428	Cell envelope: Membranes, lipoproteins, and porins	unknown; contains an S-layer homology (SLH) domain
YP_001802930.1	cce_1514	67.526	11	201	172036429	Purines, pyrimidines, nucleosides, and nucleotides: Pyrimidine ribonucleotide biosynthesis	orotate phosphoribosyltransferase; gene=pyrE
YP_001802935.1	cce_1519	2.379	1	1	172036434	Regulatory functions	two-component sensor histidine kinase
YP_001802937.1	cce_1521	10.221	6	9	172036436	Unassigned	unknown; contains PAS, GGDEF, EAL, Response regulator receiver, CheY-like, and PAS fold-3 domains
YP_001802938.1	cce_1522	14.093	5	7	172036437	Biosynthesis of cofactors, prosthetic groups, and carriers: Thioredoxin, glutaredoxin, and glutathione	gamma-glutamyltranspeptidase; gene=ggt2
YP_001802939.1	cce_1523	22.603	2	3	172036438	Unassigned	unknown; contains a glyoxalase/bleomycin resistance protein/dioxygenase domain
YP_001802940.1	cce_1524	38.323	6	48	172036439	Unassigned	CHP02652-containing protein
YP_001802941.1	cce_1525	43.646	8	39	172036440	Other categories: Other	ferripyochelin binding protein; gene=yrdA
YP_001802942.1	cce_1526	25.641	2	76	172036441	Photosynthesis and respiration: Photosystem II	photosystem II protein Y; gene=psbY
YP_001802943.1	cce_1527	57.983	11	261	172036442	Purines, pyrimidines, nucleosides, and nucleotides: Pyrimidine ribonucleotide biosynthesis	orotidine 5'-phosphate decarboxylase; gene=pyrF
YP_001802944.1	cce_1528	5.419	1	1	172036443	Unassigned	conserved hypothetical protein
YP_001802945.1	cce_1529	12.741	1	1	172036444	Unassigned	hypothetical protein
YP_001802946.1	cce_1530	31.359	11	17	172036445	Transport and binding proteins	ATP-binding protein of ABC transporter
YP_001802949.1	cce_1533	4.808	1	1	172036448	Other categories: Other	CDP-diacylglycerol--glycerol-3-phosphate 3-phosphatidyltransferase; gene=pgsA
YP_001802950.1	cce_1534	30.632	15	131	172036449	Unassigned	putative carotenoid isomerase
YP_001802951.1	cce_1535	9.825	3	8	172036450	Regulatory functions	two-component sensor histidine kinase
YP_001802952.1	cce_1536	6.964	3	3	172036451	Unassigned	hypothetical protein; contains an ABC-1 domain
YP_001802953.1	cce_1537	14.907	2	3	172036452	Unassigned	unknown
YP_001802954.1	cce_1538	19.118	9	30	172036453	Unassigned	unknown; contains a glycosyl transferase, family 39 domain
YP_001802955.1	cce_1539	5.804	1	2	172036454	Unassigned	hypothetical protein; contains an acid phosphatase/vanadium-dependent haloperoxidase domain
YP_001802958.1	cce_1542	80.258	20	302	172036457	Energy metabolism: Glycolysis	phosphoglycerate mutase; gene=gpmA
YP_001802959.1	cce_1543	26	1	8	172036458	Unassigned	putative CAB/ELIP/HLIP superfamily protein
YP_001802961.1	cce_1545	6.15	2	2	172036460	Unassigned	rfrA family pentapeptide repeat
YP_001802964.1	cce_1548	35.185	7	200	172036463	Unassigned	unknown
YP_001802965.1	cce_1549	7.173	1	1	172036464	Unassigned	hypothetical protein
YP_001802966.1	cce_1550	21.429	7	9	172036465	Other categories: Other	unknown
YP_001802967.1	cce_1551	19.718	11	27	172036466	Regulatory functions	unknown
YP_001802969.1	cce_1553	39.683	5	30	172036468	Unassigned	unknown
YP_001802971.1	cce_1555	24.39	7	8	172036470	Regulatory functions	unknown; contains a GAF domain
YP_001802972.1	cce_1556	73.102	25	184	172036471	Unassigned	putative sensor protein
YP_001802973.1	cce_1557	67.213	9	134	172036472	Unassigned	rfrA family pentapeptide repeat
YP_001802974.1	cce_1558	30.363	6	77	172036473	Other categories: Other	putative phenazine biosynthesis PhzC/PhzF protein
YP_001802976.1	cce_1560	1.302	1	1	172036475	Regulatory functions	serine/threonine protein kinase
YP_001802979.1	cce_1563	77.931	36	720	172036478	Unassigned	unknown
YP_001802981.1	cce_1565	28.451	7	59	172036480	Transport and binding proteins	potassium channel, VIC family
YP_001802982.1	cce_1566	20.427	5	16	172036481	Unassigned	unknown; contains DUF323
YP_001802984.1	cce_1568	70.659	23	346	172036483	Unassigned	putative nonspecific acid phosphatase
YP_001802985.1	cce_1569	24.806	6	13	172036484	Fatty acid, phospholipid, and sterol metabolism	probable sulfolipid sulfoquinovosyldiacylglycerol biosynthesis protein; gene=sqdX
YP_001802986.1	cce_1570	2.899	1	6	172036485	Other categories: Other	stationary-phase survival protein; gene=surE1
YP_001802987.1	cce_1571	37.056	5	69	172036486	Unassigned	unknown
YP_001802993.1	cce_1577	22.68	1	2	172036492	Unassigned	conserved hypothetical protein
YP_001802994.1	cce_1578	68.733	18	216	172036493	Cellular processes: Chemotaxis	type IV pilus assembly protein; gene=pilM
YP_001802995.1	cce_1579	63.223	10	96	172036494	Unassigned	unknown; contains a fimbrial assembly domain
YP_001802996.1	cce_1580	68.539	16	315	172036495	Unassigned	unknown
YP_001802997.1	cce_1581	62.725	35	1133	172036496	Cellular processes: Protein and peptide secretion	general secretion pathway protein D; gene=gspD
YP_001802998.1	cce_1582	12.222	2	4	172036497	Unassigned	unknown
YP_001802999.1	cce_1583	55.862	19	312	172036498	Fatty acid, phospholipid, and sterol metabolism	malonyl coenzyme A-acyl carrier protein transacylase; gene=fabD
YP_001803000.1	cce_1584	37.16	9	63	172036499	Fatty acid, phospholipid, and sterol metabolism	3-oxoacyl-[acyl-carrier-protein] synthase III; gene=fabH
YP_001803001.1	cce_1585	45.665	15	661	172036500	Fatty acid, phospholipid, and sterol metabolism	fatty acid/phospholipid synthesis protein; gene=plsX
YP_001803002.1	cce_1586	24.306	6	18	172036501	Translation: Protein modification and translation factors	methionine aminopeptidase; gene=map1
YP_001803003.1	cce_1587	15.951	6	15	172036502	Cellular processes: Chaperones	heat shock protein Hsp40; gene=dnaJ2
YP_001803004.1	cce_1588	58.602	14	164	172036503	Biosynthesis of cofactors, prosthetic groups, and carriers: Thioredoxin, glutaredoxin, and glutathione	glutathione dependent formaldehyde dehydrogenase
YP_001803005.1	cce_1589	47.312	33	410	172036504	Unassigned	unknown; contains a transglutaminase-like domain
YP_001803007.1	cce_1591	9.845	1	3	172036506	Unassigned	hypothetical protein; contains DUF820
YP_001803009.1	cce_1593	6.195	1	4	172036508	Unassigned	hypothetical protein; contains DUF86
YP_001803011.1	cce_1595	75.556	75	1117	172036510	Energy metabolism: Amino acids and amines	bifunctional proline dehydrogenase/delta-1-pyrroline-5-carboxylate dehydrogenase; gene=putA
YP_001803014.1	cce_1598	27.108	5	44	172036513	Biosynthesis of cofactors, prosthetic groups, and carriers: Molybdopterin	molybdenum cofactor biosynthesis protein B; gene=moaB2
YP_001803015.1	cce_1599	99.099	18	1072	172036514	Photosynthesis and respiration: Photosystem II	photosystem II 13 kD protein; gene=psb28
YP_001803016.1	cce_1600	4.126	1	6	172036515	Unassigned	putative Rad3-related DNA helicase
YP_001803017.1	cce_1601	41.543	12	128	172036516	Other categories: Other	D-lactate dehydrogenase
YP_001803019.1	cce_1603	35.952	28	254	172036518	Central intermediary metabolism: Polysaccharides and glycoproteins	glycogen phosphorylase; gene=glgP3
YP_001803020.1	cce_1604	44.397	14	57	172036519	Energy metabolism: Glycolysis	pyruvate kinase; gene=pykF3
YP_001803021.1	cce_1605	5.206	2	3	172036520	Biosynthesis of cofactors, prosthetic groups, and carriers: Menaquinone and ubiquinone	O-succinylbenzoic acid CoA ligase; gene=menE
YP_001803022.1	cce_1606	93.814	8	208	172036521	Photosynthesis and respiration: Soluble electron carriers	2Fe-2S ferredoxin; gene=petF4
YP_001803023.1	cce_1607	96.97	10	208	172036522	Photosynthesis and respiration: Soluble electron carriers	2Fe-2S ferredoxin; gene=petF3
YP_001803024.1	cce_1608	60.35	24	228	172036523	Biosynthesis of cofactors, prosthetic groups, and carriers: Cobalamin, heme, phycobilin and porphyrin	oxidoreductase, putative biliverdin reductase; gene=bvdR
YP_001803025.1	cce_1609	30.929	22	275	172036524	Unassigned	unknown; contains DUF608
YP_001803026.1	cce_1610	75.093	27	375	172036525	Unassigned	unknown
YP_001803027.1	cce_1611	63.526	23	371	172036526	Other categories: Other	putative carbohydrate kinase, PfkB family
YP_001803028.1	cce_1612	9.692	2	4	172036527	Regulatory functions	probable cyclic nucleotide-binding protein
YP_001803029.1	cce_1613	65.034	33	413	172036528	Unassigned	Peptidase M61, glycyl monoaminopeptidase
YP_001803030.1	cce_1614	81.579	30	1640	172036529	Amino acid biosynthesis: Branched chain family	branched-chain amino acid aminotransferase; gene=ilvE
YP_001803032.1	cce_1616	6.25	1	1	172036531	Unassigned	hypothetical protein; contains a glycosyl transferase, family 39 domain
YP_001803033.1	cce_1617	54.435	27	598	172036532	Unassigned	unknown; contains DUF1400
YP_001803034.1	cce_1618	11.62	2	5	172036533	Biosynthesis of cofactors, prosthetic groups, and carriers: Cobalamin, heme, phycobilin and porphyrin	precorrin-4 C11-methyltransferase; gene=cobM
YP_001803035.1	cce_1619	75.789	31	430	172036534	Transport and binding proteins	ammonium transport protein; gene=cysQ
YP_001803036.1	cce_1620	82	32	1695	172036535	Cellular processes: Detoxification	superoxide dismutase; gene=sodB
YP_001803037.1	cce_1621	7.586	1	5	172036536	Unassigned	unknown
YP_001803039.1	cce_1623	84.211	20	301	172036538	Transcription: RNA synthesis, modification, and DNA transcription	transcription termination factor, N utilization substance protein B; gene=nusB
YP_001803040.1	cce_1624	30.709	6	52	172036539	Unassigned	unknown; contains DUF502
YP_001803041.1	cce_1625	19.048	1	4	172036540	Unassigned	hypothetical protein
YP_001803042.1	cce_1626	34.039	15	117	172036541	Transport and binding proteins	ATP-binding protein of ABC transporter
YP_001803043.1	cce_1627	48.21	16	113	172036542	Unassigned	unknown; contains a glycoside hydrolase, family 57 domain
YP_001803045.1	cce_1629	90.544	147	11572	172036544	Central intermediary metabolism: Polysaccharides and glycoproteins	glycogen phosphorylase; gene=glgP1
YP_001803046.1	cce_1630	23.556	5	10	172036545	Regulatory functions	two component transcriptional regulator, winged helix family
YP_001803047.1	cce_1631	8.176	2	3	172036546	Regulatory functions	probable cell envelope-related transcriptional attenuator precursor
YP_001803048.1	cce_1632	31.173	19	86	172036547	Energy metabolism: Pyruvate and acetyl-CoA metabolism	PEP/pyruvate-binding protein
YP_001803049.1	cce_1633	57.715	25	146	172036548	Unassigned	unknown; contains a TolB, C-terminal domain
YP_001803050.1	cce_1634	10.606	1	1	172036549	Unassigned	conserved hypothetical protein
YP_001803052.1	cce_1636	70.213	7	113	172036551	Unassigned	unknown
YP_001803054.1	cce_1638	32.188	6	22	172036553	Other categories: Other	aldo/keto reductase
YP_001803055.1	cce_1639	19.777	8	34	172036554	Other categories: Other	unknown; contains an alpha amylase catalytic subdomain
YP_001803056.1	cce_1640	14.205	4	13	172036555	Purines, pyrimidines, nucleosides, and nucleotides: Purine ribonucleotide biosynthesis	ribonucleoside-diphosphate reductase beta subunit; gene=nrdB1
YP_001803058.1	cce_1642	12.121	1	1	172036557	Transport and binding proteins	probable auxin efflux carrier
YP_001803059.1	cce_1643	73.096	17	648	172036558	Other categories: Drug and analog sensitivity	probable nitroreductase
YP_001803062.1	cce_1646	26.25	4	43	172036561	Unassigned	hypothetical protein; contains a peptidase, archaeal and bacterial C-terminal domain
YP_001803063.1	cce_1647	25.628	9	12	172036562	Unassigned	putative ATPase
YP_001803064.1	cce_1648	90.826	9	56	172036563	Unassigned	unknown
YP_001803065.1	cce_1649	99.687	87	9121	172036564	Unassigned	unknown; contains a nuclear transport factor 2 domain
YP_001803067.1	cce_1651	2.26	1	2	172036566	Unassigned	putative ATPase
YP_001803069.1	cce_1653	96.689	38	1447	172036568	Translation: Ribosomal proteins	30S ribosomal protein S1; gene=rps1-2
YP_001803071.1	cce_1655	27.857	6	7	172036570	Unassigned	unknown
YP_001803074.1	cce_1658	56.19	6	37	172036573	Unassigned	hypothetical protein
YP_001803075.1	cce_1659	75.831	26	632	172036574	Biosynthesis of cofactors, prosthetic groups, and carriers: Cobalamin, heme, phycobilin and porphyrin	delta-aminolevulinic acid dehydratase; gene=hemB2
YP_001803076.1	cce_1660	42.44	25	196	172036575	Transport and binding proteins	oxidoreductase alpha (molybdopterin) subunit
YP_001803078.1	cce_1662	42.33	13	49	172036577	Unassigned	putative polysaccharide pyruvyl transferase
YP_001803081.1	cce_1665	63.934	7	64	172036580	Other categories: Other	2Fe-2S ferredoxin; gene=petF1
YP_001803082.1	cce_1666	8.282	2	2	172036581	Unassigned	hypothetical protein; contains a GTP-binding protein, HSR1-related domain
YP_001803084.1	cce_1668	57.055	30	646	172036583	DNA replication, restriction, modification, recombination, and repair	putative modulator of DNA gyrase; gene=tldD
YP_001803085.1	cce_1669	13.415	1	6	172036584	Unassigned	unknown
YP_001803086.1	cce_1670	23.017	10	39	172036585	Unassigned	hydantoinase B/oxoprolinase familly protein
YP_001803088.1	cce_1672	76.265	28	697	172036587	Unassigned	unknown
YP_001803089.1	cce_1673	2.353	1	3	172036588	Regulatory functions	serine/threonine protein kinase
YP_001803090.1	cce_1674	80	64	1323	172036589	Translation: Aminoacyl tRNA synthetases and tRNA modification	glutamyl-tRNA (Gln) amidotransferase subunit B; gene=gatB
YP_001803091.1	cce_1675	44.324	6	31	172036590	Unassigned	unknown
YP_001803092.1	cce_1676	21.333	4	16	172036591	Unassigned	hypothetical protein
YP_001803093.1	cce_1677	3.196	1	1	172036592	Unassigned	conserved hypothetical protein
YP_001803094.1	cce_1678	78.988	48	7814	172036593	Unassigned	unknown
YP_001803095.1	cce_1679	53.434	32	467	172036594	Translation: Protein modification and translation factors	GTP-binding protein TypA
YP_001803097.1	cce_1681	35.135	7	80	172036596	Unassigned	unknown
YP_001803101.1	cce_1685	4.2	2	2	172036600	Photosynthesis and respiration: NADH dehydrogenase	NADH dehydrogenase subunit 4-like protein
YP_001803102.1	cce_1686	19.298	3	33	172036601	Unassigned	DUF67-containing protein
YP_001803104.1	cce_1688	25.714	12	598	172036603	Transport and binding proteins	Na+/H+ antiporter
YP_001803105.1	cce_1689	7.143	4	39	172036604	Transport and binding proteins	probable sulfate transporter
YP_001803106.1	cce_1690	11.338	8	14	172036605	Photosynthesis and respiration: NADH dehydrogenase	NADH dehydrogenase subunit 4; gene=ndhD5
YP_001803108.1	cce_1692	0.949	1	1	172036607	Photosynthesis and respiration: NADH dehydrogenase	NADH dehydrogenase subunit 5; gene=ndhF4
YP_001803111.1	cce_1695	8.658	1	2	172036610	Regulatory functions	two-component response regulator
YP_001803112.1	cce_1696	5.882	1	1	172036611	Other categories: Transposon-related functions	transposase
YP_001803113.1	cce_1697	14.525	2	2	172036612	Other categories: Transposon-related functions	transposase
YP_001803115.1	cce_1699	12.857	1	2	172036614	Regulatory functions	transcriptional regulator, MerR family
YP_001803116.1	cce_1700	10.935	5	8	172036615	Transport and binding proteins	probable copper-translocating P-type ATPase
YP_001803118.1	cce_1702	20.43	3	7	172036617	Unassigned	unknown
YP_001803119.1	cce_1703	32.53	2	19	172036618	Unassigned	hypothetical protein; contains a plasmid stabilization system domain
YP_001803122.1	cce_1706	12.791	1	2	172036621	Unassigned	putative addiction module toxin, Txe/YoeB
YP_001803123.1	cce_1707	52.688	11	989	172036622	Unassigned	unknown
YP_001803124.1	cce_1708	6.656	3	35	172036623	Unassigned	unknown; contains a secretion protein HlyD domain
YP_001803125.1	cce_1709	22.559	3	11	172036624	Unassigned	hypothetical protein; contains an alpha/beta hydrolase fold-1 domain
YP_001803126.1	cce_1710	78.838	53	1483	172036625	Translation: Aminoacyl tRNA synthetases and tRNA modification	glutamyl-tRNA (Gln) amidotransferase subunit A; gene=gatA
YP_001803129.1	cce_1713	28.453	11	68	172036628	Transport and binding proteins	ATP-binding protein of ABC transporter
YP_001803133.1	cce_1717	2.71	1	4	172036632	Energy metabolism: Glycolate pathway	probable FMN-dependent alpha-hydroxy acid dehydrogenase
YP_001803135.1	cce_1719	10.626	3	3	172036634	Unassigned	hypothetical protein; contains DUF187
YP_001803138.1	cce_1722	63.709	52	376	172036637	Translation: Aminoacyl tRNA synthetases and tRNA modification	alanyl-tRNA synthetase; gene=alaS
YP_001803139.1	cce_1723	74.594	72	2672	172036638	Unassigned	unknown
YP_001803140.1	cce_1724	56.579	13	563	172036639	Unassigned	unknown
YP_001803141.1	cce_1725	40.928	7	26	172036640	Regulatory functions	two-component transcriptional regulatory protein
YP_001803142.1	cce_1726	39.689	8	39	172036641	Unassigned	unknown; contains DUF820
YP_001803144.1	cce_1728	6.65	1	2	172036643	Other categories: Transposon-related functions	transposase
YP_001803146.1	cce_1730	100	19	271	172036645	Cell envelope: Surface polysaccharides, lipopolysaccharides and antigens	dTDP-4-dehydrorhamnose 3,5-epimerase; gene=rfbC
YP_001803147.1	cce_1731	31.222	4	9	172036646	Unassigned	putative Sua5/YciO/YrdC/YwlC
YP_001803148.1	cce_1732	46.479	14	310	172036647	Unassigned	DUF1092-containing protein
YP_001803149.1	cce_1733	12.883	2	4	172036648	Unassigned	DUF111-containing protein
YP_001803152.1	cce_1736	61.957	35	1810	172036651	Unassigned	unknown
YP_001803154.1	cce_1738	39.594	15	74	172036653	Unassigned	unknown
YP_001803155.1	cce_1739	21.519	3	3	172036654	Unassigned	hypothetical protein
YP_001803156.1	cce_1740	16.738	1	1	172036655	Unassigned	hypothetical protein
YP_001803158.1	cce_1742	6.161	1	1	172036657	Unassigned	hypothetical protein; contains DUF820
YP_001803159.1	cce_1743	12.346	2	4	172036658	Other categories: Hydrogenase	probable peptidase M52, hydrogen uptake protein
YP_001803161.1	cce_1745	94.624	28	1885	172036660	Translation: Nucleoproteins	DNA binding protein HU
YP_001803162.1	cce_1746	35.938	3	9	172036661	Unassigned	unknown
YP_001803163.1	cce_1747	95.062	17	2268	172036662	Photosynthesis and respiration: Photosystem I	photosystem I iron-sulfur center subunit VII; gene=psaC
YP_001803165.1	cce_1749	16.266	5	90	172036664	Unassigned	hypothetical protein; contains a conserved TM helix domain
YP_001803167.1	cce_1751	32.723	8	23	172036666	Regulatory functions	adaptive-response sensory histidine kinase; gene=sasA
YP_001803168.1	cce_1752	26.838	11	59	172036667	Unassigned	putative glycoside hydrolase, family 57
YP_001803169.1	cce_1753	81.25	10	180	172036668	Unassigned	putative plastid and cyanobacterial ribosomal protein PSRP-3/Ycf65
YP_001803170.1	cce_1754	69.608	16	151	172036669	Translation: Aminoacyl tRNA synthetases and tRNA modification	peptidyl-tRNA hydrolase; gene=pth
YP_001803172.1	cce_1756	7.767	2	2	172036671	Unassigned	hypothetical protein; contains TPR_1 tetratricopeptide repeat domains
YP_001803173.1	cce_1757	14.658	4	30	172036672	Unassigned	conserved hypothetical protein
YP_001803174.1	cce_1758	89.256	47	1487	172036673	Translation: Aminoacyl tRNA synthetases and tRNA modification	glutamyl-tRNA synthetase; gene=gltX
YP_001803175.1	cce_1759	17.007	5	18	172036674	Transport and binding proteins	putative polysialic acid transport protein; gene=kpsM
YP_001803176.1	cce_1760	3.252	1	3	172036675	Transport and binding proteins	H+/Ca2+ exchanger
YP_001803177.1	cce_1761	33.904	8	56	172036676	Other categories: Other	HAD-superfamily hydrolase, subfamily IA, variant 3
YP_001803178.1	cce_1762	69.101	15	1229	172036677	Photosynthesis and respiration: NADH dehydrogenase	NADH dehydrogenase subunit J; gene=ndhJ
YP_001803179.1	cce_1763	80.162	32	2322	172036678	Photosynthesis and respiration: NADH dehydrogenase	NADH dehydrogenase subunit K; gene=ndhK
YP_001803180.1	cce_1764	9.167	1	11	172036679	Photosynthesis and respiration: NADH dehydrogenase	NADH dehydrogenase subunit 3; gene=ndhC
YP_001803181.1	cce_1765	2.679	1	1	172036680	Unassigned	hypothetical protein; contains a DNA methylase N-4/N-6 domain
YP_001803182.1	cce_1766	18.803	2	6	172036681	Unassigned	UPF0227-containing protein
YP_001803183.1	cce_1767	7.157	2	3	172036682	Unassigned	hypothetical protein
YP_001803185.1	cce_1769	11.962	1	1	172036684	Transport and binding proteins	hypothetical protein
YP_001803186.1	cce_1770	46	1	1	172036685	Unassigned	unknown
YP_001803188.1	cce_1772	16.216	3	18	172036687	Amino acid biosynthesis: Aspartate family	aspartoacylase; gene=aspA
YP_001803189.1	cce_1773	27.545	3	9	172036688	Unassigned	DUF177-containing protein
YP_001803191.1	cce_1775	100	32	4143	172036690	Amino acid biosynthesis: Glutamate family / Nitrogen assimilation	nitrogen regulatory protein P-II; gene=glnB
YP_001803192.1	cce_1776	45.205	11	84	172036691	Unassigned	putative Ham1-like protein
YP_001803193.1	cce_1777	1.677	1	1	172036692	Regulatory functions	probable two-component hybrid sensor and regulator
YP_001803194.1	cce_1778	24.49	3	9	172036693	Unassigned	unknown
YP_001803195.1	cce_1779	26.572	8	42	172036694	Cell envelope: Murein sacculus and peptidoglycan	probable D-alanyl-D-alanine carboxypeptidase; gene=dacB
YP_001803196.1	cce_1780	82.916	68	2432	172036695	Unassigned	unknown
YP_001803197.1	cce_1781	67.849	30	802	172036696	Amino acid biosynthesis: Aromatic amino acid family	3-phosphoshikimate 1-carboxyvinyltransferase; gene=aroA
YP_001803201.1	cce_1785	12.603	3	9	172036700	Photosynthesis and respiration: Photosystem II	iron-stress chlorophyll-binding protein, photosystem II CP43 protein; gene=isiA
YP_001803202.1	cce_1786	11.407	1	1	172036701	Unassigned	conserved hypothetical protein
YP_001803204.1	cce_1788	6.048	3	10	172036703	DNA replication, restriction, modification, recombination, and repair	ATP-requiring DNA helicase
YP_001803205.1	cce_1789	54.307	23	246	172036704	Energy metabolism: Glycolysis	2,3-bisphosphoglycerate-independent phosphoglycerate mutase; gene=gpmI
YP_001803206.1	cce_1790	22.785	1	17	172036705	Cellular processes: Protein and peptide secretion	preprotein translocase subunit SecG; gene=secG
YP_001803207.1	cce_1791	44.172	4	36	172036706	Unassigned	unknown
YP_001803208.1	cce_1792	86.151	74	4987	172036707	Cellular processes: Detoxification	unknown; contains an acid phosphatase/vanadium-dependent haloperoxidase domain
YP_001803211.1	cce_1795	3.26	3	3	172036710	Unassigned	conserved hypothetical protein
YP_001803213.1	cce_1797	42.424	6	38	172036712	Unassigned	unknown
YP_001803214.1	cce_1798	20.728	6	58	172036713	Unassigned	unknown; contains a CHP147 domain
YP_001803215.1	cce_1799	65.753	17	245	172036714	Translation: Aminoacyl tRNA synthetases and tRNA modification	RNA methyltransferase TrmH, group 3; gene=trmH
YP_001803216.1	cce_1800	10.949	2	2	172036715	Unassigned	putative Ribonuclease III
YP_001803217.1	cce_1801	96.552	11	598	172036716	Transcription: RNA synthesis, modification, and DNA transcription	unknown; contains an Anti-sigma factor antagonist domain
YP_001803218.1	cce_1802	48.691	7	26	172036717	Transcription: RNA synthesis, modification, and DNA transcription	rRNA processing protein; gene=rimM
YP_001803219.1	cce_1803	35.041	10	65	172036718	Unassigned	hypothetical protein; contains a polysaccharide export protein domain
YP_001803220.1	cce_1804	36.647	12	67	172036719	Unassigned	unknown
YP_001803222.1	cce_1806	63.215	40	816	172036721	Central intermediary metabolism: Polysaccharides and glycoproteins	putative glycoside hydrolase, family 13
YP_001803223.1	cce_1807	48.214	12	382	172036722	Cell envelope: Surface structures	PAP fibrillin
YP_001803224.1	cce_1808	50.965	9	36	172036723	Regulatory functions	probable two-component system response regulator, OmpR subfamily
YP_001803225.1	cce_1809	57.831	3	4	172036724	Unassigned	conserved hypothetical protein
YP_001803226.1	cce_1810	38.938	8	174	172036725	Biosynthesis of cofactors, prosthetic groups, and carriers: Thioredoxin, glutaredoxin, and glutathione	glutaredoxin-related protein
YP_001803227.1	cce_1811	100	9	394	172036726	Unassigned	putative BolA-like protein
YP_001803230.1	cce_1814	9.375	1	1	172036729	Cell envelope: Membranes, lipoproteins, and porins	putative peptidoglycan-binding peptidase, M23B family
YP_001803231.1	cce_1815	40	2	3	172036730	Unassigned	hypothetical protein
YP_001803233.1	cce_1817	7.381	10	21	172036732	Regulatory functions	serine/threonine protein kinase and signal transduction histidine kinase
YP_001803234.1	cce_1818	8.284	4	7	172036733	DNA replication, restriction, modification, recombination, and repair	DNA ligase; gene=ligA
YP_001803235.1	cce_1819	13.388	5	36	172036734	Unassigned	unknown; contains a MscS Mechanosensitive ion channel domain
YP_001803236.1	cce_1820	23.67	6	112	172036735	Other categories: Adaptations and atypical conditions	putative small mechanosensitive ion channel, MscS family
YP_001803237.1	cce_1821	65.587	10	94	172036736	Unassigned	putative HAD-superfamily hydrolase, subfamily IA
YP_001803238.1	cce_1822	82.452	41	1459	172036737	Translation: Aminoacyl tRNA synthetases and tRNA modification	S-adenosylmethionine synthetase; gene=metK
YP_001803244.1	cce_1828	70.909	20	414	172036743	Cell envelope: Surface polysaccharides, lipopolysaccharides and antigens	acyl-[acyl-carrier-protein]--UDP-N-acetylglucosamine o-acyltransferase; gene=lpxA
YP_001803245.1	cce_1829	53.59	19	373	172036744	Fatty acid, phospholipid, and sterol metabolism	lipid A disaccharide synthase; gene=lpxB2
YP_001803246.1	cce_1830	50.649	15	281	172036745	Fatty acid, phospholipid, and sterol metabolism	lipid A disaccharide synthase; gene=lpxB1
YP_001803247.1	cce_1831	3.191	1	1	172036746	Unassigned	hypothetical protein; contains a CHP1784 domain
YP_001803248.1	cce_1832	8.029	2	4	172036747	Unassigned	hypothetical protein; contains a Thioesterase superfamily domain
YP_001803249.1	cce_1833	17.962	3	3	172036748	Unassigned	hypothetical protein
YP_001803250.1	cce_1834	11.268	1	1	172036749	DNA replication, restriction, modification, recombination, and repair	probable DNA-methyltransferase
YP_001803251.1	cce_1835	19.718	1	1	172036750	Unassigned	hypothetical protein; contains UPF0150
YP_001803253.1	cce_1837	52.849	78	12713	172036752	Photosynthesis and respiration: Photosystem II	photosystem II CP47 protein, 47 kD chlorophyll-binding protein; gene=psbB
YP_001803254.1	cce_1838	12.308	1	1	172036753	Unassigned	hypothetical protein
YP_001803255.1	cce_1839	62.9	67	1173	172036754	Translation: Protein modification and translation factors	translation initiation factor IF-2; gene=infB
YP_001803257.1	cce_1841	73.832	38	847	172036756	Transcription: RNA synthesis, modification, and DNA transcription	transcription termination factor, N utilization substance protein; gene=nusA
YP_001803258.1	cce_1842	17.881	1	1	172036757	Unassigned	DUF150-containing protein
YP_001803259.1	cce_1843	30.403	5	14	172036758	Unassigned	putative terpenoid synthase
YP_001803260.1	cce_1844	24.417	19	155	172036759	Amino acid biosynthesis: Glutamate family / Nitrogen assimilation	unknown; contains an EF-Hand type domain
YP_001803262.1	cce_1846	13.402	1	1	172036761	Unassigned	hypothetical protein
YP_001803263.1	cce_1847	5.615	3	32	172036762	Cellular processes: Transformation	competence protein; gene=comE
YP_001803264.1	cce_1848	49.353	17	214	172036763	Regulatory functions	probable two-component sensor histidine kinase
YP_001803265.1	cce_1849	94.444	14	749	172036764	Unassigned	NADH dehydrogenase subunit M; gene=ndhM
YP_001803266.1	cce_1850	47.84	23	701	172036765	Energy metabolism: TCA cycle	malate dehydrogenase; gene=mdh
YP_001803268.1	cce_1852	2.19	1	1	172036767	Cell envelope: Surface polysaccharides, lipopolysaccharides and antigens	polysaccharide deacetylase
YP_001803269.1	cce_1853	7.063	2	2	172036768	Regulatory functions	serine/threonine kinase; gene=pknA
YP_001803270.1	cce_1854	61.231	11	99	172036769	Unassigned	unknown
YP_001803271.1	cce_1855	40.449	1	1	172036770	Unassigned	conserved hypothetical protein
YP_001803273.1	cce_1857	16.434	3	5	172036772	Central intermediary metabolism: Nitrogen fixation	NifU-like protein
YP_001803275.1	cce_1859	9.118	2	2	172036774	Transport and binding proteins	phosphate binding protein; gene=ptsS1
YP_001803277.1	cce_1861	51.572	9	37	172036776	Other categories: Other	ribokinase
YP_001803280.1	cce_1864	69.466	21	383	172036779	DNA replication, restriction, modification, recombination, and repair	DNA polymerase III beta subunit; gene=dnaN1
YP_001803281.1	cce_1865	8.889	4	7	172036780	Biosynthesis of cofactors, prosthetic groups, and carriers: Menaquinone and ubiquinone	2-succinyl-6-hydroxy-2, 4-cyclohexadiene-1-carboxylic acid synthase/2-oxoglutarate decarboxylase; gene=menD
YP_001803282.1	cce_1866	2.775	2	4	172036781	Unassigned	conserved hypothetical protein
YP_001803283.1	cce_1867	45.726	9	28	172036782	Unassigned	hypothetical protein; contains a Phospholipid/glycerol acyltransferase domain
YP_001803286.1	cce_1870	27.459	5	55	172036785	Unassigned	unknown
YP_001803287.1	cce_1871	40.199	8	14	172036786	Translation: Aminoacyl tRNA synthetases and tRNA modification	tRNA delta-2-isopentenylpyrophosphate transferase; gene=miaA
YP_001803288.1	cce_1872	58.577	35	1042	172036787	Unassigned	unknown; contains a Cytochrome c region domain
YP_001803289.1	cce_1873	3.81	1	2	172036788	Transcription: RNA synthesis, modification, and DNA transcription	group 2 sigma-70 RNA polymerase sigma factor C; gene=sigC
YP_001803293.1	cce_1877	2.575	1	3	172036792	Unassigned	hypothetical protein; contains a PAS domain, GGDEF domain, EAL domain, Response regulator receiver domain, CheY-like domain, and a PAS fold domain
YP_001803294.1	cce_1878	4.047	3	3	172036793	Regulatory functions	two-component sensor histidine kinase
YP_001803295.1	cce_1879	46.585	27	89	172036794	Cell envelope: Murein sacculus and peptidoglycan	probable soluble lytic transglycosylase; gene=slt
YP_001803296.1	cce_1880	22.069	2	5	172036795	Unassigned	unknown
YP_001803297.1	cce_1881	17.778	1	2	172036796	Unassigned	conserved hypothetical protein
YP_001803298.1	cce_1882	1.371	1	1	172036797	Unassigned	hypothetical protein
YP_001803304.1	cce_1888	10.771	6	9	172036803	DNA replication, restriction, modification, recombination, and repair	DNA mismatch repair protein; gene=mutS2
YP_001803305.1	cce_1889	92.157	21	895	172036804	Unassigned	unknown
YP_001803306.1	cce_1890	99.02	24	1050	172036805	Unassigned	unknown
YP_001803307.1	cce_1891	62.393	17	923	172036806	Unassigned	unknown
YP_001803309.1	cce_1893	23.81	5	46	172036808	Unassigned	unknown
YP_001803311.1	cce_1895	23.946	17	420	172036810	Transport and binding proteins	Na+/H+ antiporter
YP_001803312.1	cce_1896	17.284	4	12	172036811	Other categories: Other	putative phytochelatin synthase
YP_001803313.1	cce_1897	23.821	5	9	172036812	Fatty acid, phospholipid, and sterol metabolism	N-acyl-L-amino acid amidohydrolase; gene=ama2
YP_001803314.1	cce_1898	4.135	2	2	172036813	Regulatory functions	probable transcriptional regulator; gene=patB
YP_001803315.1	cce_1899	88	15	424	172036814	Regulatory functions	SOS function regulatory protein; gene=lexA
YP_001803316.1	cce_1900	58.065	19	156	172036815	Energy metabolism: TCA cycle	citrate synthase; gene=gltA
YP_001803317.1	cce_1901	32.877	8	39	172036816	Other categories: Other	putative pathogenesis related protein
YP_001803318.1	cce_1902	9.199	2	3	172036817	Biosynthesis of cofactors, prosthetic groups, and carriers: Molybdopterin	molybdenum cofactor biosynthesis protein A; gene=moaA
YP_001803319.1	cce_1903	43.39	26	297	172036818	Cell envelope: Murein sacculus and peptidoglycan	N-acetylmuramoyl-L-alanine amidase; gene=amiA1
YP_001803320.1	cce_1904	14.925	1	3	172036819	Transport and binding proteins	hypothetical protein; contains DUF564
YP_001803321.1	cce_1905	26.936	4	4	172036820	Translation: Aminoacyl tRNA synthetases and tRNA modification	tRNA pseudouridine synthase B; gene=truB
YP_001803322.1	cce_1906	21.495	1	1	172036821	Unassigned	hypothetical protein; contains DUF86
YP_001803324.1	cce_1908	29.675	4	6	172036823	Unassigned	conserved hypothetical protein
YP_001803326.1	cce_1910	53.54	34	1270	172036825	Translation: Degradation of proteins, peptides, and glycopeptides	ATP-dependent Clp protease, proteolytic subunit; gene=clpP4
YP_001803327.1	cce_1911	49.246	14	418	172036826	Translation: Degradation of proteins, peptides, and glycopeptides	ATP-dependent Clp protease, proteolytic subunit; gene=clpP3
YP_001803328.1	cce_1912	23.129	3	5	172036827	Unassigned	hypothetical protein
YP_001803330.1	cce_1914	89.706	15	489	172036829	Unassigned	unknown
YP_001803331.1	cce_1915	55.769	1	1	172036830	Unassigned	hypothetical protein
YP_001803333.1	cce_1917	13.607	6	13	172036832	Transport and binding proteins	cation-transporting ATPase
YP_001803335.1	cce_1919	25.385	6	16	172036834	Unassigned	conserved hypothetical protein
YP_001803336.1	cce_1920	11.25	4	22	172036835	Other categories: Other	putative glycosyl transferase
YP_001803337.1	cce_1921	11	4	13	172036836	Other categories: Other	glycosyl transferase, group 1
YP_001803338.1	cce_1922	57.382	19	136	172036837	Unassigned	unknown
YP_001803340.1	cce_1924	6.974	3	6	172036839	Unassigned	unknown; contains a GTP-binding protein, HSR1-related domain
YP_001803341.1	cce_1925	1.222	1	2	172036840	Unassigned	hypothetical protein; contains a GTP-binding protein, HSR1-related domain
YP_001803343.1	cce_1927	13.483	1	2	172036842	Unassigned	conserved hypothetical protein
YP_001803344.1	cce_1928	100	8	125	172036843	Unassigned	unknown
YP_001803345.1	cce_1929	29.412	1	1	172036844	Unassigned	hypothetical protein
YP_001803347.1	cce_1931	1.994	1	2	172036846	Unassigned	hypothetical protein
YP_001803348.1	cce_1932	72	6	47	172036847	Unassigned	unknown
YP_001803349.1	cce_1933	59.14	3	30	172036848	Unassigned	unknown
YP_001803350.1	cce_1934	13.966	5	10	172036849	Regulatory functions	putative adenylate/guanylate cyclase
YP_001803353.1	cce_1937	13.636	1	3	172036852	Unassigned	hypothetical protein
YP_001803355.1	cce_1939	15.827	2	6	172036854	Unassigned	hypothetical protein
YP_001803357.1	cce_1941	58.486	53	575	172036856	Translation: Degradation of proteins, peptides, and glycopeptides	ATP-dependent Clp protease, ATP-binding subunit; gene=clpB1
YP_001803358.1	cce_1942	16.049	1	1	172036857	Translation: Nucleoproteins	RNA-binding protein
YP_001803359.1	cce_1943	6.404	2	3	172036858	Unassigned	unknown
YP_001803360.1	cce_1944	100	34	4672	172036859	Photosynthesis and respiration: Phycobilisome	phycobilisome core component; gene=apcF
YP_001803361.1	cce_1945	85.959	111	2064	172036860	Cellular processes: Protein and peptide secretion	preprotein translocase subunit SecA; gene=secA
YP_001803362.1	cce_1946	65.607	44	941	172036861	Translation: Aminoacyl tRNA synthetases and tRNA modification	methionyl-tRNA synthetase; gene=metS
YP_001803363.1	cce_1947	40.444	8	75	172036862	Unassigned	unknown; contains DUF88
YP_001803365.1	cce_1949	35.227	17	301	172036864	Unassigned	unknown; contains carbohydrate kinase and YjeF-related protein, N-terminal domains
YP_001803366.1	cce_1950	2.73	1	1	172036865	Other categories: Transposon-related functions	transposase
YP_001803367.1	cce_1951	21.854	3	4	172036866	Transport and binding proteins	probable ferric uptake regulator; gene=fur2
YP_001803368.1	cce_1952	25.312	9	26	172036867	Regulatory functions	two-component response regulator receiver protein
YP_001803369.1	cce_1953	55.031	36	376	172036868	Cellular processes: Cell division	cell division protein; gene=ftsH4
YP_001803370.1	cce_1954	26.378	12	30	172036869	Biosynthesis of cofactors, prosthetic groups, and carriers: Cobalamin, heme, phycobilin and porphyrin	light-independent protochlorophyllide reductase, B subunit; gene=chlB
YP_001803371.1	cce_1955	14.53	1	1	172036870	Unassigned	hypothetical protein
YP_001803372.1	cce_1956	100	5	26	172036871	Unassigned	unknown
YP_001803374.1	cce_1958	13.235	1	5	172036873	Unassigned	hypothetical protein; contains a YcfA domain
YP_001803376.1	cce_1960	81.69	6	61	172036875	Unassigned	unknown
YP_001803377.1	cce_1961	60.819	16	166	172036876	Regulatory functions	GTP-binding protein
YP_001803378.1	cce_1962	5.983	1	1	172036877	Cellular processes: Protein and peptide secretion	signal peptidase I; gene=lepB3
YP_001803379.1	cce_1963	29.032	10	62	172036878	Cellular processes: Cell killing	putative Rieske [2Fe-2S] domain-containing cell death suppressor protein
YP_001803380.1	cce_1964	32.932	9	69	172036879	Unassigned	unknown
YP_001803382.1	cce_1966	54.545	8	105	172036881	Unassigned	unknown
YP_001803383.1	cce_1967	30.303	4	19	172036882	Unassigned	unknown
YP_001803384.1	cce_1968	6.107	1	2	172036883	Unassigned	unknown
YP_001803385.1	cce_1969	40.741	8	65	172036884	Unassigned	unknown
YP_001803386.1	cce_1970	26.887	7	100	172036885	Biosynthesis of cofactors, prosthetic groups, and carriers: Cobalamin, heme, phycobilin and porphyrin	precorrin-8X methylmutase; gene=cbiC2
YP_001803387.1	cce_1971	51.408	5	38	172036886	Unassigned	unknown
YP_001803388.1	cce_1972	25.076	7	183	172036887	Unassigned	protein involved in disulfide bond formation
YP_001803389.1	cce_1973	82.27	23	405	172036888	Photosynthesis and respiration: Photosystem I	photosystem I biogenesis protein; gene=btpA
YP_001803393.1	cce_1977	44.762	15	1034	172036892	Photosynthesis and respiration: Respiratory terminal oxidases	cytochrome c oxidase subunit II; gene=coxB1
YP_001803394.1	cce_1978	59.387	15	130	172036893	Unassigned	unknown
YP_001803398.1	cce_1982	62.838	8	13	172036897	Regulatory functions	CheY-like two-component hybrid sensor and regulator
YP_001803399.1	cce_1983	43.158	23	174	172036898	Other categories: Adaptations and atypical conditions	probable phytochrome A, two-component sensor protein; gene=aphA
YP_001803400.1	cce_1984	14.108	3	9	172036899	Unassigned	unknown; contains DUF820
YP_001803402.1	cce_1986	51.333	21	317	172036901	Unassigned	unknown
YP_001803403.1	cce_1987	7.772	1	1	172036902	Unassigned	CHP488-containing protein
YP_001803405.1	cce_1989	24.51	8	11	172036904	Unassigned	hypothetical protein; contains a short-chain dehydrogenases/reductase domain
YP_001803406.1	cce_1990	20.588	2	12	172036905	Unassigned	hypothetical protein
YP_001803409.1	cce_1993	15.541	2	4	172036908	Unassigned	hypothetical protein
YP_001803410.1	cce_1994	58.174	40	314	172036909	Unassigned	unknown
YP_001803415.1	cce_1999	27.933	3	24	172036914	Purines, pyrimidines, nucleosides, and nucleotides: Purine ribonucleotide biosynthesis	rod shape-determining protein; gene=mreC
YP_001803416.1	cce_2000	79.827	44	975	172036915	Cell envelope: Murein sacculus and peptidoglycan	rod shape-determining protein; gene=mreB
YP_001803417.1	cce_2001	70.732	18	908	172036916	DNA replication, restriction, modification, recombination, and repair	single-stranded DNA-binding protein; gene=ssb
YP_001803419.1	cce_2003	86.028	123	6702	172036918	Cellular processes: Chaperones	heat shock protein Hsp70; gene=dnaK1
YP_001803420.1	cce_2004	9.245	6	8	172036919	Regulatory functions	AcrB/AcrD/AcrF family protein
YP_001803422.1	cce_2006	30.263	3	6	172036921	Unassigned	hypothetical protein; contains a DoxX domain
YP_001803423.1	cce_2007	2.697	1	1	172036922	Unassigned	hypothetical protein; contains a secretion protein HlyD domain
YP_001803425.1	cce_2009	37.063	10	40	172036924	Unassigned	unknown; contains a beta-lactamase-like domain
YP_001803426.1	cce_2010	17.965	4	25	172036925	Transport and binding proteins	Mg2+ transporter; gene=mgtE1
YP_001803429.1	cce_2013	62.976	16	147	172036928	Unassigned	DUF1092-containing protein
YP_001803430.1	cce_2014	2.871	1	4	172036929	Transport and binding proteins	putative ATP/GTP-binding protein
YP_001803431.1	cce_2015	5.031	2	5	172036930	Unassigned	hypothetical protein
YP_001803432.1	cce_2016	75.188	72	1561	172036931	Energy metabolism: Pyruvate and acetyl-CoA metabolism	acetyl-coenzyme A synthetase; gene=acs
YP_001803434.1	cce_2018	29.577	2	3	172036933	Unassigned	unknown
YP_001803435.1	cce_2019	29.517	10	18	172036934	Unassigned	unknown
YP_001803439.1	cce_2023	14.815	1	1	172036938	Unassigned	unknown
YP_001803440.1	cce_2024	41.079	16	102	172036939	Unassigned	unknown
YP_001803441.1	cce_2025	44.041	7	127	172036940	Unassigned	unknown; contains DUF820
YP_001803442.1	cce_2026	65.399	15	237	172036941	Biosynthesis of cofactors, prosthetic groups, and carriers: Cobalamin, heme, phycobilin and porphyrin	CobB/CobQ-like glutamine amidotransferase
YP_001803443.1	cce_2027	13.706	6	14	172036942	Unassigned	putative permease YjgP/YjgQ
YP_001803444.1	cce_2028	27.311	4	9	172036943	Transport and binding proteins	ATP-binding protein of ABC transporter
YP_001803445.1	cce_2029	55.09	6	79	172036944	Unassigned	unknown; contains an OstA-like protein domain
YP_001803448.1	cce_2032	3.12	3	7	172036947	Unassigned	hypothetical protein; contains PAS fold-3, GAF, ELA, and GGDEF domains
YP_001803450.1	cce_2034	78.723	36	751	172036949	Unassigned	unknown
YP_001803454.1	cce_2038	81.314	144	5099	172036953	Energy metabolism: Amino acids and amines	carbamoyl-phosphate synthase, large subunit; gene=carB
YP_001803455.1	cce_2039	56.997	41	875	172036954	Unassigned	putative six-hairpin glycosidase familly protein
YP_001803456.1	cce_2040	10.366	1	2	172036955	Unassigned	hypothetical protein
YP_001803457.1	cce_2041	6.589	2	2	172036956	Unassigned	hypothetical protein; contains DUF81
YP_001803459.1	cce_2043	53.333	36	375	172036958	Cellular processes: Cell division	cell division protein; gene=ftsH3
YP_001803460.1	cce_2044	3.363	2	2	172036959	Unassigned	hypothetical protein; contains an acid phosphatase/vanadium-dependent haloperoxidase domain
YP_001803461.1	cce_2045	26.868	15	36	172036960	Unassigned	unknown; contains a TPR-like helical domain
YP_001803462.1	cce_2046	26.418	14	76	172036961	DNA replication, restriction, modification, recombination, and repair	excinuclease ABC subunit B; gene=uvrB
YP_001803463.1	cce_2047	92.079	11	274	172036962	Unassigned	unknown
YP_001803465.1	cce_2049	13.695	3	3	172036964	Cell envelope: Murein sacculus and peptidoglycan	membrane-bound lytic transglycosylase A; gene=mltA
YP_001803466.1	cce_2050	23.529	3	9	172036965	Regulatory functions	two-component system, regulatory protein
YP_001803467.1	cce_2051	90.227	88	5134	172036966	Translation: Protein modification and translation factors	elongation factor EF-G; gene=fus2
YP_001803468.1	cce_2052	64.839	21	1076	172036967	Unassigned	DUF1517-containing protein
YP_001803469.1	cce_2053	16.225	3	3	172036968	Other categories: Other	unknown
YP_001803471.1	cce_2055	50.794	6	18	172036970	Unassigned	unknown
YP_001803473.1	cce_2057	13.838	6	31	172036972	Unassigned	unknown
YP_001803475.1	cce_2059	19.903	5	29	172036974	Biosynthesis of cofactors, prosthetic groups, and carriers: Pantothenate	bifunctional phosphopantothenoylcysteine decarboxylase/phosphopantothenate--cysteine ligase
YP_001803476.1	cce_2060	27.174	2	20	172036975	Unassigned	unknown
YP_001803477.1	cce_2061	39.834	26	237	172036976	Energy metabolism: Sugars	mannose-1-phosphate guanyltransferase
YP_001803478.1	cce_2062	75.517	28	464	172036977	Unassigned	putative aldose 1-epimerase
YP_001803481.1	cce_2065	29.026	13	31	172036980	Unassigned	unknown
YP_001803482.1	cce_2066	55.944	5	26	172036981	DNA replication, restriction, modification, recombination, and repair	NUDIX hydrolase
YP_001803483.1	cce_2067	14.149	4	20	172036982	Energy metabolism: Sugars	carbohydrate kinase, FGGY family
YP_001803484.1	cce_2068	7.48	2	26	172036983	Unassigned	DUF92-containing protein
YP_001803486.1	cce_2070	58.036	10	129	172036985	Unassigned	unknown
YP_001803488.1	cce_2072	26.016	2	10	172036987	Unassigned	unknown
YP_001803489.1	cce_2073	28.421	3	13	172036988	Unassigned	unknown
YP_001803491.1	cce_2075	59.772	36	188	172036990	Unassigned	putative 5-oxoprolinase (ATP-hydrolyzing)
YP_001803492.1	cce_2076	31.808	10	158	172036991	Cell envelope: Murein sacculus and peptidoglycan	UDP-N-acetylglucosamine pyrophosphorylase; gene=glmU
YP_001803494.1	cce_2078	15.953	2	2	172036993	Unassigned	DUF1350-containing protein
YP_001803495.1	cce_2079	14.867	6	10	172036994	Unassigned	conserved hypothetical protein
YP_001803496.1	cce_2080	69.767	12	247	172036995	Unassigned	unknown
YP_001803498.1	cce_2082	47.319	12	189	172036997	Fatty acid, phospholipid, and sterol metabolism	acetyl-CoA carboxylase beta subunit; gene=accD
YP_001803499.1	cce_2083	4.138	2	2	172036998	Other categories: Transposon-related functions	transposase
YP_001803500.1	cce_2084	99.138	19	1678	172036999	Unassigned	putative macrophage migration inhibitory factor
YP_001803501.1	cce_2085	100	23	1172	172037000	Unassigned	unknown; contains an FMN-binding split barrel-related domain
YP_001803504.1	cce_2088	27.778	6	89	172037003	Unassigned	unknown; contains a PilT, N-terminal domain
YP_001803506.1	cce_2090	7.42	1	7	172037005	Transport and binding proteins	putative ABC transporter permease protein
YP_001803507.1	cce_2091	20.137	7	13	172037006	Transport and binding proteins	putative ABC transporter, ATP binding protein
YP_001803508.1	cce_2092	25.698	4	52	172037007	Unassigned	hypothetical protein
YP_001803511.1	cce_2095	39.671	15	128	172037010	Unassigned	unknown
YP_001803512.1	cce_2096	33.239	11	63	172037011	Other categories: Other	probable glycosyl transferase, family 2
YP_001803513.1	cce_2097	40.654	16	228	172037012	Other categories: Other	glycosyl transferase, group 1
YP_001803514.1	cce_2098	58.521	12	84	172037013	Unassigned	unknown
YP_001803516.1	cce_2100	27.989	6	32	172037015	Other categories: Other	probable glycosyl transferase
YP_001803517.1	cce_2101	38.769	7	19	172037016	Energy metabolism: Sugars	nucleotide sugar epimerase
YP_001803519.1	cce_2103	69.461	15	366	172037018	Unassigned	rfrA family pentapeptide repeat
YP_001803523.1	cce_2107	7.975	1	4	172037022	Unassigned	hypothetical protein; contains a Phycobilisome protein and a globin-like domain
YP_001803524.1	cce_2108	44.375	5	15	172037023	Central intermediary metabolism: Nitrogen metabolism	probable ferredoxin
YP_001803526.1	cce_2110	5.488	1	1	172037025	Unassigned	hypothetical protein; contains a Phycobilisome protein and a globin-like domain
YP_001803532.1	cce_2116	26.36	8	33	172037031	Regulatory functions	serine/threonine protein kinase
YP_001803533.1	cce_2117	14.314	5	28	172037032	Biosynthesis of cofactors, prosthetic groups, and carriers: Cobalamin, heme, phycobilin and porphyrin	bifunctional uroporphyrin-III C-methyltransferase/uroporphyrinogen-III synthase; gene=hemD
YP_001803535.1	cce_2119	12.5	1	2	172037034	Unassigned	hypothetical protein
YP_001803536.1	cce_2120	99.698	62	4323	172037035	Amino acid biosynthesis: Branched chain family	ketol-acid reductoisomerase; gene=ilvC
YP_001803537.1	cce_2121	66.452	7	72	172037036	Fatty acid, phospholipid, and sterol metabolism	acetyl-CoA carboxylase, biotin carboxyl carrier protein; gene=accB
YP_001803538.1	cce_2122	66.129	19	556	172037037	Translation: Protein modification and translation factors	elongation factor P; gene=efp
YP_001803539.1	cce_2123	4.984	1	1	172037038	Unassigned	hypothetical protein; contains a Methyltransferase type 11 domain
YP_001803540.1	cce_2124	51.759	13	105	172037039	Amino acid biosynthesis: Branched chain family	1-deoxy-D-xylulose-5-phosphate reductoisomerase; gene=dxr
YP_001803545.1	cce_2129	43.434	10	47	172037044	Unassigned	unknown
YP_001803546.1	cce_2130	68.561	21	415	172037045	Amino acid biosynthesis: Aromatic amino acid family	tryptophan synthase alpha subunit; gene=trpA
YP_001803548.1	cce_2132	5.727	1	2	172037047	Photosynthesis and respiration: CO2 fixation	glyceraldehyde-3-phosphate dehydrogenase, type I
YP_001803549.1	cce_2133	26.756	8	26	172037048	Translation: Ribosomal proteins	ribosomal protein L11 methyltransferase; gene=prmA
YP_001803550.1	cce_2134	92.762	100	5186	172037049	Amino acid biosynthesis: Serine family / Sulfur assimilation	D-3-phosphoglycerate dehydrogenase; gene=serA
YP_001803552.1	cce_2136	4.043	1	1	172037051	Unassigned	hypothetical protein; contains DUF955
YP_001803553.1	cce_2137	2.263	1	1	172037052	DNA replication, restriction, modification, recombination, and repair	ATP-dependent DNA helicase; gene=recQ
YP_001803554.1	cce_2138	26.154	2	12	172037053	Unassigned	unknown; contains a proto-chlorophyllide reductase 57 kD subunit
YP_001803555.1	cce_2139	57.374	24	369	172037054	Energy metabolism: Biosynthesis and degradation of polysaccharides	probable alpha-glucosidase; gene=malZ
YP_001803556.1	cce_2140	32.806	5	8	172037055	Unassigned	unknown
YP_001803557.1	cce_2141	48.634	10	142	172037056	Transport and binding proteins	TRAP dicarboxylate transporter, DctP subunit
YP_001803558.1	cce_2142	15.73	1	1	172037057	Unassigned	hypothetical protein
YP_001803563.1	cce_2147	83.146	4	76	172037062	Unassigned	unknown
YP_001803564.1	cce_2148	28.696	6	36	172037063	Unassigned	putative plasmid maintenance toxin/Cell growth inhibitor
YP_001803565.1	cce_2149	32.099	5	13	172037064	Unassigned	unknown; contains DUF820
YP_001803566.1	cce_2150	2.591	1	2	172037065	Unassigned	hypothetical protein; contains a transglutaminase-like domain
YP_001803568.1	cce_2152	3.394	2	2	172037067	DNA replication, restriction, modification, recombination, and repair	DNA mismatch repair protein; gene=mutS1
YP_001803570.1	cce_2154	41.076	13	68	172037069	Translation: Nucleoproteins	putative regulatory protein cII
YP_001803571.1	cce_2155	9.639	3	22	172037070	Unassigned	unknown
YP_001803572.1	cce_2156	99.068	61	5012	172037071	Energy metabolism: Glycolysis	enolase; gene=eno1
YP_001803573.1	cce_2157	66.797	19	475	172037072	Central intermediary metabolism: Polysaccharides and glycoproteins	unknown
YP_001803577.1	cce_2161	8.705	3	4	172037076	Unassigned	hypothetical protein
YP_001803578.1	cce_2162	3.519	1	1	172037077	Unassigned	hypothetical protein
YP_001803581.1	cce_2165	35.294	1	2	172037080	Unassigned	hypothetical protein
YP_001803582.1	cce_2166	3.883	1	2	172037081	Unassigned	hypothetical protein
YP_001803583.1	cce_2167	38.105	10	23	172037082	Unassigned	unknown; contains a Peptidase M48, Ste24p domain
YP_001803584.1	cce_2168	13.362	2	2	172037083	Unassigned	hypothetical protein
YP_001803586.1	cce_2170	56.708	33	204	172037085	Central intermediary metabolism: Phosphorus compounds	polyphosphate kinase; gene=ppk1
YP_001803587.1	cce_2171	85.597	32	2450	172037086	Translation: Protein modification and translation factors	peptidyl-prolyl cis-trans isomerase B; gene=ppiB
YP_001803588.1	cce_2172	26.794	8	177	172037087	Photosynthesis and respiration: Photosystem I	photosystem I assembly protein; gene=ycf4
YP_001803589.1	cce_2173	4.641	1	1	172037088	Unassigned	hypothetical protein
YP_001803590.1	cce_2174	4.282	1	1	172037089	Regulatory functions	WD-40 repeat-containing serine/threonine protein kinase
YP_001803595.1	cce_2179	19.178	1	7	172037094	Unassigned	hypothetical protein; contains UPF0150
YP_001803600.1	cce_2184	27.541	6	12	172037099	Unassigned	unknown
YP_001803602.1	cce_2186	3.143	4	4	172037101	Other categories: WD repeat proteins	WD-40 repeat protein
YP_001803605.1	cce_2189	8.065	1	1	172037104	Unassigned	hypothetical protein
YP_001803610.1	cce_2194	7.171	1	1	172037109	Unassigned	conserved hypothetical protein
YP_001803614.1	cce_2198	10.169	2	5	172037113	Unassigned	conserved hypothetical protein
YP_001803615.1	cce_2199	100	21	1611	172037114	Unassigned	conserved hypothetical protein
YP_001803616.1	cce_2200	87.013	25	763	172037115	Transport and binding proteins	putative YCF41; gene=ycf41
YP_001803617.1	cce_2201	28.649	9	124	172037116	Unassigned	hypothetical protein; contains a Methyltransferase type 11 domain
YP_001803619.1	cce_2203	54.348	8	475	172037118	Unassigned	rfrA family pentapeptide repeat
YP_001803620.1	cce_2204	60.839	15	182	172037119	Unassigned	hypothetical protein
YP_001803621.1	cce_2205	4.675	2	3	172037120	Unassigned	hypothetical protein; contains a cell envelope-related transcriptional attenuator domain
YP_001803623.1	cce_2207	41.31	12	109	172037122	Cell envelope: Surface polysaccharides, lipopolysaccharides and antigens	UDP-3-O-(3-hydroxymyristoyl) glucosamine N-acyltransferase; gene=lpxD
YP_001803624.1	cce_2208	6.944	1	1	172037123	Unassigned	hypothetical protein; contains an FMN-binding split barrel-related domain
YP_001803625.1	cce_2209	7.711	1	1	172037124	Unassigned	hypothetical protein; contains a peptidase M20 domain
YP_001803626.1	cce_2210	38.398	11	41	172037125	Unassigned	unknown
YP_001803627.1	cce_2211	46.581	10	75	172037126	Unassigned	unknown; contains a ThiJ/PfpI domain
YP_001803630.1	cce_2214	27.66	1	10	172037129	Unassigned	putative CAB/ELIP/HLIP family protein
YP_001803631.1	cce_2215	57.516	23	311	172037130	Other categories: Other	probable retinal pigment epithelial membrane protein
YP_001803632.1	cce_2216	40.395	12	63	172037131	Unassigned	unknown; contains a CHP730 domain
YP_001803635.1	cce_2219	27.848	3	4	172037134	Unassigned	hypothetical protein; contains a GCN5-related N-acetyltransferase domain
YP_001803636.1	cce_2220	7.984	3	6	172037135	Unassigned	unknown; contains FAD dependent oxidoreductase and Phytoene dehydrogenase-related domains
YP_001803637.1	cce_2221	13.592	2	11	172037136	Photosynthesis and respiration: NADH dehydrogenase	NADH dehydrogenase subunit 4L; gene=ndhE
YP_001803638.1	cce_2222	19.231	7	140	172037137	Photosynthesis and respiration: NADH dehydrogenase	NADH dehydrogenase subunit 6; gene=ndhG
YP_001803639.1	cce_2223	62.755	22	1822	172037138	Photosynthesis and respiration: NADH dehydrogenase	NADH dehydrogenase subunit I; gene=ndhI
YP_001803640.1	cce_2224	30.108	14	945	172037139	Photosynthesis and respiration: NADH dehydrogenase	NADH dehydrogenase subunit 1; gene=ndhA
YP_001803641.1	cce_2225	81.694	84	4021	172037140	Unassigned	phosphoketolase
YP_001803642.1	cce_2226	82.308	12	221	172037141	Biosynthesis of cofactors, prosthetic groups, and carriers: Others	putative pterin-4-alpha-carbinolamine dehydratase; gene=dcoH2
YP_001803643.1	cce_2227	16.667	4	6	172037142	Unassigned	putative peptidase S66, LD-carboxypeptidase A
YP_001803645.1	cce_2229	35.841	13	68	172037144	Translation: Degradation of proteins, peptides, and glycopeptides	probable aminopeptidase P; gene=pepP2
YP_001803646.1	cce_2230	23.78	6	16	172037145	Transport and binding proteins	ATP-binding protein of ABC transporter
YP_001803647.1	cce_2231	55.522	16	138	172037146	Biosynthesis of cofactors, prosthetic groups, and carriers: Others	probable dihydrokaempferol 4-reductase; gene=dfrA
YP_001803648.1	cce_2232	7.872	8	8	172037147	Regulatory functions	two-component sensor histidine kinase
YP_001803649.1	cce_2233	1.89	1	2	172037148	Biosynthesis of cofactors, prosthetic groups, and carriers: Carotenoid	putative amine oxidase
YP_001803651.1	cce_2235	42.562	8	27	172037150	Translation: Aminoacyl tRNA synthetases and tRNA modification	tRNA (guanine-N1)-methyltransferase; gene=trmD
YP_001803652.1	cce_2236	78.397	17	342	172037151	Other categories: Adaptations and atypical conditions	cyanophycinase; gene=cphB
YP_001803653.1	cce_2237	84.404	74	1662	172037152	Other categories: Adaptations and atypical conditions	cyanophycin synthetase; gene=cphA
YP_001803656.1	cce_2240	3.723	1	2	172037155	Cellular processes: Chemotaxis	probable general secretion pathway protein G; gene=hofG
YP_001803657.1	cce_2241	1.333	1	2	172037156	Unassigned	hypothetical protein; contains a Filamentous haemagglutinin, N-terminal domain
YP_001803658.1	cce_2242	7.279	1	1	172037157	Unassigned	hypothetical protein; contains a bacterial surface antigen (D15) domain
YP_001803659.1	cce_2243	7.497	4	10	172037158	Unassigned	unknown; contains a GGDEF domain, EAL domain, and a pass fold-4 domain
YP_001803660.1	cce_2244	23.81	9	36	172037159	Other categories: Other	probable glutaminase
YP_001803661.1	cce_2245	12.4	3	27	172037160	Unassigned	DUF928-containing protein
YP_001803662.1	cce_2246	2.276	1	1	172037161	Regulatory functions	adenylate cyclase; gene=cyaA
YP_001803663.1	cce_2247	12.84	1	6	172037162	Unassigned	hypothetical protein; contains a beta-lactamase-like domain
YP_001803664.1	cce_2248	58.473	33	978	172037163	Central intermediary metabolism: Polysaccharides and glycoproteins	1,4-alpha-glucan branching enzyme; gene=glgB1
YP_001803665.1	cce_2249	4.741	1	1	172037164	Unassigned	hypothetical protein; contains TPR_1 tetratricopeptide repeat domains
YP_001803666.1	cce_2250	71.429	11	102	172037165	Unassigned	unknown
YP_001803668.1	cce_2252	50.82	20	308	172037167	Unassigned	unknown; contains an ABC-1 domain
YP_001803669.1	cce_2253	77.904	28	444	172037168	Energy metabolism: Sugars	mannose-1-phosphate guanylyltransferase; gene=manC
YP_001803671.1	cce_2255	48.763	38	163	172037170	DNA replication, restriction, modification, recombination, and repair	DNA polymerase I; gene=polA
YP_001803672.1	cce_2256	38.298	12	83	172037171	Other categories: Other	protein involved in constitutive low affinity CO2 uptake; gene=cupB
YP_001803673.1	cce_2257	67.528	21	831	172037172	Photosynthesis and respiration: CO2 fixation	beta-carbonic anhydrase, carboxysomal; gene=icfA1
YP_001803674.1	cce_2258	9.483	1	1	172037173	Unassigned	hypothetical protein
YP_001803675.1	cce_2259	25.641	1	6	172037174	Unassigned	hypothetical protein
YP_001803676.1	cce_2260	8.38	1	1	172037175	Other categories: Transposon-related functions	probable transposase
YP_001803677.1	cce_2261	21.951	1	1	172037176	Other categories: Transposon-related functions	hypothetical protein
YP_001803679.1	cce_2263	6.335	1	1	172037178	Unassigned	hypothetical protein
YP_001803681.1	cce_2265	25.954	3	11	172037180	Unassigned	unknown
YP_001803682.1	cce_2266	87.869	23	307	172037181	Unassigned	putative glucokinase regulatory-like protein
YP_001803683.1	cce_2267	25.896	9	169	172037182	Unassigned	unknown; contains a peptidase M50 domain
YP_001803684.1	cce_2268	80.229	40	3865	172037183	Transport and binding proteins	extracellular solute-binding protein, family 3
YP_001803685.1	cce_2269	9.859	1	36	172037184	Unassigned	hypothetical protein
YP_001803689.1	cce_2273	41.089	15	92	172037188	Unassigned	unknown; contains DUF39
YP_001803692.1	cce_2276	8.629	6	11	172037191	Unassigned	putative UvrD/REP helicase
YP_001803693.1	cce_2277	63.948	26	401	172037192	Unassigned	unknown; contains an extracellular ligand-binding receptor domain
YP_001803694.1	cce_2278	20.359	1	1	172037193	Unassigned	hypothetical protein; contains TPR_1 tetratricopeptide repeat domains
YP_001803696.1	cce_2280	3.39	1	1	172037195	Unassigned	hypothetical protein
YP_001803697.1	cce_2281	54.795	7	95	172037196	Unassigned	putative Type II restriction enzyme NspV
YP_001803698.1	cce_2282	44.492	28	533	172037197	Translation: Aminoacyl tRNA synthetases and tRNA modification	asparaginyl-tRNA synthetase; gene=asnS
YP_001803699.1	cce_2283	29.231	4	8	172037198	Fatty acid, phospholipid, and sterol metabolism	probable ketosteroid isomerase
YP_001803701.1	cce_2285	3.205	2	2	172037200	Transport and binding proteins	cation-transporting ATPase, E1-E2 type
YP_001803703.1	cce_2287	49.654	23	424	172037202	Cell envelope: Membranes, lipoproteins, and porins	unknown; contains an S-layer homology (SLH) domain
YP_001803704.1	cce_2288	12.367	3	12	172037203	Unassigned	unknown; contains TPR_1 tetratricopeptide repeat domains
YP_001803705.1	cce_2289	3.695	1	1	172037204	Unassigned	DUF790-containing protein
YP_001803707.1	cce_2291	79.184	32	949	172037206	Translation: Degradation of proteins, peptides, and glycopeptides	processing protease; gene=ymxG
YP_001803709.1	cce_2293	2.273	1	1	172037208	Regulatory functions	probable regulatory components of sensory transduction system
YP_001803711.1	cce_2295	9.971	5	93	172037210	Photosynthesis and respiration: NADH dehydrogenase	NADH dehydrogenase subunit 5; gene=ndhF1
YP_001803713.1	cce_2297	14.9	6	21	172037212	Transport and binding proteins	binding protein dependent transport systems inner membrane component
YP_001803714.1	cce_2298	55.814	11	208	172037213	Purines, pyrimidines, nucleosides, and nucleotides: Interconversions and salvage of nucleosides and nucleotides	adenine phosphoribosyltransferase; gene=apt
YP_001803715.1	cce_2299	12.389	1	1	172037214	Unassigned	conserved hypothetical protein
YP_001803716.1	cce_2300	86.878	16	212	172037215	Other categories: Adaptations and atypical conditions	short-chain dehydrogenase/reductase (SDR) superfamily protein
YP_001803718.1	cce_2302	5.6	1	1	172037217	Biosynthesis of cofactors, prosthetic groups, and carriers: Carotenoid	undecaprenyl pyrophosphate synthetase; gene=uppS1
YP_001803719.1	cce_2303	13.636	5	7	172037218	Unassigned	hypothetical protein
YP_001803720.1	cce_2304	0.908	1	13	172037219	Unassigned	hypothetical protein; contains tetratricopeptide repeat domains
YP_001803721.1	cce_2305	34.014	9	51	172037220	Amino acid biosynthesis: Aromatic amino acid family	indole-3-glycerol phosphate synthase; gene=trpC
YP_001803722.1	cce_2306	51.613	3	71	172037221	Unassigned	unknown
YP_001803723.1	cce_2307	62.887	5	196	172037222	Unassigned	unknown; contains a plasmid stabilization system domain
YP_001803724.1	cce_2308	40.93	9	51	172037223	Photosynthesis and respiration: Phycobilisome	phycocyanin alpha-subunit phycocyanobilin lyase; gene=cpcF
YP_001803725.1	cce_2309	34.146	4	28	172037224	Unassigned	unknown
YP_001803726.1	cce_2310	15.385	1	1	172037225	Unassigned	conserved hypothetical protein
YP_001803728.1	cce_2312	77.475	34	592	172037227	Unassigned	4-hydroxy-3-methylbut-2-en-1-yl diphosphate synthase; gene=ispG
YP_001803730.1	cce_2314	67.512	41	559	172037229	Amino acid biosynthesis: Aromatic amino acid family	histidinol dehydrogenase; gene=hisD1
YP_001803731.1	cce_2315	20.253	7	10	172037230	Other categories: Hydrogenase	hydrogenase large subunit; gene=hoxH
YP_001803733.1	cce_2317	13.025	3	8	172037232	Other categories: Hydrogenase	hydrogenase chain U; gene=hoxU
YP_001803734.1	cce_2318	8.073	2	9	172037233	Other categories: Hydrogenase	NADH dehydrogenase I chain F; gene=hoxF
YP_001803735.1	cce_2319	38.15	4	6	172037234	Other categories: Hydrogenase	probable NADH dehydrogenase I chain E; gene=hoxE
YP_001803736.1	cce_2320	48.039	7	34	172037235	Unassigned	hypothetical protein; contains DUF820
YP_001803737.1	cce_2321	14.978	5	11	172037236	Unassigned	unknown; contains DUF820
YP_001803739.1	cce_2323	52.312	15	156	172037238	Unassigned	unknown; contains a catalase domain
YP_001803740.1	cce_2324	93.676	34	472	172037239	Biosynthesis of cofactors, prosthetic groups, and carriers: Cobalamin, heme, phycobilin and porphyrin	heme oxygenase; gene=ho2
YP_001803741.1	cce_2325	51.828	25	129	172037240	Biosynthesis of cofactors, prosthetic groups, and carriers: Cobalamin, heme, phycobilin and porphyrin	oxygen independent coprophorphyrinogen III oxidase 1; gene=hemN
YP_001803743.1	cce_2327	3.869	1	1	172037242	Cellular processes: Cell division	N6 adenine-specific DNA methyltransferase, D12 class
YP_001803744.1	cce_2328	62.329	9	51	172037243	Unassigned	putative Fe-S metabolism associated SufE
YP_001803746.1	cce_2330	57.062	13	395	172037245	Regulatory functions	ferric uptake regulation protein; gene=fur1
YP_001803747.1	cce_2331	10.811	3	7	172037246	Cell envelope: Murein sacculus and peptidoglycan	putative D-alanyl-D-alanine carboxypeptidase
YP_001803748.1	cce_2332	15.882	2	4	172037247	Unassigned	hypothetical protein
YP_001803749.1	cce_2333	18.487	6	25	172037248	Translation: Protein modification and translation factors	probable translation initiation factor, aIF-2BI
YP_001803750.1	cce_2334	55.556	16	354	172037249	Unassigned	unknown
YP_001803751.1	cce_2335	21.34	20	81	172037250	DNA replication, restriction, modification, recombination, and repair	DNA helicase
YP_001803754.1	cce_2338	40.138	10	72	172037253	Other categories: Other	2-hydroxy-6-oxohepta-2,4-dienoate hydrolase; gene=todF
YP_001803756.1	cce_2340	48	2	3	172037255	Unassigned	hypothetical protein
YP_001803757.1	cce_2341	39.286	7	37	172037256	Unassigned	DUF151-containing protein
YP_001803758.1	cce_2342	9.565	1	1	172037257	Biosynthesis of cofactors, prosthetic groups, and carriers: Riboflavin	riboflavin synthase alpha chain; gene=ribC
YP_001803759.1	cce_2343	20.455	2	3	172037258	Unassigned	hypothetical protein
YP_001803761.1	cce_2345	24.88	3	18	172037260	Unassigned	unknown; contains a Cupin, RmlC-type domain
YP_001803762.1	cce_2346	13.924	3	4	172037261	Unassigned	unknown
YP_001803763.1	cce_2347	9.565	2	2	172037262	Unassigned	unknown; contains a PHP, C-terminal domain
YP_001803765.1	cce_2349	46.026	19	66	172037264	Unassigned	unknown; contains a single-stranded nucleic acid binding R3H and AAA ATPase domain
YP_001803766.1	cce_2350	3.911	1	1	172037265	Unassigned	putative alpha-helical ferredoxin
YP_001803769.1	cce_2353	30	1	1	172037268	Unassigned	unknown
YP_001803770.1	cce_2354	40.449	7	63	172037269	Unassigned	unknown
YP_001803771.1	cce_2355	28.686	18	50	172037270	Transport and binding proteins	toxin secretion ABC transporter ATP-binding protein, HlyB family
YP_001803772.1	cce_2356	53.541	27	186	172037271	Cellular processes: Cell killing	putative secretion protein, HlyD family
YP_001803773.1	cce_2357	51.079	16	172	172037272	Energy metabolism: TCA cycle	putative succinyl-CoA synthetase beta chain; gene=sucC
YP_001803774.1	cce_2358	16.667	7	35	172037273	Energy metabolism: TCA cycle	putative succinyl-CoA synthetase alpha chain; gene=sucD
YP_001803775.1	cce_2359	62.037	20	595	172037274	Amino acid biosynthesis: Aspartate family	homoserine dehydrogenase; gene=thrA
YP_001803776.1	cce_2360	4.375	1	1	172037275	Unassigned	hypothetical protein; contains a Peptidase M23B and Peptidoglycan-binding domain
YP_001803777.1	cce_2361	18.127	3	9	172037276	Energy metabolism: Sugars	UDP-glucose 4-epimerase; gene=galE1
YP_001803778.1	cce_2362	20.925	6	24	172037277	Other categories: Other	putative glycosyl transferase, group I
YP_001803779.1	cce_2363	4.106	1	1	172037278	Other categories: Other	probable glycosyl transferase, family 2
YP_001803780.1	cce_2364	33.52	10	98	172037279	Unassigned	unknown
YP_001803781.1	cce_2365	40.486	9	74	172037280	Regulatory functions	two-component response regulator
YP_001803782.1	cce_2366	6.183	3	4	172037281	Regulatory functions	two-component sensor histidine kinase
YP_001803783.1	cce_2367	28.947	5	23	172037282	Unassigned	hypothetical protein
YP_001803785.1	cce_2369	9.589	1	2	172037284	Other categories: Transposon-related functions	transposase IS200-like protein
YP_001803787.1	cce_2371	74.101	13	362	172037286	Unassigned	unknown
YP_001803789.1	cce_2373	23.552	9	20	172037288	Cell envelope: Murein sacculus and peptidoglycan	UDP-N-acetylmuramate-alanine ligase; gene=murC
YP_001803790.1	cce_2374	21.316	6	13	172037289	Transport and binding proteins	putative ribose ABC transporter
YP_001803792.1	cce_2376	2.736	1	1	172037291	Regulatory functions	two-component response regulator
YP_001803793.1	cce_2378	55.515	8	34	172037292	Cell envelope: Surface polysaccharides, lipopolysaccharides and antigens	UDP-3-O-acyl-N-acetylglucosamine deacetylase; gene=lpxC
YP_001803794.1	cce_2379	41.847	32	764	172037293	Cell envelope: Membranes, lipoproteins, and porins	bacterial surface antigen D15-like protein
YP_001803795.1	cce_2380	63.525	20	402	172037294	Purines, pyrimidines, nucleosides, and nucleotides: Purine ribonucleotide biosynthesis	phosphoribosylaminoimidazole-succinocarboxamide synthase; gene=purC
YP_001803796.1	cce_2381	21.107	4	12	172037295	Unassigned	unknown
YP_001803798.1	cce_2383	52.844	17	253	172037297	Amino acid biosynthesis: Glutamate family / Nitrogen assimilation	gamma-glutamyl phosphate reductase; gene=proA2
YP_001803800.1	cce_2385	3.618	2	3	172037299	Unassigned	hypothetical protein; contains a mechanosensitive ion channel, MscS domain
YP_001803801.1	cce_2386	18.796	9	12	172037300	Transport and binding proteins	ATP-binding protein of ABC transporter
YP_001803802.1	cce_2387	18.286	4	19	172037301	Unassigned	unknown
YP_001803803.1	cce_2388	46.875	3	28	172037302	Unassigned	unknown
YP_001803805.1	cce_2390	54.286	7	121	172037304	Biosynthesis of cofactors, prosthetic groups, and carriers: Thioredoxin, glutaredoxin, and glutathione	thioredoxin M; gene=trxM2
YP_001803806.1	cce_2391	93.439	104	5108	172037305	Central intermediary metabolism: Polysaccharides and glycoproteins	glucosylglycerol-phosphate synthase
YP_001803811.1	cce_2396	38	11	71	172037310	Biosynthesis of cofactors, prosthetic groups, and carriers: Carotenoid	unknown
YP_001803812.1	cce_2397	38.739	2	2	172037311	Unassigned	conserved hypothetical protein
YP_001803816.1	cce_2401	71.111	5	22	172037315	Unassigned	unknown; contains glutaredoxin 2 and thioredoxin fold domains
YP_001803818.1	cce_2403	57.36	9	38	172037317	Unassigned	unknown; contains an oxidoreductase, molybdopterin binding domain
YP_001803819.1	cce_2404	3.551	2	10	172037318	Unassigned	hypothetical protein; contains glycosyl transferase, family 2 and Methyltransferase FkbM domains
YP_001803820.1	cce_2405	10.891	1	1	172037319	Unassigned	hypothetical protein
YP_001803821.1	cce_2406	64.057	26	392	172037320	Unassigned	unknown; contains DUF1400
YP_001803822.1	cce_2407	68.208	26	289	172037321	Unassigned	unknown
YP_001803823.1	cce_2408	77.586	28	995	172037322	Unassigned	unknown
YP_001803824.1	cce_2409	44.724	5	252	172037323	Cellular processes: Detoxification	thioredoxin peroxidase; gene=tpx
YP_001803825.1	cce_2410	6.522	1	1	172037324	Other categories: Other	extracellular solute-binding protein, family 3
YP_001803826.1	cce_2411	94.41	9	231	172037325	Unassigned	unknown; contains a UspA domain
YP_001803827.1	cce_2412	85.824	27	847	172037326	Fatty acid, phospholipid, and sterol metabolism	3-oxoacyl-[acyl-carrier protein] reductase; gene=fabG
YP_001803831.1	cce_2417	12.542	2	41	172037330	DNA replication, restriction, modification, recombination, and repair	probable mrr restriction system protein
YP_001803833.1	cce_2419	54.428	24	540	172037332	Unassigned	unknown; contains a penicillin-binding protein, transpeptidase fold domain
YP_001803834.1	cce_2420	6.625	2	2	172037333	Transport and binding proteins	ATP-binding protein of ABC transporter
YP_001803835.1	cce_2421	47.2	3	9	172037334	Unassigned	unknown
YP_001803836.1	cce_2422	16.471	3	10	172037335	Unassigned	unknown
YP_001803837.1	cce_2423	10.448	1	4	172037336	Unassigned	hypothetical protein
YP_001803838.1	cce_2424	24.479	3	10	172037337	Transcription: RNA synthesis, modification, and DNA transcription	group 4 sigma-70 RNA polymerase sigma factor H; gene=sigH
YP_001803839.1	cce_2425	1.408	1	1	172037338	DNA replication, restriction, modification, recombination, and repair	single-strand-DNA-specific exonuclease; gene=recJ2
YP_001803840.1	cce_2426	27.273	4	83	172037339	Unassigned	unknown; contains ErfK/YbiS/YcfS/YnhG domains
YP_001803841.1	cce_2427	35.345	4	27	172037340	Unassigned	hypothetical protein; contains a Mo-dependent nitrogenase, C-terminal domain
YP_001803842.1	cce_2428	26.05	8	48	172037341	DNA replication, restriction, modification, recombination, and repair	DNA photolyase; gene=phrA1
YP_001803843.1	cce_2429	6.615	1	1	172037342	Unassigned	conserved hypothetical protein
YP_001803844.1	cce_2430	60.112	14	308	172037343	Translation: Protein modification and translation factors	peptide methionine sulfoxide reductase; gene=msrA2
YP_001803845.1	cce_2431	18.883	4	5	172037344	Unassigned	unknown; contains DUF389
YP_001803847.1	cce_2433	94.783	16	379	172037346	Photosynthesis and respiration: CO2 fixation	carbon dioxide concentrating mechanism protein; gene=ccmK4
YP_001803848.1	cce_2434	88.35	8	246	172037347	Photosynthesis and respiration: CO2 fixation	carbon dioxide concentrating mechanism protein; gene=ccmK3
YP_001803849.1	cce_2435	20.205	6	52	172037348	Unassigned	unknown; contains DUF323
YP_001803850.1	cce_2436	50.973	24	493	172037349	Unassigned	unknown
YP_001803851.1	cce_2437	6.489	1	1	172037350	Unassigned	hypothetical protein; contains a HAD-superfamily hydrolase subfamily IIB domain
YP_001803852.1	cce_2438	12.755	7	17	172037351	DNA replication, restriction, modification, recombination, and repair	DNA repair protein; gene=recN
YP_001803855.1	cce_2441	8.163	1	1	172037354	Unassigned	hypothetical protein
YP_001803857.1	cce_2443	4.615	1	2	172037356	Unassigned	hypothetical protein
YP_001803858.1	cce_2444	82.653	11	710	172037357	Unassigned	ThiamineS-like protein
YP_001803860.1	cce_2446	69.425	28	181	172037359	Amino acid biosynthesis: Aspartate family	threonine synthase; gene=thrC
YP_001803862.1	cce_2448	91.795	25	524	172037361	DNA replication, restriction, modification, recombination, and repair	putative chromosome partitioning protein, ParA family
YP_001803863.1	cce_2449	57.529	58	2040	172037362	Unassigned	unknown; contains a glycoside hydrolase, family 57 domain
YP_001803864.1	cce_2450	68.116	22	168	172037363	Transport and binding proteins	putative extracellular solute-binding protein, family 3
YP_001803865.1	cce_2451	47.753	6	120	172037364	Unassigned	unknown
YP_001803867.1	cce_2453	28.834	12	24	172037366	Other categories: Drug and analog sensitivity	penicillin-binding protein 1A
YP_001803868.1	cce_2454	51.902	25	345	172037367	Energy metabolism: Glycolysis	phosphoglycerate mutase; gene=gpmB
YP_001803870.1	cce_2456	3.668	1	1	172037369	Unassigned	hypothetical protein; contains a Glycosyl transferase, family 39 domain
YP_001803871.1	cce_2457	31.731	14	360	172037370	Unassigned	unknown; contains an abortive infection protein domain
YP_001803872.1	cce_2458	16.974	2	4	172037371	Unassigned	conserved hypothetical protein
YP_001803874.1	cce_2460	25.698	4	52	172037373	Unassigned	hypothetical protein
YP_001803875.1	cce_2461	20.347	7	21	172037374	Cellular processes: Cell division	glucose inhibited division protein A; gene=gidA
YP_001803876.1	cce_2462	22.794	2	8	172037375	Unassigned	conserved hypothetical protein
YP_001803878.1	cce_2464	38.198	13	78	172037377	Cellular processes: Chaperones	Hsp70-like protein
YP_001803879.1	cce_2465	54.434	15	57	172037378	Biosynthesis of cofactors, prosthetic groups, and carriers: Menaquinone and ubiquinone	solanesyl diphosphate synthase; gene=sds
YP_001803881.1	cce_2467	73.008	39	745	172037380	Cell envelope: Murein sacculus and peptidoglycan	N-acetylmuramoyl-L-alanine amidase; gene=amiA2
YP_001803882.1	cce_2468	5.52	3	45	172037381	Transport and binding proteins	Na+/H+ antiporter
YP_001803883.1	cce_2469	52.804	8	87	172037382	Unassigned	unknown; contains DUF820
YP_001803886.1	cce_2472	64.341	17	136	172037385	Unassigned	unknown; contains a beta-Ig-H3/fasciclin domain
YP_001803887.1	cce_2473	91.919	10	55	172037386	Cellular processes: Cell division	septum site-determining protein; gene=minE
YP_001803889.1	cce_2475	80.377	28	552	172037388	Cellular processes: Cell division	septum site-determining protein; gene=minD
YP_001803890.1	cce_2476	38.603	10	84	172037389	Cellular processes: Cell division	septum site-determining protein; gene=minC
YP_001803891.1	cce_2477	24.201	4	14	172037390	Transcription: RNA synthesis, modification, and DNA transcription	putative tRNA (guanosine-2'-O-)-methyltransferase
YP_001803892.1	cce_2478	43.49	15	125	172037391	Unassigned	unknown; contains a FAD dependent oxidoreductase domain
YP_001803893.1	cce_2479	15.47	2	4	172037392	Unassigned	hypothetical protein; contains a NADPH-dependent FMN reductase domain
YP_001803894.1	cce_2480	47.766	11	137	172037393	Cellular processes: Detoxification	unknown; contains an alpha/beta hydrolase fold
YP_001803895.1	cce_2481	56.944	2	25	172037394	Amino acid biosynthesis: Glutamate family / Nitrogen assimilation	unknown
YP_001803896.1	cce_2482	71.528	18	302	172037395	Other categories: Other	putative 3-hydroxyacid dehydrogenase
YP_001803898.1	cce_2484	27.481	2	2	172037397	Unassigned	hypothetical protein
YP_001803899.1	cce_2485	26.781	23	3214	172037398	Photosynthesis and respiration: Photosystem II	photosystem II D2 protein; gene=psbD2
YP_001803900.1	cce_2486	20.679	5	43	172037399	Cell envelope: Surface polysaccharides, lipopolysaccharides and antigens	putative glycosyl transferase, family 2
YP_001803901.1	cce_2487	15.764	3	13	172037400	Unassigned	hypothetical protein
YP_001803902.1	cce_2488	6.561	2	3	172037401	Cell envelope: Surface polysaccharides, lipopolysaccharides and antigens	alginate O-acetylation protein / membrane bound O-acyl transferase, MBOAT
YP_001803903.1	cce_2489	14.909	5	12	172037402	Unassigned	hypothetical protein
YP_001803904.1	cce_2490	35.193	8	43	172037403	Unassigned	conserved hypothetical protein
YP_001803912.1	cce_2498	21.852	4	12	172037411	Transcription: RNA synthesis, modification, and DNA transcription	rRNA dimethyladenosine transferase; gene=ksgA
YP_001803913.1	cce_2499	4.159	2	14	172037412	Transport and binding proteins	probable sodium/galactoside symporter protein
YP_001803914.1	cce_2500	4.734	2	4	172037413	Unassigned	hypothetical protein; contains a radical SAM domain
YP_001803916.1	cce_2502	56.667	4	9	172037415	Unassigned	putative CsbD-like protein
YP_001803918.1	cce_2504	25.698	4	52	172037417	Unassigned	hypothetical protein
YP_001803920.1	cce_2506	56.522	10	51	172037419	Unassigned	unknown
YP_001803921.1	cce_2507	82.377	20	509	172037420	Regulatory functions	two-component response regulator
YP_001803922.1	cce_2508	8.134	3	4	172037421	Regulatory functions	two-component hybrid sensor and regulator
YP_001803923.1	cce_2509	6.799	2	3	172037422	Regulatory functions	two-component hybrid sensor and regulator
YP_001803925.1	cce_2511	16.043	2	2	172037424	Unassigned	hypothetical protein
YP_001803926.1	cce_2512	43.567	13	189	172037425	Unassigned	unknown; contains an aldo/keto reductase domain
YP_001803929.1	cce_2515	56.624	20	336	172037428	Unassigned	Carotenoid oxygenase
YP_001803931.1	cce_2517	4.93	1	1	172037430	Unassigned	conserved hypothetical protein
YP_001803933.1	cce_2519	24.868	2	4	172037432	Unassigned	conserved hypothetical protein
YP_001803934.1	cce_2520	10	1	15	172037433	Unassigned	hypothetical protein; contains DUF565
YP_001803935.1	cce_2521	9.831	2	4	172037434	Unassigned	unknown
YP_001803936.1	cce_2522	31.803	11	134	172037435	Energy metabolism: Sugars	ROK family protein
YP_001803937.1	cce_2523	10.526	4	8	172037436	Regulatory functions	unknown
YP_001803938.1	cce_2524	75.49	10	205	172037437	Unassigned	unknown; contains a methyltransferase type 11 domain
YP_001803939.1	cce_2525	67.513	13	247	172037438	Other categories: Drug and analog sensitivity	bacterial stress protein
YP_001803940.1	cce_2526	60.938	8	77	172037439	Other categories: Drug and analog sensitivity	bacterial stress protein
YP_001803941.1	cce_2527	80.208	12	165	172037440	Other categories: Drug and analog sensitivity	bacterial stress protein
YP_001803942.1	cce_2528	27.57	4	11	172037441	Unassigned	unknown
YP_001803943.1	cce_2529	4.637	3	7	172037442	DNA replication, restriction, modification, recombination, and repair	primosomal protein N'; gene=priA
YP_001803945.1	cce_2531	13.031	5	10	172037444	DNA replication, restriction, modification, recombination, and repair	DNA polymerase III gamma and tau subunits; gene=dnaX
YP_001803946.1	cce_2532	28.439	17	42	172037445	Unassigned	unknown
YP_001803947.1	cce_2533	27.315	5	58	172037446	Unassigned	unknown; contains a phosphoglycerate mutase domain
YP_001803948.1	cce_2534	9.868	1	2	172037447	Unassigned	hypothetical protein
YP_001803949.1	cce_2535	91.667	53	1900	172037448	Energy metabolism: Pentose phosphate pathway	OxPPCycle protein; gene=opcA
YP_001803950.1	cce_2536	75.094	80	4567	172037449	Energy metabolism: Pentose phosphate pathway	glucose-6-phosphate dehydrogenase; gene=zwf
YP_001803951.1	cce_2537	6.188	2	3	172037450	Unassigned	hypothetical protein
YP_001803952.1	cce_2538	57.321	16	153	172037451	Unassigned	unknown; contains a peptidase M48, Ste24p domain
YP_001803953.1	cce_2539	5.723	2	2	172037452	Transport and binding proteins	K+ channel protein
YP_001803954.1	cce_2540	36.073	6	46	172037453	Regulatory functions	probable anaerobic ribonucleoside-triphosphate reductase activating protein
YP_001803956.1	cce_2542	1.1	1	1	172037455	Unassigned	hypothetical protein; contains a serralysin-like metalloprotease, C-terminal domain
YP_001803958.1	cce_2544	25.996	20	89	172037457	Transport and binding proteins	RND multidrug efflux transporter
YP_001803959.1	cce_2545	3.704	1	1	172037458	Unassigned	hypothetical protein; contains a Ion transport 2, bacterial domain
YP_001803960.1	cce_2546	2.473	1	3	172037459	Regulatory functions	probable two-component sensor histidine kinase
YP_001803961.1	cce_2547	4.979	1	2	172037460	Other categories: Other	4'-phosphopantetheinyl transferase
YP_001803962.1	cce_2548	51.195	10	48	172037461	Cell envelope: Surface polysaccharides, lipopolysaccharides and antigens	dTDP-6-deoxy-L-mannose-dehydrogenase; gene=rfbD
YP_001803963.1	cce_2549	83.193	27	215	172037462	Cell envelope: Surface polysaccharides, lipopolysaccharides and antigens	glucose-1-phosphate thymidylyltransferase; gene=rfbA
YP_001803966.1	cce_2552	80.464	55	1218	172037465	Unassigned	unknown; contains amidinotransferase and CHP300 domains
YP_001803967.1	cce_2553	6.509	1	2	172037466	Unassigned	hypothetical protein
YP_001803968.1	cce_2554	12	1	2	172037467	Unassigned	hypothetical protein
YP_001803969.1	cce_2555	57.991	28	174	172037468	Other categories: Other	putative short-chain dehydrogenase/reductase SDR
YP_001803971.1	cce_2557	24.096	5	5	172037470	Transport and binding proteins	phosphonate ABC transporter, ATP-binding protein; gene=phnC
YP_001803972.1	cce_2558	59.804	17	125	172037471	Transport and binding proteins	phosphonate ABC transporter, phosphate-binding protein; gene=phnD
YP_001803973.1	cce_2559	9.328	1	1	172037472	Transport and binding proteins	phosphonate ABC transporter, permease protein; gene=phnE
YP_001803975.1	cce_2561	55.372	8	241	172037474	Unassigned	unknown
YP_001803977.1	cce_2563	76.543	14	368	172037476	Unassigned	unknown
YP_001803979.1	cce_2565	34.661	4	23	172037478	Unassigned	unknown; contains DUF364
YP_001803981.1	cce_2567	1.998	2	2	172037480	Unassigned	hypothetical protein; contains an Armadillo-like helical domain
YP_001803982.1	cce_2568	55.932	17	497	172037481	Biosynthesis of cofactors, prosthetic groups, and carriers: Cobalamin, heme, phycobilin and porphyrin	ferrochelatase; gene=hemH
YP_001803983.1	cce_2569	43.885	15	164	172037482	Unassigned	DUF445-containing protein
YP_001803984.1	cce_2570	16.935	3	11	172037483	Other categories: Other	ubiquinone/menaquinone biosynthesis methyltransferase; gene=ubiE
YP_001803985.1	cce_2571	87.069	8	90	172037484	Unassigned	unknown
YP_001803986.1	cce_2572	87.365	69	6494	172037485	Photosynthesis and respiration: Photosystem II	photosystem II manganese-stabilizing polypeptide, 33 kD extrinsic protein; gene=psbO
YP_001803987.1	cce_2573	82.008	18	216	172037486	Biosynthesis of cofactors, prosthetic groups, and carriers: Cobalamin, heme, phycobilin and porphyrin	heme oxygenase (decyclizing); gene=ho1
YP_001803990.1	cce_2576	18.717	1	1	172037489	Unassigned	hypothetical protein; contains DUF820
YP_001803992.1	cce_2578	79.33	22	647	172037491	Translation: Protein modification and translation factors	translation initiation factor IF-3; gene=infC1
YP_001803994.1	cce_2580	56.021	41	494	172037493	Other categories: Other	probable flavoprotein
YP_001803999.1	cce_2585	44.348	2	2	172037498	Unassigned	hypothetical protein
YP_001804000.1	cce_2586	27.551	2	3	172037499	Unassigned	hypothetical protein
YP_001804001.1	cce_2587	9.704	1	1	172037500	DNA replication, restriction, modification, recombination, and repair	DNA methylase N-4/N-6
YP_001804002.1	cce_2588	47.727	8	219	172037501	Unassigned	unknown
YP_001804003.1	cce_2589	27.036	16	61	172037502	Transport and binding proteins	acriflavin resistance protein
YP_001804004.1	cce_2590	4.048	1	3	172037503	Unassigned	hypothetical protein
YP_001804005.1	cce_2591	24.224	2	4	172037504	Biosynthesis of cofactors, prosthetic groups, and carriers: Folic acid	2-amino-4-hydroxy-6-hydroxymethyldihydropteridine pyrophosphokinase; gene=folK
YP_001804006.1	cce_2592	64.674	13	144	172037505	Unassigned	NUDIX hydrolase
YP_001804007.1	cce_2593	37.647	11	122	172037506	Other categories: Other	short-chain dehydrogenase/reductase SDR
YP_001804008.1	cce_2594	67.5	9	213	172037507	Unassigned	unknown
YP_001804009.1	cce_2595	23.984	3	8	172037508	Unassigned	unknown; contains DSBA oxidoreductase and Thioredoxin fold domains
YP_001804010.1	cce_2596	51.133	11	32	172037509	Unassigned	hypothetical protein; contains a Lipolytic enzyme, G-D-S-L domain
YP_001804011.1	cce_2597	18.293	1	4	172037510	Unassigned	hypothetical protein
YP_001804012.1	cce_2598	32.444	4	10	172037511	Unassigned	stationary-phase survival protein; gene=surE2
YP_001804014.1	cce_2600	86.071	20	142	172037513	Biosynthesis of cofactors, prosthetic groups, and carriers: Nicotinate and nicotinamide	nicotinate-nucleotide pyrophosphorylase; gene=nadC
YP_001804015.1	cce_2601	3.406	1	3	172037514	Unassigned	putative cell cycle control PP-loop ATPase MesJ/YaeO
YP_001804017.1	cce_2603	20.168	1	1	172037516	Unassigned	hypothetical protein
YP_001804019.1	cce_2605	81.022	44	1068	172037518	Other categories: Other	aminotransferase, class I and II
YP_001804020.1	cce_2606	6.413	3	3	172037519	Transport and binding proteins	cation-transporting ATPase
YP_001804021.1	cce_2607	51.134	24	362	172037520	Amino acid biosynthesis: Glutamate family / Nitrogen assimilation	putative L-cysteine/cystine lyase
YP_001804022.1	cce_2608	17.857	1	1	172037521	Unassigned	conserved hypothetical protein
YP_001804023.1	cce_2609	28.731	23	236	172037522	Energy metabolism: Amino acids and amines	glycine cleavage system protein P; gene=gcvP
YP_001804024.1	cce_2610	92.982	80	4592	172037523	Fatty acid, phospholipid, and sterol metabolism	probable glycerol-3-phosphate dehydrogenase; gene=glpD
YP_001804025.1	cce_2611	7.007	3	4	172037524	Unassigned	hypothetical protein; contains PAS, GGDEF, Response regulator receiver, and GAF domains
YP_001804026.1	cce_2612	34.171	14	26	172037525	Translation: Degradation of proteins, peptides, and glycopeptides	protease IV, 67K long form; gene=sppA2
YP_001804027.1	cce_2613	3.684	1	7	172037526	DNA replication, restriction, modification, recombination, and repair	DNA repair and genetic recombination protein; gene=recF
YP_001804028.1	cce_2614	26.154	4	9	172037527	Unassigned	unknown; contains DUF552
YP_001804029.1	cce_2615	41.045	13	246	172037528	Amino acid biosynthesis: Glutamate family / Nitrogen assimilation	pyrroline-5-carboxylate reductase; gene=proC
YP_001804030.1	cce_2616	34.583	9	68	172037529	Regulatory functions	sugar fermentation stimulation protein; gene=sfsA
YP_001804031.1	cce_2617	74.359	27	421	172037530	Unassigned	unknown; contains DUF900, hydrolase-like
YP_001804033.1	cce_2619	60.217	21	1157	172037532	Transport and binding proteins	ABC transporter, substrate binding protein, possibly oligopeptides
YP_001804035.1	cce_2621	65.217	9	337	172037534	Unassigned	unknown
YP_001804036.1	cce_2622	18.504	2	3	172037535	Unassigned	hypothetical protein; contains TPR_1 tetratricopeptide repeat domains
YP_001804037.1	cce_2623	36.624	9	57	172037536	Regulatory functions	GTP-binding protein; gene=era
YP_001804038.1	cce_2624	6.458	4	5	172037537	Regulatory functions	CheA-like two-component hybrid sensor and regulator
YP_001804039.1	cce_2625	69.065	39	4899	172037538	Photosynthesis and respiration: Photosystem II	photosystem II 12 kD extrinsic protein; gene=psbU
YP_001804040.1	cce_2626	37.405	10	148	172037539	Unassigned	unknown
YP_001804041.1	cce_2627	52.257	12	255	172037540	Purines, pyrimidines, nucleosides, and nucleotides: Pyrimidine ribonucleotide biosynthesis	dihydroorotase; gene=pyrC1
YP_001804042.1	cce_2628	16.667	3	8	172037541	Unassigned	unknown; contains DUF820
YP_001804043.1	cce_2629	57.729	18	345	172037542	Unassigned	unknown; contains TPR_1 tetratricopeptide repeat domains
YP_001804044.1	cce_2630	61.574	9	111	172037543	Purines, pyrimidines, nucleosides, and nucleotides: Interconversions and salvage of nucleosides and nucleotides	uracil phosphoribosyltransferase; gene=upp
YP_001804045.1	cce_2631	93.939	10	394	172037544	Unassigned	unknown
YP_001804046.1	cce_2632	81.723	37	1376	172037545	Transport and binding proteins	iron transport protein
YP_001804047.1	cce_2633	41.779	21	555	172037546	Cell envelope: Membranes, lipoproteins, and porins	putative outer membrane protein
YP_001804050.1	cce_2636	74.51	15	137	172037549	Unassigned	unknown
YP_001804051.1	cce_2637	49.194	7	197	172037550	Unassigned	putative nitrogen fixation related protein
YP_001804052.1	cce_2638	28.125	2	3	172037551	Unassigned	unknown
YP_001804053.1	cce_2639	100	16	101	172037552	Unassigned	unknown; contains a Rhodanese-like domain
YP_001804054.1	cce_2640	21.998	15	174	172037553	Unassigned	unknown
YP_001804056.1	cce_2642	37.891	5	15	172037555	Other categories: Other	circadian phase modifier CpmA-like protein
YP_001804057.1	cce_2643	79.699	18	1091	172037556	Purines, pyrimidines, nucleosides, and nucleotides: Interconversions and salvage of nucleosides and nucleotides	glycine cleavage system protein H; gene=gcvH
YP_001804060.1	cce_2646	72.492	24	353	172037559	Translation: Protein modification and translation factors	putative S6 modification enzyme; gene=rimK
YP_001804061.1	cce_2647	31.546	4	8	172037560	Unassigned	unknown; contains a succinylglutamate desuccinylase/aspartoacylase domain
YP_001804062.1	cce_2648	41.736	25	442	172037561	Other categories: Drug and analog sensitivity	probable lipoxygenase
YP_001804063.1	cce_2649	42.266	15	197	172037562	Unassigned	unknown; contains a cytochrome P450 domain
YP_001804065.1	cce_2651	100	96	52417	172037564	Photosynthesis and respiration: Phycobilisome	phycocyanin beta subunit; gene=cpcB
YP_001804066.1	cce_2652	100	122	58269	172037565	Photosynthesis and respiration: Phycobilisome	phycocyanin alpha subunit; gene=cpcA
YP_001804067.1	cce_2653	94.872	47	2403	172037566	Photosynthesis and respiration: Phycobilisome	phycocyanin associated linker protein; gene=cpcC2
YP_001804068.1	cce_2654	89.655	79	7704	172037567	Photosynthesis and respiration: Phycobilisome	phycocyanin associated linker protein; gene=cpcC1
YP_001804069.1	cce_2655	100	26	4261	172037568	Photosynthesis and respiration: Phycobilisome	phycocyanin associated linker protein; gene=cpcD
YP_001804070.1	cce_2656	72.632	15	186	172037569	Photosynthesis and respiration: Phycobilisome	phycocyanin alpha phycocyanobilin lyase; gene=cpcE
YP_001804071.1	cce_2657	76.019	57	1044	172037570	Unassigned	putative transketolase
YP_001804072.1	cce_2658	56.177	26	422	172037571	Central intermediary metabolism: Polysaccharides and glycoproteins	glucose-1-phosphate adenylyltransferase; gene=glgC2
YP_001804075.1	cce_2661	16.981	2	2	172037574	Translation: Protein modification and translation factors	peptide methionine sulfoxide reductase; gene=msrA1
YP_001804076.1	cce_2662	10.484	2	5	172037575	Unassigned	conserved hypothetical protein
YP_001804079.1	cce_2665	11.943	3	47	172037578	Other categories: Other	lignostilbene-alpha,beta-dioxygenase
YP_001804081.1	cce_2667	98.974	44	1347	172037580	Biosynthesis of cofactors, prosthetic groups, and carriers: Molybdopterin	molybdopterin biosynthesis MoeB protein; gene=moeB
YP_001804082.1	cce_2668	44.828	9	127	172037581	Transport and binding proteins	ATP-binding protein of ABC transporter
YP_001804083.1	cce_2669	49.011	17	165	172037582	Unassigned	unknown; contains a mammalian cell entry related domain
YP_001804084.1	cce_2670	7.143	3	5	172037583	Other categories: heterocyst differentiation	ABC transporter ATP-binding protein; gene=hetC
YP_001804086.1	cce_2672	4.661	1	6	172037585	Unassigned	conserved hypothetical protein
YP_001804090.1	cce_2676	15.909	1	2	172037589	Unassigned	hypothetical protein
YP_001804092.1	cce_2678	2.253	1	1	172037591	Cellular processes: Cell killing	HlyD-family secretion protein
YP_001804094.1	cce_2680	24.784	9	82	172037593	Other categories: Other	aldehyde dehydrogenase
YP_001804095.1	cce_2681	11.343	2	2	172037594	Unassigned	putative dihydrouridine synthase TIM-barrel protein nifR3
YP_001804096.1	cce_2682	5.389	2	4	172037595	Unassigned	hypothetical protein; contains a TRAP transporter solute receptor, TAXI family domain
YP_001804097.1	cce_2683	19.861	4	4	172037596	Other categories: Other	tetrapyrrole methylase family protein
YP_001804098.1	cce_2684	26.299	4	8	172037597	Unassigned	putative PfkB
YP_001804100.1	cce_2686	16.032	5	5	172037599	Unassigned	unknown; contains a FAD dependent oxidoreductase domain
YP_001804101.1	cce_2687	2.889	1	1	172037600	DNA replication, restriction, modification, recombination, and repair	DNA-damage-inducible/multi antimicrobial extrusion protein; gene=matE1
YP_001804102.1	cce_2688	6.316	1	1	172037601	Unassigned	hypothetical protein
YP_001804103.1	cce_2689	25.843	3	24	172037602	Unassigned	unknown; contains a bacterial regulatory protein, MerR domain
YP_001804104.1	cce_2690	85.752	25	475	172037603	Other categories: Other	DegT/DnrJ/EryC1/StrS aminotransferase family enzyme
YP_001804105.1	cce_2691	40.645	15	72	172037604	Unassigned	unknown
YP_001804106.1	cce_2692	38.608	9	101	172037605	Unassigned	unknown; contains a UspA domain
YP_001804107.1	cce_2693	76.154	30	626	172037606	Amino acid biosynthesis: Aspartate family	aspartate aminotransferase; gene=aspC
YP_001804108.1	cce_2694	64.356	5	234	172037607	Unassigned	unknown; contains a nucleic acid-binding, OB-fold domain
YP_001804110.1	cce_2696	25.926	4	18	172037609	Fatty acid, phospholipid, and sterol metabolism	(3R)-hydroxymyristoyl-[acyl carrier protein] dehydratase; gene=fabZ
YP_001804111.1	cce_2697	12.338	2	4	172037610	Transport and binding proteins	Mg2+ transporter; gene=mgtE2
YP_001804112.1	cce_2698	11.384	2	2	172037611	Cellular processes: Detoxification	cytochrome P450
YP_001804113.1	cce_2699	33.036	3	10	172037612	Unassigned	unknown
YP_001804115.1	cce_2701	77.35	15	371	172037614	Unassigned	unknown; contains a Lambda repressor-like, DNA-binding domain
YP_001804116.1	cce_2702	40.385	4	7	172037615	Unassigned	unknown
YP_001804118.1	cce_2704	35.079	5	9	172037617	Unassigned	unknown; contains DUF820
YP_001804120.1	cce_2706	16.216	1	2	172037619	Central intermediary metabolism: Nitrogen metabolism	probable fdxN element excision controlling factor protein; gene=xisI2
YP_001804122.1	cce_2708	20.261	2	2	172037621	Unassigned	rfrA family pentapeptide repeat
YP_001804123.1	cce_2709	39.394	3	83	172037622	Unassigned	hypothetical protein
YP_001804124.1	cce_2710	69	8	321	172037623	Unassigned	unknown
YP_001804125.1	cce_2711	36.17	1	1	172037624	Unassigned	unknown
YP_001804126.1	cce_2712	85.714	1	1	172037625	Unassigned	hypothetical protein
YP_001804128.1	cce_2714	18.109	11	24	172037627	Other categories: Other	FAD linked oxidase
YP_001804129.1	cce_2715	20.642	2	2	172037628	Unassigned	UPF0001-containing protein
YP_001804130.1	cce_2716	31.461	2	4	172037629	Unassigned	unknown
YP_001804131.1	cce_2717	13.58	3	5	172037630	Unassigned	unknown; contains a radical SAM domain
YP_001804132.1	cce_2718	10.687	1	1	172037631	Unassigned	putative DoxX
YP_001804133.1	cce_2719	50.815	15	42	172037632	Unassigned	flavin oxidoreductase/NADH oxidase
YP_001804136.1	cce_2722	7.263	1	4	172037635	Unassigned	unknown
YP_001804137.1	cce_2723	9.467	1	13	172037636	Unassigned	conserved hypothetical protein
YP_001804138.1	cce_2724	38.182	11	339	172037637	Other categories: Other	putative 2-hydroxyhepta-2,4-diene-1,7-dioate isomerase
YP_001804139.1	cce_2725	98.319	20	1186	172037638	Translation: Ribosomal proteins	30s ribosomal protein S6; gene=rps6
YP_001804141.1	cce_2727	20.117	7	10	172037640	Unassigned	CHP48-containing protein
YP_001804143.1	cce_2729	48.413	5	24	172037642	Unassigned	unknown
YP_001804145.1	cce_2731	38.602	13	310	172037644	Other categories: Other	probable cyclopropane-fatty-acyl-phospholipid synthase
YP_001804147.1	cce_2733	26.076	8	44	172037646	Unassigned	putative Monooxygenase, FAD-binding
YP_001804148.1	cce_2734	18.667	4	24	172037647	Unassigned	unknown
YP_001804151.1	cce_2737	24.775	11	97	172037650	Transport and binding proteins	Na+/H+ antiporter
YP_001804153.1	cce_2739	38.298	5	110	172037652	Unassigned	DUF427-containing protein
YP_001804154.1	cce_2740	5	1	3	172037653	Unassigned	conserved hypothetical protein
YP_001804155.1	cce_2741	61.972	3	91	172037654	Unassigned	unknown
YP_001804156.1	cce_2742	86.667	21	461	172037655	Unassigned	unknown; contains TPR_1 tetratricopeptide repeat domains
YP_001804157.1	cce_2743	10.056	1	1	172037656	Unassigned	putative general secretion pathway protein G
YP_001804162.1	cce_2748	17.712	2	7	172037661	Fatty acid, phospholipid, and sterol metabolism	glucose/ribitol short chain dehydrogenase/reductase family protein
YP_001804164.1	cce_2750	81.755	39	1344	172037663	Energy metabolism: Pyruvate dehydrogenase	pyruvate dehydrogenase E2 component; gene=pdhC
[truncated: 1,619 more rows]
