# Supplementary material for: Diurnal Rhythms Result in Significant Changes in the Cellular Protein Complement in the Cyanobacterium Cyanothece 51142
Source: PLoS One. 2011 Feb 22;6(2):e16680. doi: 10.1371/journal.pone.0016680 (PMC3043056; doi:10.1371/journal.pone.0016680)
Supplement: Table S3 — Subset of identified peptides detected during the 48 hour light / dark time course. The time points are labeled as D1, D3, D5, D7, D9, and D11 for 1, 3, 5, 7, 9, and 11 hours in the dark, and L1, L3, L5, L7, L9, and L11 for 1, 3, 5, 7, 9, and 11 hours in the light. A total of 6,848 unique peptides were utilized and mapped across 1,232 proteins. The subsequent protein roll-up, quantitative cycle detection, and statistical analysis are described in detail in the Experimental Methods section, with final results shown in Table S4. (XLS) [file pone.0016680.s009.xls]

## Sheet: Table S3
Table S3:
Subset of identified peptides detected during the 48 hour light / dark time course. The time points are labeled as D1, D3, D5, D7, D9, and D11 for 1, 3, 5, 7, 9, and 11 hours in the dark, and L1, L3, L5, L7, L9, and L11 for 1, 3, 5, 7, 9, and 11 hours in the light. A total of 6,848 unique peptides were utilized and mapped across 1,232 proteins. The subsequent protein roll-up, quantitative cycle d…
				D1				D3				D5				D7				D9				D11				L1				L3				L5				L7				L9				L11
ORF	Peptide	Annotation	NCBI	1m_1	1m_2	1s_1	1s_2	2m_1	2m_2	2s_1	2s_2	3m_1	3m_2	3s_1	3s_2	4m_1	4m_2	4s_1	4s_2	5m_1	5m_2	5s_1	5s_2	6m_1	6m_2	6s_1	6s_2	7m_1	7m_2	7s_1	7s_2	8m_1	8m_2	8s_1	8s_2	9m_1	9m_2	9s_1	9s_2	10m_1	10m_2	10s_1	10s_2	11m_1	11m_2	11s_1	11s_2	12m_1	12m_2
cce_0015	LAAKGEFKLDNNIPRIKVKCMRSR	unknown; contains a Lambda repressor-like, DNA-binding domain	gi|172034932								1													1
cce_0019	FVDEQDNTPSQPQKK	unknown	gi|172034936	1	1			1	1				1			1	1							1	1
cce_0022	DHIEAAQQMMSLDEEIHKDVVENIEDGLSR	unknown; contains a TPR-like helical domain	gi|172034939
cce_0022	GVRDHIEAAQQMMSLDEEIHKDVVENIEDGLSR	unknown; contains a TPR-like helical domain	gi|172034939								1							1
cce_0022	INLALAMLDTGAK	unknown; contains a TPR-like helical domain	gi|172034939
cce_0022	YKQGESLDTLIPHFK	unknown; contains a TPR-like helical domain	gi|172034939							1	1			2	1			1	1							1
cce_0029	NLDLSGANLEDANLINSK	rfrA family pentapeptide repeat	gi|172034946					1
cce_0030	YNEQGLVPAIAQDYLDGTVLMLAWMNQESLQK	histidine biosynthesis bifunctional protein, phosphoribosyl-AMP cyclohydrolase/phosphoribosyl-ATP pyrophosphohydrolase; gene=hisIE	gi|172034947
cce_0034	AILAHNRDEEKEHAAMLLEWIR	unknown; contains a Ferritin/ribonucleotide reductase-like domain	gi|172034951																												1
cce_0034	AITSLMEELEAIDWYNQR	unknown; contains a Ferritin/ribonucleotide reductase-like domain	gi|172034951
cce_0034	RQDSVFDEELKDYLFTEK	unknown; contains a Ferritin/ribonucleotide reductase-like domain	gi|172034951												1
cce_0036	AGIGSGFTDQEYEQAGAK	alanine dehydrogenase; gene=ald	gi|172034953
cce_0036	ALLSSQITAIAYETVELSDR	alanine dehydrogenase; gene=ald	gi|172034953
cce_0036	GVNVKDGVLVHPAVQEVFQDLIG	alanine dehydrogenase; gene=ald	gi|172034953												1				1			1
cce_0036	IVSSAAQAWEQELVVK	alanine dehydrogenase; gene=ald	gi|172034953																																							1
cce_0036	LANDGLDALEKDASLAK	alanine dehydrogenase; gene=ald	gi|172034953											1	1				1															1												1	1
cce_0037	AKVTENDLKELKDLIIGNHQVLENR	unknown	gi|172034954	1				1
cce_0037	LTNIETQLTNVDTR	unknown	gi|172034954																		1
cce_0037	LTSIETQLTNVDTR	unknown	gi|172034954																		2												1							1	1
cce_0037	LTSVEKGQTQLKEK	unknown	gi|172034954														1
cce_0037	LTSVETQLTNVDTR	unknown	gi|172034954																	1	1																				1				1				1
cce_0037	LTSVETQLTNVDTRLTSIETQLTNVDTR	unknown	gi|172034954														1																																1
cce_0037	LTSVETQLTNVDTRLTSVETQLTNVDTR	unknown	gi|172034954
cce_0052	TPLMGFVDDVEFYLDSDQNVIHVR	DUF1499-containing protein	gi|172034969												1			1				1	2			1				1	1			2	1				1			1	1			1
cce_0052	TTIIEETNDYLYAEFK	DUF1499-containing protein	gi|172034969			1					1								2			1	1												1
cce_0055	AGDVIVEAGEKITQEEFVLLDSFK	putative metal-dependent phosphohydrolase	gi|172034972		1
cce_0055	MANFYLSYSFSSKESTR	putative metal-dependent phosphohydrolase	gi|172034972
cce_0058	DFYEVQADYIR	unknown	gi|172034975																																								1
cce_0060	TRILAVIIGSSLGFLLPLGQYGNLPIVRR	unknown; contains DUF318, transmembrane	gi|172034977
cce_0061	AAFAAAGNISPDYFVQDGVVPR	glycolate oxidase subunit; gene=glcD	gi|172034978																																						1
cce_0061	DAAAILLVELDGLSVEVAAYKEK	glycolate oxidase subunit; gene=glcD	gi|172034978
cce_0061	TQLANVLEKIEQLGAEHGYR	glycolate oxidase subunit; gene=glcD	gi|172034978																																							1	1
cce_0064	GSAGQTYAEIYPHLGHAVDLTIEPIDTEAIASR	N-acetyl-gamma-glutamyl-phosphate reductase; gene=argC	gi|172034981							1				1				1								1					1											1	1				1
cce_0064	LLQEHPLVDIVYLGGK	N-acetyl-gamma-glutamyl-phosphate reductase; gene=argC	gi|172034981			1									2			1	1			2				3	1			1	1			2					1			2	2				2
cce_0064	QGLILPETTIIDAK	N-acetyl-gamma-glutamyl-phosphate reductase; gene=argC	gi|172034981								2							1				1	1								1			1				1				2	1				1
cce_0064	SASLIGCPGCYPTASLMALSPLLK	N-acetyl-gamma-glutamyl-phosphate reductase; gene=argC	gi|172034981																																								1
cce_0064	TAVYGLPELYREEIK	N-acetyl-gamma-glutamyl-phosphate reductase; gene=argC	gi|172034981			1
cce_0064	TDRVIVLSAIDNLIK	N-acetyl-gamma-glutamyl-phosphate reductase; gene=argC	gi|172034981											1									1												1				1			1
cce_0064	THLLLAEAEGSFGAYGVAK	N-acetyl-gamma-glutamyl-phosphate reductase; gene=argC	gi|172034981												1
cce_0064	VIVLSAIDNLIK	N-acetyl-gamma-glutamyl-phosphate reductase; gene=argC	gi|172034981																																				1
cce_0064	VLDLSADYR	N-acetyl-gamma-glutamyl-phosphate reductase; gene=argC	gi|172034981
cce_0064	VQFTPHLIPMVR	N-acetyl-gamma-glutamyl-phosphate reductase; gene=argC	gi|172034981																				1
cce_0073	ILDANNEPALQNR	unknown	gi|172034990																					1																1	1			1
cce_0073	ITVPANQPTPLK	unknown	gi|172034990																				1
cce_0073	NTSGKTVYDADVFGR	unknown	gi|172034990
cce_0077	RSEAVEILEPATPPFWGTK	5-methyltetrahydrofolate--homocysteine methyltransferase; gene=metH	gi|172034994								1												1
cce_0077	TVGELFGSGQMQLPFVLQSAQTMK	5-methyltetrahydrofolate--homocysteine methyltransferase; gene=metH	gi|172034994
cce_0081	AALKEAFENAEDFEEKIEIH	30S ribosomal protein S14; gene=rps14	gi|172034998			2	1			1	2			2	1			1	2			3	3			1	2			1	3			1	2				1			2	2				1
cce_0081	AALKEAFENAEDFEEKIEIHR	30S ribosomal protein S14; gene=rps14	gi|172034998					1	1			2	1				2				1
cce_0089	EEAKLEGIQEGELR	CHP1784-containing protein	gi|172035006																							1
cce_0095	FVGSAIAILIIVLSILAIAIWLSDKTGVPTLKR	hypothetical protein	gi|172035012																	1
cce_0102	QTLEELFADGGEIVSIK	RNA-binding protein	gi|172035019			1								1	1							1
cce_0103	DVVLVGEIIDNKPVVR	ribose 5-phosphate isomerase; gene=rpiA	gi|172035020				1				1							1	1				1																1			2				1
cce_0103	LEQLGGKPELR	ribose 5-phosphate isomerase; gene=rpiA	gi|172035020			1
cce_0103	VGVTDVVLVGEIIDNKPVVR	ribose 5-phosphate isomerase; gene=rpiA	gi|172035020
cce_0112	ALGVLSNQGNIIVSPGSLVDLEFVLNAPLR	unknown	gi|172035029	1	1							1	1				2				2							1									1				1
cce_0112	ALGVLSNQGNIIVSPGSLVDLEFVLNAPLRVR	unknown	gi|172035029					1	2							1				1	1			2								1					1				1			1	2
cce_0112	KVSDEEIIVRIPFSNGQELTDKFNHFFNPNYSK	unknown	gi|172035029																																	1
cce_0112	LAQQLTSLSK	unknown	gi|172035029
cce_0112	LAQQLTSLSKTEANQWLNSLESR	unknown	gi|172035029														2				1												1
cce_0112	LASGLKVENPELVQLK	unknown	gi|172035029													1					1
cce_0112	NKLNIDVDLR	unknown	gi|172035029	1	1				1							1				1	1												1							1					1
cce_0113	SLLTELVVLANK	putative transport protein	gi|172035030			1									1			1				1	1			1
cce_0116	FVTDPEVVSESR	unknown	gi|172035033
cce_0116	SRFVTDPEVVSESR	unknown	gi|172035033	1	1				1				1			1				2					1			1	1			1	1			2	1			1	2			2	1
cce_0118	WQEAKEAGVAPPVILEATHIR	unknown	gi|172035035																				1
cce_0120	VLFTIEPNNAKPLLIPIEIMAEA	unknown	gi|172035037																				1																							1
cce_0121	GQLQIAYIK	unknown; contains DUF306, Meta and HslJ	gi|172035038																								1
cce_0121	VGLIAATR	unknown; contains DUF306, Meta and HslJ	gi|172035038							1									1								1																			1
cce_0121	YTAGYAIQDNAIK	unknown; contains DUF306, Meta and HslJ	gi|172035038												1																															1
cce_0129	HGQGVDPLAGAEAVISHLIVR	unknown	gi|172035046			1					1											1				1	1			1	1				1							1	2			1
cce_0129	IITVTDNTTALNVTPQDLGIEAIAVNSYLEALGVLSAHK	unknown	gi|172035046																																											1	1
cce_0131	EFNPFDLWIWLEFETVPSPMER	unknown	gi|172035048
cce_0135	SVFIIDPNKK	putative rehydrin	gi|172035052			1				1	1				1				1				1											1
cce_0135	SVFIIDPNKKLR	putative rehydrin	gi|172035052
cce_0136	KANNAFAVSHSHRR	50S ribosomal protein L28; gene=rpl28	gi|172035053					1
cce_0144	AIETSTGYNLLFLFDQYVFR	aminopeptidase N; gene=pepN	gi|172035061																																							1					1
cce_0144	ALNDRPFTESLVAHELAHQWFGDLVVIK	aminopeptidase N; gene=pepN	gi|172035061			1					1							1								1																				1
cce_0144	GNLEAIKSLEEALIKDSFWGVR	aminopeptidase N; gene=pepN	gi|172035061															1	1											1
cce_0144	GNLEAIKSLEEALIKDSFWGVRLEAAK	aminopeptidase N; gene=pepN	gi|172035061			1					1				1								1			1																				1
cce_0144	ISLDQAGEALQK	aminopeptidase N; gene=pepN	gi|172035061																																								1
cce_0144	ISLDQAGEALQKGLSDDNAK	aminopeptidase N; gene=pepN	gi|172035061																																							1
cce_0144	KGNLEAIKSLEEALIKDSFWGVRLEAAK	aminopeptidase N; gene=pepN	gi|172035061																																1
cce_0144	SGINQLILDAVDLNINSVFINK	aminopeptidase N; gene=pepN	gi|172035061																																1								1
cce_0144	SLGSILSGNLKEKTPEVIDLLKNILETR	aminopeptidase N; gene=pepN	gi|172035061																			1
cce_0144	TPEVIDLLKNILETR	aminopeptidase N; gene=pepN	gi|172035061								1			1					1							1	1				1				1				1			1	1				1
cce_0147	GFEFSSENVDEALEELK	unknown	gi|172035064
cce_0147	GFEFSSENVDEALEELKQQPG	unknown	gi|172035064							2								2	1			1	1			1	1				1			1									1
cce_0153	VIFFDAVGTLFGVK	putative HAD-superfamily subfamily IA hydrolase, REG-2-like protein	gi|172035070																				1
cce_0154	GKIDTIPVDLVLWTVGTQVTEMIK	type 2 NADH dehydrogenase; gene=ndbB	gi|172035071				1								1												1							1	2											1	1
cce_0154	GKIDTIPVDLVLWTVGTQVTEMIKELPLQK	type 2 NADH dehydrogenase; gene=ndbB	gi|172035071			1	2			1	2				1			1	1			2	1			1	1			2	1			1	2								2			1	1
cce_0154	GKIDTIPVDLVLWTVGTQVTEMIKELPLQKTPK	type 2 NADH dehydrogenase; gene=ndbB	gi|172035071			2	1															1				1					1				1												1
cce_0154	HQINVGINWITKPLTDLFV	type 2 NADH dehydrogenase; gene=ndbB	gi|172035071																							1																					1
cce_0154	IDTIPVDLVLWTVGTQVTEMIK	type 2 NADH dehydrogenase; gene=ndbB	gi|172035071
cce_0154	IDTIPVDLVLWTVGTQVTEMIKELPLQK	type 2 NADH dehydrogenase; gene=ndbB	gi|172035071																															1
cce_0154	ILKDSPEFNRDVAQTALEAR	type 2 NADH dehydrogenase; gene=ndbB	gi|172035071
cce_0154	KGKIDTIPVDLVLWTVGTQVTEMIKELPLQK	type 2 NADH dehydrogenase; gene=ndbB	gi|172035071								1								1				1			1
cce_0154	LLEEKEAEKIR	type 2 NADH dehydrogenase; gene=ndbB	gi|172035071
cce_0154	LRLLEEKEAEKIR	type 2 NADH dehydrogenase; gene=ndbB	gi|172035071
cce_0154	TPLDNFSGVKDYAIPFR	type 2 NADH dehydrogenase; gene=ndbB	gi|172035071																																												1
cce_0155	NPEVLPEREIEKDLIGDREAALPPEVIR	light repressed protein; gene=lrtA	gi|172035072				1			1																					1								1				1
cce_0167	KSQDINTDGEIVTATPAVFR	unknown; contains a CHP147 domain	gi|172035084		1															1					3								1
cce_0167	SQDINTDGEIVTATPAVFR	unknown; contains a CHP147 domain	gi|172035084
cce_0172	ELTNEYGALLVFDEVMTGFR	glutamate-1-semialdehyde aminomutase; gene=hemL	gi|172035089			1
cce_0172	GVYLAPSQFEAGFTSLAHTSEDIEKTLAAAKDVLSNL	glutamate-1-semialdehyde aminomutase; gene=hemL	gi|172035089							1												1	2			1	1			1	3			1	1				1							1
cce_0172	TLELLQKPGTYNQLEQITQQLSEGLLK	glutamate-1-semialdehyde aminomutase; gene=hemL	gi|172035089			1	1			1	1		1	1	2							2	1			1	1				2							1				1	2
cce_0173	AGTSPLDKEYGEGVYK	putative methionine sulfoxide reductase B	gi|172035090			2	1				1								1			1	1
cce_0174	EVPDFLKTLIGAVPGDILSALGTGVGFGPDAVKEATK	glutathione S-transferase; gene=gst1	gi|172035091				2			2				1	1							1									1				1
cce_0174	GIPGLADNTTYDAFFLWR	glutathione S-transferase; gene=gst1	gi|172035091															1																	1
cce_0174	GQCLLIEEWADESIGTK	glutathione S-transferase; gene=gst1	gi|172035091
cce_0174	IALIGALNQNPNFR	glutathione S-transferase; gene=gst1	gi|172035091																																1
cce_0174	KYPEKPIIPTDPVKR	glutathione S-transferase; gene=gst1	gi|172035091
cce_0174	LLIEEWADESIGTK	glutathione S-transferase; gene=gst1	gi|172035091
cce_0174	TSVLPKEVPDFLKTLIGAVPGDILSALGTGVGFGPDAVKEATK	glutathione S-transferase; gene=gst1	gi|172035091																											1
cce_0193	EVFDLQEFINRPQDISYVIDELERR	unknown; contains DUF1400	gi|172035110
cce_0193	GLSEIQIPILLISGNYDPATPAVFEQLR	unknown; contains DUF1400	gi|172035110
cce_0201	EIPVAYIAFEGEQHGFR	peptidase, S9C	gi|172035117																																								1				1
cce_0201	IFHFTPADNLEPINILNYDS	peptidase, S9C	gi|172035117			1																									1
cce_0201	LGTVVFDNDNIYWLEGRPQEK	peptidase, S9C	gi|172035117
cce_0201	LWLGNIESDGSLKEIK	peptidase, S9C	gi|172035117											1					1							1					1								1			1	1
cce_0201	MLSPIIAPFGSWK	peptidase, S9C	gi|172035117
cce_0201	NKEIPVAYIAFEGEQHGFR	peptidase, S9C	gi|172035117
cce_0201	SHGGPTAAATPSFSLK	peptidase, S9C	gi|172035117																																							1
cce_0201	SPITSDLIVAQSIK	peptidase, S9C	gi|172035117																											1				1												1
cce_0201	TGDITTLIEGDDFYSSPR	peptidase, S9C	gi|172035117
cce_0210	AALYIIKDAEEK	cysteine synthase	gi|172035126																																											1
cce_0210	AEFLNPGGSVKDR	cysteine synthase	gi|172035126
cce_0210	EGFVGTVGNTPLIR	cysteine synthase	gi|172035126
cce_0210	GSSITEGIGNSR	cysteine synthase	gi|172035126			1																																				1	1			1
cce_0210	IYDKEWLASK	cysteine synthase	gi|172035126											1								1				1
cce_0210	MDIKEGFVGTVGNTPLIR	cysteine synthase	gi|172035126			1								1				1	1				1			1	1				1								1								1
cce_0210	VAEELDNAIWANQFDNLANR	cysteine synthase	gi|172035126			1				1	1			2	2			1	3			1	1			1					1				1				1			2	1				1
cce_0217	RAYPPGQHGQGR	30S ribosomal protein S4; gene=rps4	gi|172035133			1			1		1								1				1
cce_0219	DLVFEKAEEMAEK	30S ribosomal protein S1; gene=rps1-1	gi|172035135												2			1	1				1																				1			1
cce_0219	DLVFEKAEEMAEKY	30S ribosomal protein S1; gene=rps1-1	gi|172035135
cce_0219	DLVFEKAEEMAEKYR	30S ribosomal protein S1; gene=rps1-1	gi|172035135				2			1	1			1				1	1				1			1								1	1												1
cce_0219	EAKEDLVGEELPLK	30S ribosomal protein S1; gene=rps1-1	gi|172035135
cce_0219	EAKEDLVGEELPLKFLEVDEER	30S ribosomal protein S1; gene=rps1-1	gi|172035135															1
cce_0219	EAKEDLVGEELPLKFLEVDEERNR	30S ribosomal protein S1; gene=rps1-1	gi|172035135			1	1				1							1	1				1			1									2			1	2
cce_0219	GFIPGSHISTR	30S ribosomal protein S1; gene=rps1-1	gi|172035135												1												1
cce_0219	IEGLRGFIPGSHISTR	30S ribosomal protein S1; gene=rps1-1	gi|172035135																				1			1
cce_0219	KMNGLEVGQVVIGSVR	30S ribosomal protein S1; gene=rps1-1	gi|172035135			1									1											1					2				1							1
cce_0219	MNGLEVGQVVIGSVR	30S ribosomal protein S1; gene=rps1-1	gi|172035135																			1
cce_0219	NRDLVFEKAEEMAEK	30S ribosomal protein S1; gene=rps1-1	gi|172035135
cce_0219	NRDLVFEKAEEMAEKYR	30S ribosomal protein S1; gene=rps1-1	gi|172035135			1									1											1									1
cce_0219	QLEPEAGDMLK	30S ribosomal protein S1; gene=rps1-1	gi|172035135								1																1
cce_0219	RIEYMR	30S ribosomal protein S1; gene=rps1-1	gi|172035135				1								1								1
cce_0219	TREAKEDLVGEELPLK	30S ribosomal protein S1; gene=rps1-1	gi|172035135			1
cce_0219	TREAKEDLVGEELPLKFLEVDEERNR	30S ribosomal protein S1; gene=rps1-1	gi|172035135																												1
cce_0219	VRQLQAEDATVR	30S ribosomal protein S1; gene=rps1-1	gi|172035135
cce_0223	AAEPEEEKTEFDVILEEVPGDK	50S ribosomal protein L7/L12; gene=rpl7	gi|172035139			1	1			2	2			1	1			1	2			2				1	2			1	1			2	2			2	1			1	2			1	1
cce_0223	AAEPEEEKTEFDVILEEVPGDKK	50S ribosomal protein L7/L12; gene=rpl7	gi|172035139			1	2			2	2			2	1			1	4			1	2			1	4			1	1			1	2			2	1			3	2			1	1
cce_0223	AKDMVESTPKPIKEGTGKEDAEDIKK	50S ribosomal protein L7/L12; gene=rpl7	gi|172035139
cce_0223	DMVESTPKPIK	50S ribosomal protein L7/L12; gene=rpl7	gi|172035139																																							1
cce_0223	DMVESTPKPIKEGTGKEDAEDIKK	50S ribosomal protein L7/L12; gene=rpl7	gi|172035139
cce_0223	DMVESTPKPIKEGTGKEDAEDIKKKLEEAGAK	50S ribosomal protein L7/L12; gene=rpl7	gi|172035139			1					1				2				1																							1
cce_0223	EAKDMVESTPKPIKEGTGKEDAEDIKK	50S ribosomal protein L7/L12; gene=rpl7	gi|172035139								1
cce_0223	EGTGKEDAEDIKKKLEEAGAK	50S ribosomal protein L7/L12; gene=rpl7	gi|172035139
cce_0223	IKEGTGKEDAEDIKKKLEEAGAK	50S ribosomal protein L7/L12; gene=rpl7	gi|172035139				1				1																															1	1			1
cce_0223	KLEEAGAK	50S ribosomal protein L7/L12; gene=rpl7	gi|172035139
cce_0223	KSLTLLEASELVK	50S ribosomal protein L7/L12; gene=rpl7	gi|172035139																																													1
cce_0223	LKSLTLLEASELVK	50S ribosomal protein L7/L12; gene=rpl7	gi|172035139												1							1	1																		1					1		1	1
cce_0223	PEEEKTEFDVILEEVPGDKK	50S ribosomal protein L7/L12; gene=rpl7	gi|172035139																																								1
cce_0223	SAATDEILEKLKSLTLLEASELVK	50S ribosomal protein L7/L12; gene=rpl7	gi|172035139																									1
cce_0223	SLTLLEASELVK	50S ribosomal protein L7/L12; gene=rpl7	gi|172035139								1																						1					1		1	2	1	1						1
cce_0224	AIADLPSKEELIGQVAGAINSIATK	50S ribosomal protein L10; gene=rpl10	gi|172035140																										1
cce_0224	GSSAFVLVKDDVGSAVR	50S ribosomal protein L10; gene=rpl10	gi|172035140
cce_0224	KLAVGVNEVPTSIGR	50S ribosomal protein L10; gene=rpl10	gi|172035140																																														1
cce_0224	LAVGVNEVPTSIGR	50S ribosomal protein L10; gene=rpl10	gi|172035140				1			1												1	1							1
cce_0225	ALQETIDR	50S ribosomal protein L1; gene=rpl1	gi|172035141		1
cce_0225	GGTVTADLETAINEFK	50S ribosomal protein L1; gene=rpl1	gi|172035141															1
cce_0226	MPDLNANDIDAAMNIVEGTAR	50S ribosomal protein L11; gene=rpl11	gi|172035142			1														1	1			2		1	1	2				1	2				1			1				2					2
cce_0226	NMGVTIND	50S ribosomal protein L11; gene=rpl11	gi|172035142																										1
cce_0226	TSDQAGMVIPVEISVFEDR	50S ribosomal protein L11; gene=rpl11	gi|172035142			1				1	2			1	2			1	2		1					1	1	1	1						1					2		1	1				1
cce_0228	ASNFVVETKEELAK	preprotein translocase SecE subunit; gene=secE	gi|172035144	1					1			2	1				1												1				1				2								1
cce_0232	LYLRDQIQQIR	L-argininosuccinate lyase; gene=argH	gi|172035148	1	1												1			1									1			1	1
cce_0232	SLDGVSDRDFAIEFLNAASLIMVHLSR	L-argininosuccinate lyase; gene=argH	gi|172035148																							1
cce_0232	SRNDQVGTDIR	L-argininosuccinate lyase; gene=argH	gi|172035148		1
cce_0235	IAELQSLSSR	unknown	gi|172035151	1
cce_0235	IQETEQSYQGQIQALEQSYQAK	unknown	gi|172035151
cce_0235	KLQSTESKLER	unknown	gi|172035151
cce_0235	LQAMEEKNLAQQEQLTQAHTK	unknown	gi|172035151		1			1	1			1				1								1				1	1			1	1			1	1			2	1			1				1	1
cce_0235	LQSTESKLER	unknown	gi|172035151
cce_0235	NLAQQEQLTQAHTK	unknown	gi|172035151	1																																					1
cce_0235	QAENQLQELQDAPAQLQEVEQMYQSK	unknown	gi|172035151
cce_0235	TENALRQAENQLQELQDAPAQLQEVEQMYQSK	unknown	gi|172035151																									1
cce_0235	VQELEQLETKIQETEQSYQGQIQALEQSYQAK	unknown	gi|172035151	1	1			1	2			1	1			1	2				1							2					1			2	1			1	1			2	1			1	1
cce_0237	KRVSGRK	conserved hypothetical protein	gi|172035153
cce_0240	IGLWTTFTADHLSR	UDP-N-acetylmuramoylalanine-D-glutamate ligase; gene=murD	gi|172035156
cce_0240	LGHTPNLNASDLPELIVVSPGVPWDTPFLIEAR	UDP-N-acetylmuramoylalanine-D-glutamate ligase; gene=murD	gi|172035156			1					1															1								1								1	1				1
cce_0240	QIDTIGELELAWR	UDP-N-acetylmuramoylalanine-D-glutamate ligase; gene=murD	gi|172035156
cce_0243	KLITSYYDVDVTKYPK	glycosyl transferase, group 1	gi|172035159	1
cce_0246	EAIDKTEELGDADTADLYTEISR	putative DNA-binding protein, starvation-inducible	gi|172035162							1					1												2
cce_0246	GLNFYQLHELFDILAGELEGYVDMVAER	putative DNA-binding protein, starvation-inducible	gi|172035162			1													1								1							1												2	2
cce_0246	GLNFYQLHELFDILAGELEGYVDMVAERITALGGTAMGTAR	putative DNA-binding protein, starvation-inducible	gi|172035162
cce_0246	IAANESIIPEYSFDAVEGIEHIR	putative DNA-binding protein, starvation-inducible	gi|172035162			1	1				2				2			1	2			1	3			1	2			1	1				2			1					2			2	3
cce_0246	IAANESIIPEYSFDAVEGIEHIRALAER	putative DNA-binding protein, starvation-inducible	gi|172035162																			1																	1							1	1
cce_0246	IAANESIIPEYSFDAVEGIEHIRALAERYAAYGTHLR	putative DNA-binding protein, starvation-inducible	gi|172035162															1
cce_0246	IDLSADIRQQVVSILSPTLATTLDLK	putative DNA-binding protein, starvation-inducible	gi|172035162							1					1				1								1			1				1
cce_0246	IDLSADIRQQVVSILSPTLATTLDLKTQAK	putative DNA-binding protein, starvation-inducible	gi|172035162								1							2	1			1												1	1			1					1			1	1
cce_0246	ITALGGTAMGTAR	putative DNA-binding protein, starvation-inducible	gi|172035162
cce_0246	LWFLEAHLIK	putative DNA-binding protein, starvation-inducible	gi|172035162
cce_0246	LWFLEAHLIKK	putative DNA-binding protein, starvation-inducible	gi|172035162											1												1	1				1								1								1
cce_0246	QQVVSILSPTLATTLDLK	putative DNA-binding protein, starvation-inducible	gi|172035162											1				1												1
cce_0246	QQVVSILSPTLATTLDLKTQAK	putative DNA-binding protein, starvation-inducible	gi|172035162																1							1																					1
cce_0246	YAAYGTHLR	putative DNA-binding protein, starvation-inducible	gi|172035162																							1
cce_0246	YAAYGTHLREAIDKTEELGDADTADLYTEISR	putative DNA-binding protein, starvation-inducible	gi|172035162								1								1							1																					1
cce_0247	AQLNHGVNHAEAINLLQQR	unknown; contains a Mechanosensitive ion channel, MscS domain	gi|172035163
cce_0247	ETLADAGYAVPEQHYAIR	unknown; contains a Mechanosensitive ion channel, MscS domain	gi|172035163	2	1			2	2			2	1			2	1	1		2	1			2	2			1	2			1	1			1	1			1	1			1	2			1	1
cce_0247	IFSDNIQNFSANPYR	unknown; contains a Mechanosensitive ion channel, MscS domain	gi|172035163	1	1								1								2								1				1											1
cce_0247	RVDLVAQLNHGVNHAEAINLLQQR	unknown; contains a Mechanosensitive ion channel, MscS domain	gi|172035163	2	4			4	5			1				1	1			3					3							2	1				1			1	1			1	1			1
cce_0247	TIVGNNKIFSDNIQNFSANPYR	unknown; contains a Mechanosensitive ion channel, MscS domain	gi|172035163	1	1				1								1			1	1				1			1	1			1				1	1			1								1
cce_0247	VDLVAQLNHGVNHAEAINLLQQR	unknown; contains a Mechanosensitive ion channel, MscS domain	gi|172035163					1		1	2	1	1		1			1	1		2	1	1		1		1	1				1		1	1		1		1	1	1							1	1
cce_0247	VIRETLADAGYAVPEQHYAIR	unknown; contains a Mechanosensitive ion channel, MscS domain	gi|172035163	1	1			1
cce_0248	SWDLHVTEGLKTTLDENLEMIADTIEYLR	putative 2-isopropylmalate synthase/homocitrate synthase family protein	gi|172035164											1
cce_0252	FLRDANGQLILDQNGVVITTPCK	unknown	gi|172035168																																											1
cce_0255	VTNPNDTYYRFEGLVQR	unknown	gi|172035171	1
cce_0257	TPLTSIRTMTRLLLR	two-component sensor histidine kinase	gi|172035173
cce_0258	SKPELSLEVVNQTLENANAQQVIEWAR	phosphoadenosine phosphosulfate reductase; gene=cysH	gi|172035174
cce_0267	AGIGMEVMHER	photosystem II D1 protein; gene=psbA1	gi|172038414	1	2			3	2			1	1			3				2	2			1	1			1	3								2			1					2
cce_0267	ETTETESQNYGYK	photosystem II D1 protein; gene=psbA3	gi|172035183										1
cce_0267	LIFQYASFNNSR	photosystem II D1 protein; gene=psbA1	gi|172038414		1											1																									1
cce_0267	VIGTWADVLNR	photosystem II D1 protein; gene=psbA1	gi|172038414	1	3	1	1	2	2	1	1	2	2	1	1	2	3		1	2	4	1	1	3	2	1	1	3	3		1	2	3		2	2	1		1	2	1		1	2	3	1	1	2	3
cce_0270	RKNIQTGRDNPFSVIPIQPVVR	unknown	gi|172035186						1
cce_0276	HIVLGIRPEDIHEATEGDALVIHGQIK	ATP-binding protein of sugar ABC transportor	gi|172035192																						1
cce_0276	NPEVFLLDEPLSNLDALLR	ATP-binding protein of sugar ABC transportor	gi|172035192		1																1
cce_0277	ARPQIAQLSELGLVELTR	ribonuclease E; gene=rne	gi|172035193																								1
cce_0277	LTGNISLPGR	ribonuclease E; gene=rne	gi|172035193																								1			1
cce_0277	NIGGVIIVDFIDMDSRR	ribonuclease E; gene=rne	gi|172035193								1				1				1			1	2			1	1				2			1	2				1			2	1			2	1
cce_0277	TEAEGKAEEAIMEDLEFLQR	ribonuclease E; gene=rne	gi|172035193			1				1				1	2				2								2												1			1				2	1
cce_0287	FQGLIGLREPLTDEEVEEKVQEK	CemA family protein, probable integral membrane protein	gi|172035203
cce_0287	QEIDPKSGESEEQVLNKYRKSRLRTALSIK	CemA family protein, probable integral membrane protein	gi|172035203
cce_0288	EGTSR	putative TatD DNase-like metal-dependent hydrolase	gi|172039366
cce_0290	TQVVVGQNEPIESALR	30S ribosomal protein S21; gene=rps21-2	gi|172035206										1
cce_0292	AGEGPTLIEALTYR	pyruvate dehydrogenase E1 component alpha subunit; gene=pdhA	gi|172035208
cce_0292	LLGGYAFVAEGIPVATGAAFQSK	pyruvate dehydrogenase E1 component alpha subunit; gene=pdhA	gi|172035208
cce_0292	TLPEFNTTSIQLTQEEGLMLYEDMTLGR	pyruvate dehydrogenase E1 component alpha subunit; gene=pdhA	gi|172035208
cce_0294	IAESVGNFPIMLYNIPGR	dihydrodipicolinate synthase; gene=dapA	gi|172035210											1													1															1	1
cce_0294	LPLVELSETLKEEVKVVLKELSLIEK	dihydrodipicolinate synthase; gene=dapA	gi|172035210							2	1			2	1				2			2	1			2	2			2	2			2	1			2				1	1				1
cce_0295	VRPGDTIVFSANPIPGNTIAVVNTIDR	CHP_MG423-containing protein	gi|172035211
cce_0295	VRPGDTIVFSANPIPGNTIAVVNTIDRLMMQGAK	CHP_MG423-containing protein	gi|172035211								1				1							1	1			1	1																				1
cce_0295	VSPSFLVEFIR	CHP_MG423-containing protein	gi|172035211																								1
cce_0296	NIVIYPLVNDATEFNLR	unknown	gi|172035212																1
cce_0296	YKVNVDEDKNIVNVSVVK	unknown	gi|172035212
cce_0298	GQALAVQLQPDLIMLDLMLPK	two-component response regulator; gene=rpaA	gi|172035214			1								1																																3
cce_0298	HGQTVSPSEILKEVWGYDPDDDIETIR	two-component response regulator; gene=rpaA	gi|172035214																																							1	1			1
cce_0298	ILVIEDDDAIRDLIATNLEMAGYDIK	two-component response regulator; gene=rpaA	gi|172035214			1	1								1																											1	2			2	3
cce_0298	ILVIEDDDAIRDLIATNLEMAGYDIKQAPDGIK	two-component response regulator; gene=rpaA	gi|172035214			1
cce_0298	KEVWGYDPDDDIETIR	two-component response regulator; gene=rpaA	gi|172035214
cce_0298	QAPDGIKGQALAVQLQPDLIMLDLMLPK	two-component response regulator; gene=rpaA	gi|172035214								1				1																											1
cce_0298	TADIPVLMLSALGQTQDKVEGFNAGADDYLTKPFELAEMLAR	two-component response regulator; gene=rpaA	gi|172035214			1	1								1																																1
cce_0302	EGEFICVIGHSGCGK	bicarbontate transport system ATP-binding protein; gene=cmpD	gi|172035218
cce_0303	LLLLDEPFGALDALTR	bicarbontate transport system ATP-binding protein; gene=cmpC	gi|172035219																																		1
cce_0305	AAHTFPNVNQDFWIR	bicarbontate transport system substrate-binding protein; gene=cmpA	gi|172035221			1				1	1	1		1	1	2	1	1	1			1	1				1				2				2				1			2	4			1
cce_0305	ALLKGLMEAQQWIDQNNNR	bicarbontate transport system substrate-binding protein; gene=cmpA	gi|172035221							1				1					1							1					1								1
cce_0305	DINMGPLYWK	bicarbontate transport system substrate-binding protein; gene=cmpA	gi|172035221																																								1
cce_0305	DNVTIGSQGGGIDGGQWQMPMPHLITEGIITNGR	bicarbontate transport system substrate-binding protein; gene=cmpA	gi|172035221							2	1			1	1			1	1			1	1				1				1								2			1	3				2
cce_0305	EAATEAGFTADIPASTSR	bicarbontate transport system substrate-binding protein; gene=cmpA	gi|172035221	1	1	2	1	1	1	2		1	1	1	1	1	1	2			1		1	1		1	2		1	1	2			2	2		1		2			1	1			1	2
cce_0305	GLMEAQQWIDQNNNR	bicarbontate transport system substrate-binding protein; gene=cmpA	gi|172035221							2	2			1	1								2												1				1			2	1			1
cce_0305	GNVSYPYKSHDLWFLTETLR	bicarbontate transport system substrate-binding protein; gene=cmpA	gi|172035221			1																																	1
cce_0305	GVADISPEMQPETTAIK	bicarbontate transport system substrate-binding protein; gene=cmpA	gi|172035221
cce_0305	GVADISPEMQPETTAIKLGYIPIVEAAALVVAK	bicarbontate transport system substrate-binding protein; gene=cmpA	gi|172035221				2			1					1																															1
cce_0305	GVADISPEMQPETTAIKLGYIPIVEAAALVVAKEQGFFAK	bicarbontate transport system substrate-binding protein; gene=cmpA	gi|172035221			2					1																1							1				1									1
cce_0305	GVETFFDGVTFDPENPQAYLNSLTIK	bicarbontate transport system substrate-binding protein; gene=cmpA	gi|172035221		1	3	1	2	2	2	4	2	2	2	2	2	2	3	3	1	1	4	2	1		3	3		1	2	2	1	1	4	2	1		2	2		1	2	2	2	1	2	4		2
cce_0305	GVSLDISQAADYIK	bicarbontate transport system substrate-binding protein; gene=cmpA	gi|172035221			1	1			2	1				1			1				1				1	1				1			1					2
cce_0305	GVSLDISQAADYIKNFASTNGR	bicarbontate transport system substrate-binding protein; gene=cmpA	gi|172035221				1																								1				1												1
cce_0305	IIAEDIGYMAGLTSQIWQFHPEEYLAIR	bicarbontate transport system substrate-binding protein; gene=cmpA	gi|172035221			2	2			2	3			3	1			2	1	1		1	2			2	2			1	2			1	3				2			2	1			2	2
cce_0305	IIDKVNREDIWR	bicarbontate transport system substrate-binding protein; gene=cmpA	gi|172035221
cce_0305	IIDKVNREDIWREAATEAGFTADIPASTSR	bicarbontate transport system substrate-binding protein; gene=cmpA	gi|172035221											1
cce_0305	KVPMYVLAQLNTQGNGIAVAPMHEGK	bicarbontate transport system substrate-binding protein; gene=cmpA	gi|172035221			1	1				1			1	1				2								1								1				2			1
cce_0305	KVPMYVLAQLNTQGNGIAVAPMHEGKGVSLDISQAADYIK	bicarbontate transport system substrate-binding protein; gene=cmpA	gi|172035221																								1
cce_0305	LGYIPIVEAAALVVAK	bicarbontate transport system substrate-binding protein; gene=cmpA	gi|172035221	2		1	2			2	3			2	2			1	2			2	2			3	1			2	1			2	3			3	2			2	3			2	2
cce_0305	LGYIPIVEAAALVVAKEQGFFAK	bicarbontate transport system substrate-binding protein; gene=cmpA	gi|172035221		2	3	1			1	2			1	2		1	2	1			2	2			3				1	1			2	1			1	1			1	1			3	2
cce_0305	MGDGKAEVK	bicarbontate transport system substrate-binding protein; gene=cmpA	gi|172035221
cce_0305	MGDGKAEVKDINMGPLYWK	bicarbontate transport system substrate-binding protein; gene=cmpA	gi|172035221							1				1	1							1				1	1				1								1
cce_0305	MGDGKAEVKDINMGPLYWKDGK	bicarbontate transport system substrate-binding protein; gene=cmpA	gi|172035221							1																									1
cce_0305	NGTMDAFSTGDPWPYR	bicarbontate transport system substrate-binding protein; gene=cmpA	gi|172035221			1				1	1		1		1			1	1		1	1	1			1	1		1		2				2				2			2	1			1	2
cce_0305	NYFNVPVDILDAPYK	bicarbontate transport system substrate-binding protein; gene=cmpA	gi|172035221																								1
cce_0305	NYFNVPVDILDAPYKGNYK	bicarbontate transport system substrate-binding protein; gene=cmpA	gi|172035221			1				1	1		1	2	1			1	1	1	1	2	1	1		1	2			1	1				1			1	1	1		2	2	1		2	2
cce_0305	PIVEAAALVVAKEQGFFAK	bicarbontate transport system substrate-binding protein; gene=cmpA	gi|172035221	2		2											1					1												1	1			1								1
cce_0305	SHDLWFLTETLR	bicarbontate transport system substrate-binding protein; gene=cmpA	gi|172035221	1		1					1	1	1											1						1												1				1
cce_0305	TTQGVADISPEMQPETTAIKLGYIPIVEAAALVVAK	bicarbontate transport system substrate-binding protein; gene=cmpA	gi|172035221							1	1				1				1			1	1			1	1			1	1			1									1
cce_0305	TTQGVADISPEMQPETTAIKLGYIPIVEAAALVVAKEQGFFAK	bicarbontate transport system substrate-binding protein; gene=cmpA	gi|172035221			1
cce_0305	WGFHKDQISDLDTAQK	bicarbontate transport system substrate-binding protein; gene=cmpA	gi|172035221	1	2	1	1			2	1			1	2	1	1	1	1					1		1	1				1				1				1			1	1			1
cce_0305	WGFHKDQISDLDTAQKIIDKVNREDIWR	bicarbontate transport system substrate-binding protein; gene=cmpA	gi|172035221																												1
cce_0305	YGMTDVELSK	bicarbontate transport system substrate-binding protein; gene=cmpA	gi|172035221			1					1											1				1																	1
cce_0305	YGMTDVELSKQANWASAR	bicarbontate transport system substrate-binding protein; gene=cmpA	gi|172035221									1										1
cce_0305	YWFAAGGVDPDVDIDLLAVPPAETVQGMR	bicarbontate transport system substrate-binding protein; gene=cmpA	gi|172035221								1			1	2				1			1	1																				1			1	1
cce_0307	EGFAVLPYINADPMLAK	bifunctional glycine oxidase/thiamine biosynthesis protein; gene=thiOG	gi|172035223																																								1
cce_0307	YLLPDPIGTLTAAETLVK	bifunctional glycine oxidase/thiamine biosynthesis protein; gene=thiOG	gi|172035223
cce_0307	YLLPDPIGTLTAAETLVKEGFAVLPYINADPMLAK	bifunctional glycine oxidase/thiamine biosynthesis protein; gene=thiOG	gi|172035223							2	1				2			1	1				1			1				1	1				1
cce_0309	DNLMAVQFHPEKSSDNGLQILSNFVTMVK	imidazole glycerol phosphate synthase subunit; gene=hisH	gi|172035225																																1
cce_0309	ITDSPQDIAEAEAIVLPGVGSFDPAVQHLR	imidazole glycerol phosphate synthase subunit; gene=hisH	gi|172035225																															1												1
cce_0309	SSDNGLQILSNFVTMVK	imidazole glycerol phosphate synthase subunit; gene=hisH	gi|172035225			1				1									2			1				1	1															1
cce_0313	AVEDGEVDGFAFDGTILEGTR	putative extracellular solute-binding protein, family 3	gi|172035229	1				1
cce_0313	DRFVDFSLAYGVSGIK	putative extracellular solute-binding protein, family 3	gi|172035229	2	1				1			2	1				1				2			1					1			1									1				1
cce_0313	ETLAQEIGKDVQIK	putative extracellular solute-binding protein, family 3	gi|172035229		1																1																					1	1
cce_0313	FVDFSLAYGVSGIK	putative extracellular solute-binding protein, family 3	gi|172035229																																								1
cce_0313	IAIIESVLSPESIK	putative extracellular solute-binding protein, family 3	gi|172035229
cce_0313	IAIIESVLSPESIKVIESQVTVVDVDSIEAGIK	putative extracellular solute-binding protein, family 3	gi|172035229	1					1								1			1																							1
cce_0313	VDLVPYAYVNDEDELVGYSVELIELIR	putative extracellular solute-binding protein, family 3	gi|172035229
cce_0313	VDLVPYAYVNDEDELVGYSVELIELIRETLAQEIGKDVQIK	putative extracellular solute-binding protein, family 3	gi|172035229																	1														1					1							1	1
cce_0313	VFVKEDSNLSSPDSFK	putative extracellular solute-binding protein, family 3	gi|172035229	1	2			1	1			1	1			1				1	1			1	2												1				1	1		1	1			1
cce_0313	VFVKEDSNLSSPDSFKNKR	putative extracellular solute-binding protein, family 3	gi|172035229	2	2			3	1				2			1	2			1					1											1	2				1				1				1
cce_0313	VIESQVTVVDVDSIEAGIKAVEDGEVDGFAFDGTILEGTR	putative extracellular solute-binding protein, family 3	gi|172035229																									1
cce_0313	YFGEEGIVPFEPAR	putative extracellular solute-binding protein, family 3	gi|172035229					1																										1								1	1			1
cce_0314	GTTESEAERILSEAIALSEAGAFAVVLEHIPANLAR	3-methyl-2-oxobutanoate hydroxymethyltransferase; gene=panB	gi|172035230																							1				1	1				1											1	1
cce_0314	ILSEAIALSEAGAFAVVLEHIPANLAR	3-methyl-2-oxobutanoate hydroxymethyltransferase; gene=panB	gi|172035230												1								1							1								1									1
cce_0315	AYQHKEKDIIQILEQNGFTIQRK	magnesium-protoporphyrin O-methyltransferase; gene=chlM	gi|172035231						1			1																								1
cce_0315	IYGDGEVNKVQKDIR	magnesium-protoporphyrin O-methyltransferase; gene=chlM	gi|172035231						1				1			1				1																1
cce_0315	LGHQQTIDTVVAWLK	magnesium-protoporphyrin O-methyltransferase; gene=chlM	gi|172035231
cce_0317	RIDDTIEKLDRGDIR	unknown; contains an ABC-1 domain	gi|172035233						1								1
cce_0318	AEESLTNALSELGKFDAEQRENLREFIEEVQLR	unknown	gi|172035234																																							1
cce_0318	AFAEVLTEKAEESLTNALSELGK	unknown	gi|172035234			1	1			2	2			1				1	1			2	1			2	2				2			2	1				3			1	1
cce_0318	AFAEVLTEKAEESLTNALSELGKFDAEQR	unknown	gi|172035234		1	1	1			1	1			1	3			2	1			2	1			1	2			1	2			2	1				2			1	1			1	2
cce_0318	AFAEVLTEKAEESLTNALSELGKFDAEQRENLR	unknown	gi|172035234	1	1	1				2	1			3	1			2	2			2	1			2	1			1	1			1	1				1				1			1
cce_0318	AFAEVLTEKAEESLTNALSELGKFDAEQRENLREFIEEVQLR	unknown	gi|172035234							1					1			1				1	1			2	1				1			1	1												1
cce_0318	EFIEEVQLR	unknown	gi|172035234
cce_0318	ENLREFIEEVQLR	unknown	gi|172035234																												1				1
cce_0318	ENLREFIEEVQLRAER	unknown	gi|172035234																				1
cce_0318	LKAELKNYR	unknown	gi|172035234
cce_0319	ALDFREQDLFNQGLLER	putative S-layer OprB family carbohydrate-selective porin	gi|172035235	3	2			2				2	1			2	1			3	1							2	2			1	2			2	2			1				1	3
cce_0319	ALDFREQDLFNQGLLERR	putative S-layer OprB family carbohydrate-selective porin	gi|172035235		1				1
cce_0319	AQGLDAEGNSR	putative S-layer OprB family carbohydrate-selective porin	gi|172035235									1
cce_0319	DSYGITGNWR	putative S-layer OprB family carbohydrate-selective porin	gi|172035235
cce_0319	EGAVLSIAGGSITNSR	putative S-layer OprB family carbohydrate-selective porin	gi|172035235
cce_0319	EQDLFNQGLLER	putative S-layer OprB family carbohydrate-selective porin	gi|172035235
cce_0319	FESGTIVNWSDPTGTEMAR	putative S-layer OprB family carbohydrate-selective porin	gi|172035235																									1									1								1
cce_0319	FPIGNLTTWVGANSLDIDDIFDVGNPLLFAEESGALSR	putative S-layer OprB family carbohydrate-selective porin	gi|172035235																	1	1
cce_0319	GIGINYAFNDVFILR	putative S-layer OprB family carbohydrate-selective porin	gi|172035235									1	1
cce_0319	IDDNGVIGHR	putative S-layer OprB family carbohydrate-selective porin	gi|172035235	1	2			1	1				1
cce_0319	INETFNFSAWGGYALAR	putative S-layer OprB family carbohydrate-selective porin	gi|172035235	2									1																			1
cce_0319	LAQEFEQELIALGAR	putative S-layer OprB family carbohydrate-selective porin	gi|172054910
cce_0319	LGHDSDSGSDTFIDDVYYR	putative S-layer OprB family carbohydrate-selective porin	gi|172035235	2													1			2	1				1								1			1								1	1
cce_0319	LNGEVIITISDAWGER	putative S-layer OprB family carbohydrate-selective porin	gi|172035235									1	1								1											1																1
cce_0319	RIDAITGDLTVPDQDTPYIIETQYR	putative S-layer OprB family carbohydrate-selective porin	gi|172035235	2	3			1	1			1								2	2												1											1
cce_0319	RIDDNGVIGHR	putative S-layer OprB family carbohydrate-selective porin	gi|172035235	2	1			2	1							1	1			1				1	1			1									2			1	1				1			1	1
cce_0319	RRIDDNGVIGHR	putative S-layer OprB family carbohydrate-selective porin	gi|172035235	2	1			1	2			2	1			1				1																1								1
cce_0319	SLVERYGCIVGYPDR	putative S-layer OprB family carbohydrate-selective porin	gi|172039042																																									2	1
cce_0319	SRYNFDTSFTGEDLLK	putative S-layer OprB family carbohydrate-selective porin	gi|172035235	2	2			2	2			3	1			1	2			2	2			1				2	1			2	1			1	1			1				2	2			2
cce_0319	SRYNFDTSFTGEDLLKTR	putative S-layer OprB family carbohydrate-selective porin	gi|172035235		1			1	2			1								1	1															1
cce_0319	TRFESGTIVNWSDPTGTEMAR	putative S-layer OprB family carbohydrate-selective porin	gi|172035235																	1	1
cce_0319	VAFLEDHQFSTTTK	putative S-layer OprB family carbohydrate-selective porin	gi|172039042																	1
cce_0319	YGCIVGYPDR	putative S-layer OprB family carbohydrate-selective porin	gi|172054910																																					1	1			1	2			1
cce_0319	YNFDTSFTGEDLLK	putative S-layer OprB family carbohydrate-selective porin	gi|172035235	1								1	1																			1
cce_0319	YNFDTSFTGEDLLKTR	putative S-layer OprB family carbohydrate-selective porin	gi|172035235
cce_0319	YNPITFRGPEGK	putative S-layer OprB family carbohydrate-selective porin	gi|172035235	2	3							2								2	1											1
cce_0319	YPLNDNILLTPGVFVILQPDGNNENNSIWVGALR	putative S-layer OprB family carbohydrate-selective porin	gi|172035235																	1	1
cce_0320	AHQAAQSVGIPLDSYTVMQIDLGSLDSVR	light-dependent protochlorophyllide reductase; gene=por	gi|172035236								1					1	1				1		1				1					1
cce_0320	AHQAAQSVGIPLDSYTVMQIDLGSLDSVRQFVK	light-dependent protochlorophyllide reductase; gene=por	gi|172035236					1																					1
cce_0320	IPPRPDLGNLEGFADGFKEPVSMIDGK	light-dependent protochlorophyllide reductase; gene=por	gi|172035236
cce_0320	KAAFVQK	light-dependent protochlorophyllide reductase; gene=por	gi|172035236																	1
cce_0320	KFEPVKAYKDSK	light-dependent protochlorophyllide reductase; gene=por	gi|172035236		2
cce_0320	NITGGYVSQELAGER	light-dependent protochlorophyllide reductase; gene=por	gi|172035236		1				2			1	2			2				1	2																				1
cce_0320	STVIITGASSGVGLYAAK	light-dependent protochlorophyllide reductase; gene=por	gi|172035236										1
cce_0320	VADVVTKPEYGQSGSY	light-dependent protochlorophyllide reductase; gene=por	gi|172035236									1	1			1
cce_0320	VADVVTKPEYGQSGSYWSWGNR	light-dependent protochlorophyllide reductase; gene=por	gi|172035236																	1
cce_0320	VENHKSTVIITGASSGVGLYAAK	light-dependent protochlorophyllide reductase; gene=por	gi|172035236	2	2			1	2			2	1			1	1							1	1			2	1			1	1			2	1				1				1
cce_0320	VVILGTVTHNPNELGGK	light-dependent protochlorophyllide reductase; gene=por	gi|172035236	1													1
cce_0328	LASQESTGQLGALNELSNQQAFELIR	putative peptidase	gi|172035244
cce_0338	IIDRPVELANDTASSESALIHAIAALEK	probable acylneuraminate cytidylyltransferase	gi|172035254
cce_0340	AHIPFAVGVLSGLK	unknown; contains DUF187	gi|172035256			1	1							1								1	1			1	1				1				1							1	1			1	1
cce_0340	AVKPDIIVSVSPNPQTFSK	unknown; contains DUF187	gi|172035256																															1													2
cce_0340	DILKEIVKQGHDK	unknown; contains DUF187	gi|172035256
cce_0340	GLIEELVLQVYR	unknown; contains DUF187	gi|172035256
cce_0340	GMSVIPWFEFGFMAPADSELAK	unknown; contains DUF187	gi|172035256			1	1			1					1			1	1				1				1			1				1	2												2
cce_0340	GMSVIPWFEFGFMAPADSELAKR	unknown; contains DUF187	gi|172035256			1													1							1																	1			1	1
cce_0340	ITEYMGEVFAAVK	unknown; contains DUF187	gi|172035256
cce_0340	KGLIEELVLQVYR	unknown; contains DUF187	gi|172035256			1	1			1	1			1				1				1	2				1			1				1	1							1				2	1
cce_0340	NNKITEYMGEVFAAVK	unknown; contains DUF187	gi|172035256			1	1			1	2			1	1			2	2			1	1			2	1				2				2							2	1				1
cce_0340	QGHDKGMSVIPWFEFGFMAPADSELAK	unknown; contains DUF187	gi|172035256
cce_0340	QGHDKGMSVIPWFEFGFMAPADSELAKR	unknown; contains DUF187	gi|172035256
cce_0340	SVVGKELDPTEGLQGR	unknown; contains DUF187	gi|172035256				1				1				1								1							1									1			1	1			1	1
cce_0340	SVVGKELDPTEGLQGRDILKEIVK	unknown; contains DUF187	gi|172035256																																											1
cce_0341	AQGGELVLQKEAIEAWKEGGAQMPK	putative band 7 protein, cation conductance	gi|172035257									1									1
cce_0341	AVEDKQIAEQK	putative band 7 protein, cation conductance	gi|172035257		2				1			1	2							1	2			1	1								1								2
cce_0341	AVEDKQIAEQKAQR	putative band 7 protein, cation conductance	gi|172035257	2	1			2	3			1	1			1	1			2	1			1	1				1			1	1			1	1				1			2	1
cce_0341	AVYIAQEAEQEAQADINR	putative band 7 protein, cation conductance	gi|172035257	2				2				2	1				2			1	2											1									1
cce_0341	AVYIAQEAEQEAQADINRAK	putative band 7 protein, cation conductance	gi|172035257	1	2			1	2							2	2				1			1	1			1								1	1			1	1			1	2
cce_0341	EAIEAWKEGGAQMPK	putative band 7 protein, cation conductance	gi|172035257
cce_0341	IVAPQTQESFKIAAAK	putative band 7 protein, cation conductance	gi|172035257
cce_0341	IVAPQTQESFKIAAAKR	putative band 7 protein, cation conductance	gi|172035257	1				1	1				1			1	2			1				2					1							1	1			1
cce_0341	LEKYGIIVLDTSVIDLNFSPEFAK	putative band 7 protein, cation conductance	gi|172035257																	1
cce_0341	LLAETLK	putative band 7 protein, cation conductance	gi|172035257																						1
cce_0341	LLAETLKAQGGELVLQK	putative band 7 protein, cation conductance	gi|172035257	1																					2
cce_0341	LLAETLKAQGGELVLQKEAIEAWKEGGAQMPK	putative band 7 protein, cation conductance	gi|172035257						2			1	1			2	2			2	1			1				1				1	1			1	2			1	2				1
cce_0341	RAVYIAQEAEQEAQADINR	putative band 7 protein, cation conductance	gi|172035257		1				1											1																				2
cce_0341	RTQGTLQNIVSK	putative band 7 protein, cation conductance	gi|172035257									1	1				2																			1	1
cce_0341	RTVEQAITQR	putative band 7 protein, cation conductance	gi|172035257						1				1			1				1					1				1				2			1	1				1				1
cce_0341	SELKEDFDNALNSR	putative band 7 protein, cation conductance	gi|172035257		1				1			1								2	1			1								2									1			1
cce_0341	SELKEDFDNALNSRLEK	putative band 7 protein, cation conductance	gi|172035257	1	1			1	3			2	1			2	1			2	1				2			2	1				1			1					2			1
cce_0341	TQGTLQNIVSK	putative band 7 protein, cation conductance	gi|172035257
cce_0341	TQGTLQNIVSKIVAPQTQESFKIAAAKR	putative band 7 protein, cation conductance	gi|172035257
cce_0341	TVEQAITQRSELKEDFDNALNSRLEK	putative band 7 protein, cation conductance	gi|172035257						1			1					1							1					2							2	1
cce_0341	YGIIVLDTSVIDLNFSPEFAK	putative band 7 protein, cation conductance	gi|172035257																	4	3							1
cce_0352	NVQSISPIAFPETTLTINDIFS	unknown; contains DUF820	gi|172035268
cce_0365	LEEAQEDDHR	histidine triad family protein	gi|172035281
cce_0365	LEEAQEDDHRLLGHLLMK	histidine triad family protein	gi|172035281																							1
cce_0365	VKQVAQEAGLTK	histidine triad family protein	gi|172035281			1	1												1								1															1	1			1
cce_0365	VVINNGEDGGQTVNHLHLHILGGR	histidine triad family protein	gi|172035281				1																											1
cce_0367	FLPLNLGHDLTLIIDEFGVKLFEEIDYVNEGR	unknown; contains an ABC-1 domain	gi|172035283																		1
cce_0367	LGFLTPDTDIEPIIPALER	unknown; contains an ABC-1 domain	gi|172035283						3
cce_0370	TGPAVVRIDTETVVTR	protease	gi|172035286						1																												1
cce_0371	GNLMLNR	DNA-damage-inducible/multi antimicrobial extrusion protein; gene=matE2	gi|172035287
cce_0373	MFDNKPIKTTTGVVTVSALMLLSFTSIGATQTERGR	DUF928-containing protein	gi|172035289
cce_0375	ELKGEVPLPSLPESSHDFGLK	putative membrane protein	gi|172035291		1
cce_0375	YSGALDYLDRSPITTLYGK	putative membrane protein	gi|172035291
cce_0379	HGLSMFDAYLSPIHGGSIIGFVTHKGEK	putative methyltransferase	gi|172035295																2
cce_0379	IAEEAGVPTVNDFFNLEVVK	putative methyltransferase	gi|172035295																							1													1
cce_0379	IVDNLAFDQIYHEHLLYYNLNTIEVLLNR	putative methyltransferase	gi|172035295																																												1
cce_0379	RIVDNLAFDQIYHEHLLYYNLNTIEVLLNR	putative methyltransferase	gi|172035295
cce_0388	GIVVATSEATEVGKISQSLDQR	cation transporter, P-type ATPase family, E1-E2 type	gi|172035304		1															1
cce_0388	NLQIDESALTGESLPVTK	cation transporter, P-type ATPase family, E1-E2 type	gi|172035304																						1
cce_0388	SSSSHLYHELSDLEVLK	cation transporter, P-type ATPase family, E1-E2 type	gi|172035304		1				1				1			1								1
cce_0388	SSSSHLYHELSDLEVLKTFNSDVEKGLTAEEVAR	cation transporter, P-type ATPase family, E1-E2 type	gi|172035304		1											1	1												1							1	1
cce_0388	TFNSDVEKGLTAEEVAR	cation transporter, P-type ATPase family, E1-E2 type	gi|172035304	1	1
cce_0388	VRNLQIDESALTGESLPVTK	cation transporter, P-type ATPase family, E1-E2 type	gi|172035304		1			1								1				1	1																							1
cce_0394	ALPQFNHDNPAVR	glycoside hydrolase family 13, putative neopullulanase; gene=npl	gi|172035310
cce_0394	EYIMQVGEYWLHQGIDGWRLDVPDCVK	glycoside hydrolase family 13, putative neopullulanase; gene=npl	gi|172035310			1					1
cce_0394	GFFFFNDILENGPNSPWLDWFK	glycoside hydrolase family 13, putative neopullulanase; gene=npl	gi|172035310
cce_0394	GIEELLARHPWEIQLTQLNLLDSHDTSR	glycoside hydrolase family 13, putative neopullulanase; gene=npl	gi|172035310																																												1
cce_0394	GVNPEAYIVGEIAFDATQWLDGK	glycoside hydrolase family 13, putative neopullulanase; gene=npl	gi|172035310								1
cce_0394	GVNPEAYIVGEIAFDATQWLDGKQFDGVMNYPFGR	glycoside hydrolase family 13, putative neopullulanase; gene=npl	gi|172035310																											1				1
cce_0394	HAVFYQIYPDAFAR	glycoside hydrolase family 13, putative neopullulanase; gene=npl	gi|172035310			1																				1					1				1
cce_0394	HPWEIQLTQLNLLDSHDTSR	glycoside hydrolase family 13, putative neopullulanase; gene=npl	gi|172035310											1												1													1			1
cce_0394	IQGWPLSAYDGSLPANYVSWIDYR	glycoside hydrolase family 13, putative neopullulanase; gene=npl	gi|172035310
cce_0394	KGFPAEEKWDSEALAYYK	glycoside hydrolase family 13, putative neopullulanase; gene=npl	gi|172035310												1
cce_0394	LTAAFIIGDRVDKDIIPHFYEPYEPLDAPGYAK	glycoside hydrolase family 13, putative neopullulanase; gene=npl	gi|172035310
cce_0394	VKGVNPEAYIVGEIAFDATQWLDGK	glycoside hydrolase family 13, putative neopullulanase; gene=npl	gi|172035310																															1				1					1
cce_0394	VKGVNPEAYIVGEIAFDATQWLDGKQFDGVMNYPFGR	glycoside hydrolase family 13, putative neopullulanase; gene=npl	gi|172035310			2	1			1	1			1	2			2				1	2			2	2			2	2			1	3			2	2				1			1	2
cce_0394	WLLDVPLEDWDAPPTYQGYK	glycoside hydrolase family 13, putative neopullulanase; gene=npl	gi|172035310																1			1									1											1	1			1	1
cce_0394	YHTHDYYGIDPLLGDREAFDLLLK	glycoside hydrolase family 13, putative neopullulanase; gene=npl	gi|172035310																							1
cce_0395	MKPYLAAAIQMTSKPDLDKNLVEAEELIELAVR	nitrilase/cyanide hydratase and apolipoprotein N-acyltransferase	gi|172035311																							1	1			1												1	1			1	1
cce_0395	MKPYLAAAIQMTSKPDLDKNLVEAEELIELAVRR	nitrilase/cyanide hydratase and apolipoprotein N-acyltransferase	gi|172035311
cce_0395	RFTHGHAVIIDPWGIILEDAGQQPGMALAEINPQR	nitrilase/cyanide hydratase and apolipoprotein N-acyltransferase	gi|172035311															1
cce_0395	RGAELIGLPENFAFLGEEEDKLSQAK	nitrilase/cyanide hydratase and apolipoprotein N-acyltransferase	gi|172035311			1					1				1															1				1
cce_0396	RTHLMDAVPLTLGQEFSGYISQLDKDIAR	fumarate hydratase; gene=fumC	gi|172035312								1			2					1			1	2				2			1					1
cce_0396	THLMDAVPLTLGQEFSGYISQLDKDIAR	fumarate hydratase; gene=fumC	gi|172035312				1				1				1			1					1							1	1			1
cce_0398	LHQNLFVYPDAR	hypothetical protein	gi|172035314							1
cce_0399	AATLDSEAAAAFANNPDAVAAVLYAETGSILLQAAYK	probable ABC transporter periplasmic branched chain amino acid binding protein; gene=natB	gi|172035315	5	3	1	2	3	2	2	3	1	2	2	2	4	4	2	1	4	4	2	1	3		1	1	2	1	1	1			2	2	1		1	2	1	2	1		1	1	3	2	2	1
cce_0399	ADGTTEVIDKVSPTE	probable ABC transporter periplasmic branched chain amino acid binding protein; gene=natB	gi|172035315														1
cce_0399	AGGKLTNKEQPVR	probable ABC transporter periplasmic branched chain amino acid binding protein; gene=natB	gi|172035315	1					2			1	1			1	1			1	1			1	1																1
cce_0399	AGGKLTNKEQPVRYDPK	probable ABC transporter periplasmic branched chain amino acid binding protein; gene=natB	gi|172035315	1									1											1
cce_0399	DVTAFVPHSWDATILLMLAAEAAK	probable ABC transporter periplasmic branched chain amino acid binding protein; gene=natB	gi|172035315								1																				1												1			2
cce_0399	LAEVDRVAGVVGAFASSVSGAAVGIAAQNK	probable ABC transporter periplasmic branched chain amino acid binding protein; gene=natB	gi|172035315	3	3		1	4	2	1		2	2	1		4	4			2	3			4				2	4			2	1			2	3			2	4		1	1	2			1	2
cce_0399	LAEVDRVAGVVGAFASSVSGAAVGIAAQNKVMLISPGSTSPVFTDQAK	probable ABC transporter periplasmic branched chain amino acid binding protein; gene=natB	gi|172035315														1
cce_0399	LAVDEINACGGVNGQPVTLVTEDTQTDPTAGGAAMTK	probable ABC transporter periplasmic branched chain amino acid binding protein; gene=natB	gi|172035315																						1
cce_0399	LGALLPVTGDLSSIGANMPEAVK	probable ABC transporter periplasmic branched chain amino acid binding protein; gene=natB	gi|172035315	2	1			2				1	1				1			2				1									2								1
cce_0399	LISPGSTSPVFTDQAK	probable ABC transporter periplasmic branched chain amino acid binding protein; gene=natB	gi|172035315
cce_0399	LTNKEQPVRYDPK	probable ABC transporter periplasmic branched chain amino acid binding protein; gene=natB	gi|172035315									1												1
cce_0399	PPDTYQAQALAALAQK	probable ABC transporter periplasmic branched chain amino acid binding protein; gene=natB	gi|172035315	2	1							1					1				1			2	1							1				1				1
cce_0399	QGFENVSTVVINNDYGVGFEQQFVGSFEK	probable ABC transporter periplasmic branched chain amino acid binding protein; gene=natB	gi|172035315
cce_0399	QGLSEGVTVLLTDGVYSEDFVEQVGK	probable ABC transporter periplasmic branched chain amino acid binding protein; gene=natB	gi|172035315
cce_0399	QGLSEGVTVLLTDGVYSEDFVEQVGKTPDGK	probable ABC transporter periplasmic branched chain amino acid binding protein; gene=natB	gi|172035315	1	1					1					1	1	1															1								1	1					1
cce_0399	TAPPDTYQAQALAALAQK	probable ABC transporter periplasmic branched chain amino acid binding protein; gene=natB	gi|172035315			1		1	1							1	1			2	1	1		1	2																		1
cce_0399	TGKDVTAFVPHSWDATILLMLAAEAAK	probable ABC transporter periplasmic branched chain amino acid binding protein; gene=natB	gi|172035315			1	1			1	2			1	1			2	1		1	2	2			1	2			2	2			1	1				1			2	1			2	1
cce_0399	TPDGKYILEGALGTVPGADGQALDAFTTK	probable ABC transporter periplasmic branched chain amino acid binding protein; gene=natB	gi|172035315
cce_0399	VAGVVGAFASSVSGAAVGIAAQNK	probable ABC transporter periplasmic branched chain amino acid binding protein; gene=natB	gi|172035315	1					1											1				1									1						1		1
cce_0399	VMLISPGSTSPVFTDQAK	probable ABC transporter periplasmic branched chain amino acid binding protein; gene=natB	gi|172035315	2				1																	1							1	1													1
cce_0399	WNEKTGKDVTAFVPHSWDATILLMLAAEAAK	probable ABC transporter periplasmic branched chain amino acid binding protein; gene=natB	gi|172035315											1				1					1			1				1	1			1								1
cce_0399	YILEGALGTVPGADGQALDAFTTK	probable ABC transporter periplasmic branched chain amino acid binding protein; gene=natB	gi|172035315	1	1								1			1				1	1			1																	1				1
cce_0401	ASAALVLAGLAAQGTTLVQGLHHLDR	UDP-N-acetylglucosamine 1-carboxyvinyltransferase; gene=murA	gi|172035317																																							1
cce_0401	ASAALVLAGLAAQGTTLVQGLHHLDRGYDNLEGK	UDP-N-acetylglucosamine 1-carboxyvinyltransferase; gene=murA	gi|172035317																																											1
cce_0401	GVPFLSGAPVMATDLR	UDP-N-acetylglucosamine 1-carboxyvinyltransferase; gene=murA	gi|172035317
cce_0401	KGDVIDINAQDIGQDQAPYELVSQLR	UDP-N-acetylglucosamine 1-carboxyvinyltransferase; gene=murA	gi|172035317																																											1
cce_0403	LHPLESFFQGNIEKDN	hypothetical protein; contains a MscS mechanosensitive ion channel domain	gi|172035319																																						1
cce_0405	LVQEIMAESDNQLPGVALAESFLK	putative 3-hydroxyisobutyrate dehydrogenase; gene=mmsB	gi|172035321																											1
cce_0407	LIVKENLQEAIETALNLTTEAETLHIVPTYSAMLEVR	unknown; contains Mur ligase and DUF1727 domains	gi|172035323																																								1			1	1
cce_0407	WQTAIGPLSPETIIILNADDPTLSYLGQQLTQK	unknown; contains Mur ligase and DUF1727 domains	gi|172035323													1
cce_0414	FRGQEAVGMGIYQR	RND multidrug efflux transporter	gi|172035330
cce_0420	KVDFRVNTLPSRYGEKVCLR	general secretion pathway protein E; gene=gspE	gi|172035336
cce_0422	TMIEGLDEITHGGLPLGR	circadian clock protein; gene=kaiC1	gi|172035338							1												1									1				1				1
cce_0439	SSNVIQTKEKEKK	unknown; contains DUF323 and a CopG-like DNA-binding domain	gi|172035355																												1
cce_0441	FMQGYSPESDKTSIFNALCQAVDGNSEQYHQEAEALINEAK	photosystem II 22 kD protein; gene=psb29	gi|172035357			1																													1
cce_0441	GLSITEFKEK	photosystem II 22 kD protein; gene=psb29	gi|172035357																																							1
cce_0441	GVGLYTLLMEIDPDLVKEEDKR	photosystem II 22 kD protein; gene=psb29	gi|172035357			1													1			1								1				1
cce_0441	LFGVGLYTLLMEIDPDLVKEEDKR	photosystem II 22 kD protein; gene=psb29	gi|172035357							1	2			1	2			2	2			1	1				1			1	1			2	1			2	2			2	3			1	1
cce_0441	NQTIKEVSDALQFSSDKLQK	photosystem II 22 kD protein; gene=psb29	gi|172035357			1	1			1	1			1	1			1	2				1				1				1			1					1							1	1
cce_0441	NQTIKEVSDALQFSSDKLQKDLDLYR	photosystem II 22 kD protein; gene=psb29	gi|172035357			1																	1			1								1	1
cce_0441	SNLDKMQQLLTVIEDTLEADR	photosystem II 22 kD protein; gene=psb29	gi|172035357																																								1
cce_0441	SNLDKMQQLLTVIEDTLEADRK	photosystem II 22 kD protein; gene=psb29	gi|172035357			1				1	1				1				1				1			1
cce_0441	SNLDKMQQLLTVIEDTLEADRKK	photosystem II 22 kD protein; gene=psb29	gi|172035357			1
cce_0449	SLQGDLDKLVR	unknown	gi|172035365																												1
cce_0453	FLNALIDAEGIELDSSAEGQGRGGR	putative transcriptional regulator AbrB	gi|172035369
cce_0453	HIHLKQVGAPDEDEV	putative transcriptional regulator AbrB	gi|172035369			1
cce_0453	ISVQSNGNLLIGSAYTK	putative transcriptional regulator AbrB	gi|172035369			2	2			1	1				2			1	1			1	2			1	1			2	2			2	1				1			1	2			2
cce_0453	ISVQSNGNLLIGSAYTKK	putative transcriptional regulator AbrB	gi|172035369			1																	1							1				1								1	1			1
cce_0453	KMNLQPGDEFEITLGR	putative transcriptional regulator AbrB	gi|172035369			1				2	1			2	2			1	1	1		3	1			3	2				2				1			1	1			2	1
cce_0453	KMNLQPGDEFEITLGRK	putative transcriptional regulator AbrB	gi|172035369			4	2			2	2			3	3			2	3			2	1			3	3			1	3			2	2			1	2			2	1				3
cce_0453	KVKELGDLSKEEK	putative transcriptional regulator AbrB	gi|172035369			1					1				1				1			1
cce_0453	LVEKVKELGDLSKEEK	putative transcriptional regulator AbrB	gi|172035369			1									1															1
cce_0453	MNLQPGDEFEITLGR	putative transcriptional regulator AbrB	gi|172035369			1	1			2	1			1	1			1	2			1	1			1	2			1				1				1	1			1				1
cce_0453	MNLQPGDEFEITLGRK	putative transcriptional regulator AbrB	gi|172035369			1	1							1	1			1	1			1	2				1			1	1			1				1	1			2	1			1	2
cce_0453	VEKVKELGDLSKEEK	putative transcriptional regulator AbrB	gi|172035369																			1
cce_0453	VKELGDLSKEEK	putative transcriptional regulator AbrB	gi|172035369							1	1			1	2			1	1							1	1															1	1
cce_0453	VKELGDLSKEEKAR	putative transcriptional regulator AbrB	gi|172035369	1		1						1			1										1		1																			1
cce_0456	AANILPISVDSIPVQDAYTKDEPGYYYQDIIPQTVILDGAGNK	thioredoxin-like protein	gi|172035372																		1
cce_0456	GQVEYEAVDDVLREVFDLLPR	thioredoxin-like protein	gi|172035372	1	1	1					1				1			1								1
cce_0456	TVNEFNDELVDS	thioredoxin-like protein	gi|172035372	1
cce_0456	VFDGKGQVEYEAVDDVLREVFDLLPR	thioredoxin-like protein	gi|172035372	1	1	1				1	1								1		2		1			1	1				1								1
cce_0460	AFADKEGLGGDFSSISR	enoyl-[acyl-carrier-protein] reductase; gene=fabI	gi|172035376												1
cce_0460	AGANLAVTYLPDEK	enoyl-[acyl-carrier-protein] reductase; gene=fabI	gi|172035376							1					1				1				1							1									1				1
cce_0460	AGLEMSVR	enoyl-[acyl-carrier-protein] reductase; gene=fabI	gi|172035376			1
cce_0460	AIGDTWGKLDIVIHCLAFADKEGLGGDFSSISR	enoyl-[acyl-carrier-protein] reductase; gene=fabI	gi|172035376				1			1																1				1	1				2											1	2
cce_0460	EAFSQSLEISTFSLGNLAK	enoyl-[acyl-carrier-protein] reductase; gene=fabI	gi|172035376			1																				1	2				1				2								1			1	2
cce_0460	HVEAVAPLKR	enoyl-[acyl-carrier-protein] reductase; gene=fabI	gi|172035376			2				1	2			1	1			1	1			2	1			2	1			1												1	1
cce_0460	KVRDVVEPINPSLILPCNVQNEDQVEATFK	enoyl-[acyl-carrier-protein] reductase; gene=fabI	gi|172035376			1												1
cce_0460	MLDLTGKNALVTGIANNR	enoyl-[acyl-carrier-protein] reductase; gene=fabI	gi|172035376			1																																									1
cce_0460	NALVTGIANNR	enoyl-[acyl-carrier-protein] reductase; gene=fabI	gi|172035376							1				1				2				1	1							1
cce_0460	SIAWGIAQQLHK	enoyl-[acyl-carrier-protein] reductase; gene=fabI	gi|172035376			2	1				1			1	1				1			1	1			1	1															1	1			1
cce_0460	TLASSAVGGILEMIR	enoyl-[acyl-carrier-protein] reductase; gene=fabI	gi|172035376			1	2			1	2			1	3			2	1			1	2			1	2			2	2			1	2			1	1			3	2			3	2
cce_0460	VNAISAGPIR	enoyl-[acyl-carrier-protein] reductase; gene=fabI	gi|172035376				1																							1					1								1
cce_0460	VNAISAGPIRTLASSAVGGILEMIR	enoyl-[acyl-carrier-protein] reductase; gene=fabI	gi|172035376																																1
cce_0460	YAKPLMTEGGSIVTLTYLGGVK	enoyl-[acyl-carrier-protein] reductase; gene=fabI	gi|172035376																							2									1
cce_0460	YLASELGPDQIR	enoyl-[acyl-carrier-protein] reductase; gene=fabI	gi|172035376											1	1											1	1															1	2			1
cce_0463	QLESELLVSVPIVLIDER	putative resolvase, RNase H-like fold	gi|172035379
cce_0476	LAHTLQINIDQVGIK	2-C-methyl-D-erythritol 24-cyclodiphosphate synthase; gene=ispF	gi|172035392																							1
cce_0479	AFGEVGENPVLLDK	probable nutrient-stress induced DNA binding protein	gi|172035395			1	1			1	1			1				1					1								1			1												1	1
cce_0479	AFGEVGENPVLLDKSVTTPVCEGLNLLIASFQGLFLQYEK	probable nutrient-stress induced DNA binding protein	gi|172035395			1				1				1				1								1																				1
cce_0479	GHVHDLAER	probable nutrient-stress induced DNA binding protein	gi|172035395												1
cce_0479	GHVHDLAERLNGLGGIPVASFSK	probable nutrient-stress induced DNA binding protein	gi|172035395												1
cce_0479	HQLEEILLETEER	probable nutrient-stress induced DNA binding protein	gi|172035395			1	1			2	1			1	1				1				1			1	1							1				1	1							1
cce_0479	HQLEEILLETEERAYHLDHFLTHDSLTVAFVGNGN	probable nutrient-stress induced DNA binding protein	gi|172035395			1				1				1	1												1				1			1					1			2	1			2	1
cce_0479	KMVEHDLAAEQAIIK	probable nutrient-stress induced DNA binding protein	gi|172035395			3	1			2	3				1			1	2			2					2								1				1			2	1
cce_0479	KMVEHDLAAEQAIIKVLR	probable nutrient-stress induced DNA binding protein	gi|172035395			1				1	1			1					1			1				1
cce_0479	LAELCCFEPEADGMYDCR	probable nutrient-stress induced DNA binding protein	gi|172035395			1
cce_0479	LNGLGGIPVASFSK	probable nutrient-stress induced DNA binding protein	gi|172035395			1	1			1	1			1	1			1	1			1				1				1	1				1				1			1				1	1
cce_0479	MVEHDLAAEQAIIK	probable nutrient-stress induced DNA binding protein	gi|172035395			1				1	1			1				1	1			1	1											1									1			1
cce_0479	MVEHDLAAEQAIIKVLR	probable nutrient-stress induced DNA binding protein	gi|172035395							1	1																															1
cce_0479	SQAAQAESLGDR	probable nutrient-stress induced DNA binding protein	gi|172035395				1			1				1				1								1	1																1
cce_0479	SQAAQAESLGDRATR	probable nutrient-stress induced DNA binding protein	gi|172035395			1				1	1				1				1			1
cce_0481	GFAYSSLGQFEQALADFTK	unknown; contains TPR_1 tetratricopeptide repeat domains	gi|172035397	1
cce_0488	DNNWTQYPNQFTWDLDAPVGHLPLLNQLR	unknown; contains a GUN4-like domain	gi|172035404
cce_0488	FLQASDENAVDIVR	unknown; contains a GUN4-like domain	gi|172035404																								1				1
cce_0488	GKVYGILYQVK	unknown; contains a GUN4-like domain	gi|172035404
cce_0488	MGEGGWQVLMK	unknown; contains a GUN4-like domain	gi|172035404
cce_0488	NIDYQPLNQLLVEQK	unknown; contains a GUN4-like domain	gi|172035404																				1											1
cce_0488	NTITEEFIQTHFPK	unknown; contains a GUN4-like domain	gi|172035404																				1							1													2
cce_0491	SVPQIFINDRHVGGCDELYDLDSTGELDSLLENSAA	glutaredoxin; gene=grxC1	gi|172035407				1
cce_0492	ITSISLTALLTGFGLVLPVR	hypothetical protein; contains rfrA pentapeptide repeat and TPR_1 tetratricopeptide repeat domains	gi|172035408														1
cce_0494	DLSSEAPGTLTK	unknown	gi|172035410	2	3			2	2			2	2			2	1			2	3			1
cce_0494	EQTTPKDLSSEAPGTLTK	unknown	gi|172035410		1			1												1
cce_0494	MESKVQEQTTPKDLSSEAPGTLTK	unknown	gi|172035410									1	1			1
cce_0494	TPKDLSSEAPGTLTK	unknown	gi|172035410										1
cce_0494	VQEQTTPK	unknown	gi|172035410
cce_0494	VQEQTTPKDLSSEAPGTLTK	unknown	gi|172035410	2	3			3	4			3	4			3	3			2	3			2	2			1	1			1	1			1	1			2	1			1	1
cce_0494	VQEQTTPKDLSSEAPGTLTKS	unknown	gi|172035410					2	1			2					1								2
cce_0505	ALPIENEPIRKVQDAIEDISNHLR	peptidyl-prolyl cis-trans isomerase	gi|172035421
cce_0505	ATVEIETTKGNLTIVVDGYNAPVNGGNFVDLVQR	peptidyl-prolyl cis-trans isomerase	gi|172035421
cce_0505	DKIISAQVIDGLDNLVKPK	peptidyl-prolyl cis-trans isomerase	gi|172035421														1				1																			1
cce_0505	ELQEAVENKDKEQVWIK	peptidyl-prolyl cis-trans isomerase	gi|172035421		1	1														1	1																1			1					1
cce_0505	GFYDGLSFIDLEDSFAIQTGDPPGKEEGFIDPETGEYR	peptidyl-prolyl cis-trans isomerase	gi|172035421
cce_0505	IISAQVIDGLDNLVKPK	peptidyl-prolyl cis-trans isomerase	gi|172035421	1								1				1																													1
cce_0505	KVQDAIEDISNHLR	peptidyl-prolyl cis-trans isomerase	gi|172035421																																										1
cce_0505	MVEGFPFEIPEEYADLPQLK	peptidyl-prolyl cis-trans isomerase	gi|172035421							1					1								1				1
cce_0505	NVLDNIGEIETLMVEGFPFEIPEEYADLPQLK	peptidyl-prolyl cis-trans isomerase	gi|172035421																	1	2
cce_0505	QFQAETILEDIKTGVR	peptidyl-prolyl cis-trans isomerase	gi|172035421
cce_0505	RRNVLDNIGEIETLMVEGFPFEIPEEYADLPQLK	peptidyl-prolyl cis-trans isomerase	gi|172035421
cce_0505	SDEILEGVPGDRQFQAETILEDIKTGVR	peptidyl-prolyl cis-trans isomerase	gi|172035421																																					1
cce_0505	TLRSDEILEGVPGDRQFQAETILEDIKTGVR	peptidyl-prolyl cis-trans isomerase	gi|172035421																																										1
cce_0505	VQDAIEDISNHLR	peptidyl-prolyl cis-trans isomerase	gi|172035421	1		1		1	2	1	1				1	1	1				2					1								1							1
cce_0505	YALPIENEPIRK	peptidyl-prolyl cis-trans isomerase	gi|172035421																		1
cce_0505	YALPIENEPIRKVQDAIEDISNHLR	peptidyl-prolyl cis-trans isomerase	gi|172035421					1				1	1			2	1							1									1			1	2
cce_0505	YSVFGYLVDGKEVLENLTK	peptidyl-prolyl cis-trans isomerase	gi|172035421	1
cce_0505	YSVFGYLVDGKEVLENLTKK	peptidyl-prolyl cis-trans isomerase	gi|172035421		1
cce_0506	FLLTDVDKIELLVNDK	unknown	gi|172035422	1	2			1																1								1								1
cce_0506	FLLTDVDKIELLVNDKSVDLGNLPNK	unknown	gi|172035422		1
cce_0507	VILEPNPFPDFEVEPEKVILELIIPEAEQPQK	unknown	gi|172035423
cce_0507	VILEPNPFPDFEVEPEKVILELIIPEAEQPQKHTLYTLK	unknown	gi|172035423		1
cce_0510	AMADKLHQPYR	homoserine kinase; gene=thrB	gi|172035426
cce_0510	ITVTGTEAHR	homoserine kinase; gene=thrB	gi|172035426
cce_0510	NAWTQLEIVADVR	homoserine kinase; gene=thrB	gi|172035426							1	2											1				1	1				1				1				1			1	1				1
cce_0510	QGLIEGYEFVQASALK	homoserine kinase; gene=thrB	gi|172035426
cce_0510	SLSIDTQGANVNAH	homoserine kinase; gene=thrB	gi|172035426
cce_0510	TLSYGDAIFNIAR	homoserine kinase; gene=thrB	gi|172035426
cce_0512	LSEENSQTKTQLQNR	unknown	gi|172035428		1
cce_0513	LQQEIDQQTEIIQQAENVILELQDKLLLAQELISAR	unknown; contains a macrocin-O-methyltransferase domain	gi|172035429
cce_0518	FIEAAVTAENINELMSR	unknown	gi|172035434																		1
cce_0518	GWTGLWIEASPDYAQYLR	unknown	gi|172035434																		1
cce_0518	IFVDFGAERGEENNSR	unknown	gi|172035434						1				1							1
cce_0518	LKFIEAAVTAENINELMSR	unknown	gi|172035434	1					2			1	1				1				1			1
cce_0518	SLHEEAIREGR	unknown	gi|172035434						1							2									1				1															1	1
cce_0518	VYSQSDEDGIIEEIFNR	unknown	gi|172035434	1	1			1																1																	1				1
cce_0525	LLDGDRFGDLPYVLR	unknown; contains a glycosyl transferase, family 2 domain	gi|172035441		1																																			1
cce_0525	QLAEELKLPILYVR	unknown; contains a glycosyl transferase, family 2 domain	gi|172035441
cce_0525	SGEGEIILVDSGSPGDEYKVFKQLAEELKLPILYVR	unknown; contains a glycosyl transferase, family 2 domain	gi|172035441																		1
cce_0526	ALAPEIDQQLGLNQKLEEVR	unknown; contains a methyltransferase FkbM domain	gi|172035442																																										1
cce_0526	GYISIDLNTYQTIENAQDYPPGVGIR	unknown; contains a methyltransferase FkbM domain	gi|172035442
cce_0526	IDLYFDFLNETFDDTLLVQGAK	unknown; contains a methyltransferase FkbM domain	gi|172035442																		1
cce_0526	IGKQPIFR	unknown; contains a methyltransferase FkbM domain	gi|172035442																	1
cce_0526	ITEITDFKNANTNLYF	unknown; contains a methyltransferase FkbM domain	gi|172035442	2				1	1			1					2			2																	1				1				2
cce_0526	LSQVPYNPPFGFQEVTTLEASDFQGKDNGSIGLK	unknown; contains a methyltransferase FkbM domain	gi|172035442																																						1
cce_0526	MDIEGAEFDAIKGMAK	unknown; contains a methyltransferase FkbM domain	gi|172035442	1	1			2	2	1		2	3			1	1			1		1		3	1	1		1	1			1				2	1			2	1				2			1	1
cce_0526	NNLYIHQDR	unknown; contains a methyltransferase FkbM domain	gi|172035442
cce_0526	TIESAKPHLILETQPEDTR	unknown; contains a methyltransferase FkbM domain	gi|172035442	1	2			1				1	1							2	1			1	2				1			1					1			2	1			1	1			1
cce_0527	RTDIIDQDILR	unknown	gi|172035443
cce_0528	ANTVGIQTDFNKIISDYFSYFSPNFLFFEGDPSPR	hypothetical protein	gi|172035444
cce_0528	FIHSFKDINNVEFYR	hypothetical protein	gi|172035444
cce_0531	TGHIYIDFGEETESEIEDN	hypothetical protein	gi|172035447													1
cce_0532	DGSKKILTALESQTSGDIKVMPCGCLGQCGNGPNIIILPEEK	hypothetical protein; contains a thioredoxin fold domain	gi|172035448
cce_0535	TLSELQQEIAQKIEEWAK	unknown	gi|172035451															1								1	1
cce_0535	VGVGFTAAILETLQDPQKR	unknown	gi|172035451																				1																								1
cce_0542	LAVLIDAENVSANIIEALLQEVAK	hypothetical protein	gi|172035458															1												1
cce_0545	IKSGEVIPDSLSEEKALELMIADPLLIR	putative Nitrogenase-associated protein	gi|172035461								1			1	1			1	2			1	1			1	1
cce_0545	SGEVIPDSLSEEKALELMIADPLLIR	putative Nitrogenase-associated protein	gi|172035461
cce_0546	LSCNVECDQEKENDATVNPR	hypothetical protein; contains a thioredoxin fold domain	gi|172035462																	1
cce_0547	KDLEEAVVNETIEGDGKIL	nifT/fixU	gi|172035463											1									2								1
cce_0548	GLYNPGEIELNDPPAFEMEAK	iron-sulfur cofactor synthesis protein; gene=nifZ	gi|172035464
cce_0557	AALTAQPNKR	nitrogenase cofactor synthesis protein; gene=nifS	gi|172035473
cce_0557	EYGALFHVDAVQAVGK	nitrogenase cofactor synthesis protein; gene=nifS	gi|172035473																1
cce_0557	YTTQDEIDRVIEVLPDTIAR	nitrogenase cofactor synthesis protein; gene=nifS	gi|172035473								1			1					1			1	1
cce_0558	DGGDLELIDIEGDLVK	iron-sulfur cluster assembly protein; gene=nifU	gi|172035474															1
cce_0558	DGGDLELIDIEGDLVKVT	iron-sulfur cluster assembly protein; gene=nifU	gi|172035474												1								1			1
cce_0558	TLDEALSLTNKEIADFLGGLPEEK	iron-sulfur cluster assembly protein; gene=nifU	gi|172035474																			1				1
cce_0559	AQTTILHLAAER	nitrogenase iron protein; gene=nifH	gi|172035475												1	1	1				1			1
cce_0559	AQTTILHLAAERGTVEDIELEEVLLEGYQGVK	nitrogenase iron protein; gene=nifH	gi|172035475	1					2			2	2			2	1							1					1
cce_0559	GGIGKSTTSQNTIAALAETNR	nitrogenase iron protein; gene=nifH	gi|172035475																	1
cce_0559	GILKYAHTGGVR	nitrogenase iron protein; gene=nifH	gi|172035475									1	1
cce_0559	GTVEDIELEEVLLEGY	nitrogenase iron protein; gene=nifH	gi|172035475								1			1	1			3	2			1	1			1	1			1	1
cce_0559	GTVEDIELEEVLLEGYQGVK	nitrogenase iron protein; gene=nifH	gi|172035475									1	2			2	2				1			1
cce_0559	GTVEDIELEEVLLEGYQGVKCVESGGPEPGVGCAGR	nitrogenase iron protein; gene=nifH	gi|172035475									1	1
cce_0559	ILGGEDEYEKALQADK	nitrogenase iron protein; gene=nifH	gi|172035475												1				1
cce_0559	IMIVGCDPKADSTR	nitrogenase iron protein; gene=nifH	gi|172035475									1	1			1	1				1			1
cce_0559	LGGLICNSR	nitrogenase iron protein; gene=nifH	gi|172035475					1					1				1
cce_0559	NVNCEAELIEELAR	nitrogenase iron protein; gene=nifH	gi|172035475				1		1	1	1	1	1	2	1	1	2	1	2		1	1	1	1		1	1			1	1
cce_0559	NVNCEAELIEELARR	nitrogenase iron protein; gene=nifH	gi|172035475
cce_0559	RLGTQMIHFVPR	nitrogenase iron protein; gene=nifH	gi|172035475	1					1			1	2			1	1			1				1	1
cce_0559	RNVNCEAELIEELAR	nitrogenase iron protein; gene=nifH	gi|172035475											1								1
cce_0559	SKQVQEAELR	nitrogenase iron protein; gene=nifH	gi|172035475					1	2			1	2				1							2
cce_0559	SKQVQEAELRR	nitrogenase iron protein; gene=nifH	gi|172035475									1
cce_0559	STTSQNTIAALAETNR	nitrogenase iron protein; gene=nifH	gi|172035475					2				1	1			1	1							1
cce_0559	YAHTGGVR	nitrogenase iron protein; gene=nifH	gi|172035475		1			1	1			1					1			2				1
cce_0560	AEEVIEKYR	nitrogenase molybdenum-iron protein alpha chain; gene=nifD	gi|172035476																				1			1
cce_0560	DLGMEIIGTGYEFAHGDDYKR	nitrogenase molybdenum-iron protein alpha chain; gene=nifD	gi|172035476
cce_0560	DMDLALNSPTWGLIGTPWNK	nitrogenase molybdenum-iron protein alpha chain; gene=nifD	gi|172035476											1	1			2	2
cce_0560	FDEKIQAK	nitrogenase molybdenum-iron protein alpha chain; gene=nifD	gi|172035476												1							1	1
cce_0560	HMEEKYGIPWLEYNFFGPSK	nitrogenase molybdenum-iron protein alpha chain; gene=nifD	gi|172035476
cce_0560	HVVPAFKDLGMEIIGTGYEFAHGDDYKR	nitrogenase molybdenum-iron protein alpha chain; gene=nifD	gi|172035476														1
cce_0560	IAASLREIASR	nitrogenase molybdenum-iron protein alpha chain; gene=nifD	gi|172035476
cce_0560	IIDEIEELFPLNGGVSVQSECPVGLIGDDIESVAR	nitrogenase molybdenum-iron protein alpha chain; gene=nifD	gi|172035476											1
cce_0560	ILLEEIGLR	nitrogenase molybdenum-iron protein alpha chain; gene=nifD	gi|172035476
cce_0560	IQAKAEEVIEK	nitrogenase molybdenum-iron protein alpha chain; gene=nifD	gi|172035476												1
cce_0560	SKETGKSVVPVR	nitrogenase molybdenum-iron protein alpha chain; gene=nifD	gi|172035476												1				1			1
cce_0560	SVQSECPVGLIGDDIESVAR	nitrogenase molybdenum-iron protein alpha chain; gene=nifD	gi|172035476																							1
cce_0560	TTGYVEDATLIYDDVTGYEFEEFVKELKPDLVAAGIKEK	nitrogenase molybdenum-iron protein alpha chain; gene=nifD	gi|172035476
cce_0560	YGIPWLEYNFFGPSK	nitrogenase molybdenum-iron protein alpha chain; gene=nifD	gi|172035476							1	1			2	1			1	3			1				1	1
cce_0561	AFDLEGTLLSDTEMYLDSPNLGEFK	nitrogenase molybdenum-iron protein beta chain; gene=nifK	gi|172035477											1	1			1	2				1
cce_0561	AIKNIISAFDLEGTLLSDTEMYLDSPNLGEFK	nitrogenase molybdenum-iron protein beta chain; gene=nifK	gi|172035477								1				1				1							1	1			1
cce_0561	AVDAMTDTQAWVHGK	nitrogenase molybdenum-iron protein beta chain; gene=nifK	gi|172035477																			1
cce_0561	AVDAMTDTQAWVHGKR	nitrogenase molybdenum-iron protein beta chain; gene=nifK	gi|172035477										1											1
cce_0561	DTKTPLIR	nitrogenase molybdenum-iron protein beta chain; gene=nifK	gi|172035477
cce_0561	EALTVNPAK	nitrogenase molybdenum-iron protein beta chain; gene=nifK	gi|172035477																	1
cce_0561	ETTNGKINFIAGFETYIGNVR	nitrogenase molybdenum-iron protein beta chain; gene=nifK	gi|172035477
cce_0561	FVGSHITGYDSMMK	nitrogenase molybdenum-iron protein beta chain; gene=nifK	gi|172035477
cce_0561	GTDEFLMGLSELTGKPIPK	nitrogenase molybdenum-iron protein beta chain; gene=nifK	gi|172035477							3				2	2			2	2			1	3			1	2
cce_0561	GTDEFLMGLSELTGKPIPKEFEIAR	nitrogenase molybdenum-iron protein beta chain; gene=nifK	gi|172035477							2	2			1	2	1		2								1	1				1
cce_0561	HFKEPVSAVSSSMTENAAVFGGLK	nitrogenase molybdenum-iron protein beta chain; gene=nifK	gi|172035477
cce_0561	IGYPIFDR	nitrogenase molybdenum-iron protein beta chain; gene=nifK	gi|172035477												1				1				1
cce_0561	IGYPIFDRHHLHR	nitrogenase molybdenum-iron protein beta chain; gene=nifK	gi|172035477														1		1			1
cce_0561	INFIAGFETYIGNVR	nitrogenase molybdenum-iron protein beta chain; gene=nifK	gi|172035477
cce_0561	MIAVCTTCMAEVIGDDLGAFLGNAR	nitrogenase molybdenum-iron protein beta chain; gene=nifK	gi|172035477											1				2	2				1			1	1
cce_0561	MYHEGTSLEDAADSINAEATVTLQTYTTPK	nitrogenase molybdenum-iron protein beta chain; gene=nifK	gi|172035477
cce_0561	NIISAFDLEGTLLSDTEMYLDSPNLGEFK	nitrogenase molybdenum-iron protein beta chain; gene=nifK	gi|172035477								1			2	3			4	1			2	2			1	2
cce_0561	SILSTLTEGK	nitrogenase molybdenum-iron protein beta chain; gene=nifK	gi|172035477												2			1	1				1
cce_0561	SLLFTEPVDFLVGNSYAK	nitrogenase molybdenum-iron protein beta chain; gene=nifK	gi|172035477		1	1				3	2	2	3	4	2	1		2	2	2	2	4	2	1		4	3	1	2		1		1		1
cce_0561	STIGYEGAINLLNWIANGLMDELDR	nitrogenase molybdenum-iron protein beta chain; gene=nifK	gi|172035477															1
cce_0561	TYTYRPWGVK	nitrogenase molybdenum-iron protein beta chain; gene=nifK	gi|172035477																				1
cce_0561	YLQRDTKTPLIR	nitrogenase molybdenum-iron protein beta chain; gene=nifK	gi|172035477
cce_0561	YSTIGYEGAINLLNWIANGLMDELDR	nitrogenase molybdenum-iron protein beta chain; gene=nifK	gi|172035477							3	1			4	2			1	2			2	1			3	2
cce_0561	YSTIGYEGAINLLNWIANGLMDELDRK	nitrogenase molybdenum-iron protein beta chain; gene=nifK	gi|172035477															1
cce_0561	YSTIGYEGAINLLNWIANGLMDELDRKTDTPS	nitrogenase molybdenum-iron protein beta chain; gene=nifK	gi|172035477																			1	1
cce_0561	YSTIGYEGAINLLNWIANGLMDELDRKTDTPSVT	nitrogenase molybdenum-iron protein beta chain; gene=nifK	gi|172035477											1	1			1
cce_0564	LAGLDAVDSFLWELSQILTSR	nitrogenase molybdenum-iron cofactor biosynthesis protein; gene=nifN	gi|172035480															1				1
cce_0565	ARTDQDKIDEILGELVK	probable nitrogen fixation protein; gene=nifX	gi|172035481								1			1	1				1			2	1				1				1
cce_0565	LIRQNVTPIKAR	probable nitrogen fixation protein; gene=nifX	gi|172035481						1
cce_0565	RTDQDKIDEILGELVK	probable nitrogen fixation protein; gene=nifX	gi|172035481												1								1				1				1
cce_0565	TDQDKIDEILGELVK	probable nitrogen fixation protein; gene=nifX	gi|172035481	1				3	1	1	2	2	2	1	2	1	1	3	1	1	1	1	1	1		3				2	1
cce_0565	TDQDKIDEILGELVKT	probable nitrogen fixation protein; gene=nifX	gi|172035481																							1
cce_0566	AYDHYGVYR	DUF269-containing protein	gi|172035482
cce_0566	FGFDTLEKLNDQGTK	DUF269-containing protein	gi|172035482
cce_0566	LANAGIELVNKFPEVAR	DUF269-containing protein	gi|172035482												1							1
cce_0566	LANAGIELVNKFPEVARL	DUF269-containing protein	gi|172035482												1				1			1	1			2	2			2	1				1
cce_0566	SETNTLLVEQSPFLQSLVQQIR	DUF269-containing protein	gi|172035482												1			1	1			1	1
cce_0566	TLLVEQSPFLQSLVQQIR	DUF269-containing protein	gi|172035482																							1
cce_0566	TWTDELVIAPYVIPK	DUF269-containing protein	gi|172035482
cce_0567	MDLHDLAEGLPTDYENLVETAEKTYEIFR	DUF683-containing protein	gi|172035483							1				1	2			1	2			1	1			1	1			1	1				1
cce_0567	MDLHDLAEGLPTDYENLVETAEKTYEIFRELDQLK	DUF683-containing protein	gi|172035483																							1	1				2
cce_0567	MDLHDLAEGLPTDYENLVETAEKTYEIFRELDQLKK	DUF683-containing protein	gi|172035483											1								1	2							1	1
cce_0568	AFPDLSESEKLEKYQLAFSEAYELFK	nitrogen fixation protein; gene=nifW	gi|172035484												1				1								1
cce_0568	KQFSLLIAQVDKAFPDLSESEKLEK	nitrogen fixation protein; gene=nifW	gi|172035484							1																1	1				1
cce_0568	KQFSLLIAQVDKAFPDLSESEKLEKYQLAFSEAYELFK	nitrogen fixation protein; gene=nifW	gi|172035484											2	1			1	1			1	1			1	1				1
cce_0568	KVFKDVPSNVVLLDDLTK	nitrogen fixation protein; gene=nifW	gi|172035484											1				3				1				1	2
cce_0568	LIDTEDYLNFFGISYDPTFVNVN	nitrogen fixation protein; gene=nifW	gi|172035484															1	1								1								1
cce_0568	LIDTEDYLNFFGISYDPTFVNVNR	nitrogen fixation protein; gene=nifW	gi|172035484											1								1	2			3	1			1	2			2	1
cce_0568	QFSLLIAQVDKAFPDLSESEKLEK	nitrogen fixation protein; gene=nifW	gi|172035484							1				1	2			1	1			1				1	1			1	2
cce_0568	QFSLLIAQVDKAFPDLSESEKLEKYQLAFSEAYELFK	nitrogen fixation protein; gene=nifW	gi|172035484																																1
cce_0568	SLLIAQVDKAFPDLSESEKLEK	nitrogen fixation protein; gene=nifW	gi|172035484																				1
cce_0568	SLLIAQVDKAFPDLSESEKLEKYQLAFSEAYELFK	nitrogen fixation protein; gene=nifW	gi|172035484																1			1	1
cce_0568	TLAEFTK	nitrogen fixation protein; gene=nifW	gi|172035484								1								1
cce_0568	VFKDVPSNVVLLDDLTKEAG	nitrogen fixation protein; gene=nifW	gi|172035484																			1
cce_0568	YQLAFSEAYELFK	nitrogen fixation protein; gene=nifW	gi|172035484								1			1	1			1	2			1	1			2	2			1	1
cce_0571	IVEGEVDQEDQSFLDDEQVEK	2Fe-2S ferredoxin, putative nitrogen fixation related protein	gi|172035487																								1
cce_0571	IVEGEVDQEDQSFLDDEQVEKGWVL	2Fe-2S ferredoxin, putative nitrogen fixation related protein	gi|172035487															1	1
cce_0588	LGQSLQAVEDYTK	unknown; contains TPR_1 tetratricopeptide repeat domains	gi|172035504				1
cce_0589	AAMPAFLGR	cytochrome c family protein	gi|172035505				1							1	1				1			1
cce_0589	DALENNK	cytochrome c family protein	gi|172035505
cce_0589	DALENNKMLSEEAIIAQVTK	cytochrome c family protein	gi|172035505								1				1
cce_0589	GASKGLTKDALENNK	cytochrome c family protein	gi|172035505								1
cce_0589	GKAAMPAFLGR	cytochrome c family protein	gi|172035505							1				1					1			1	1			2	1																1
cce_0589	GLTKDALENNK	cytochrome c family protein	gi|172035505			1	1			1	1			2				1	1			1				1	1																1			1
cce_0589	GLTKDALENNKMLSEEAIIAQVTK	cytochrome c family protein	gi|172035505			2	2			2	2			1	2			1	2			1	1			1	2			1	3			2	2				1			2	1				2
cce_0589	GLTKDALENNKMLSEEAIIAQVTKGK	cytochrome c family protein	gi|172035505				1							1					1							1	1				1				2				1				1
cce_0589	LTDTQIEDVAAYVLSQAEAGW	cytochrome c family protein	gi|172035505			3	3			2	3			3	2			3	4			4	2			3	3			3	3			3	4			2	2			4	4			3	4
cce_0589	MLSEEAIIAQVTK	cytochrome c family protein	gi|172035505			2	1			1	1			1	1			1	2			1	2			3	1			2	1			2	1			1	1			1	1			1	1
cce_0589	MLSEEAIIAQVTKGK	cytochrome c family protein	gi|172035505
cce_0589	SKGLTKDALENNK	cytochrome c family protein	gi|172035505
cce_0590	AFQPEKIEISPGDTVK	plastocyanin; gene=petE	gi|172035506																				1
cce_0590	LAPHNVVFEGADDHNHK	plastocyanin; gene=petE	gi|172035506																						1															2				1
cce_0590	LAPHNVVFEGADDHNHKS	plastocyanin; gene=petE	gi|172035506
cce_0593	AFSDGVATWGLQATNVINSK	protease	gi|172035509			3	1			1	2			2	2			1	1			2	2			1	2			1	2				2			1	2			1	1			2	1
cce_0593	AISGTSMATPHVAGIAALYAESTGK	protease	gi|172035509																			1
cce_0593	AISGTSMATPHVAGIAALYAESTGKR	protease	gi|172035509			1																1
cce_0593	GMDLWNVLIANAK	protease	gi|172035509			1	1			1	2			1	1			1	2			2	2			2	1			1	1				1			1	1			1	1			2	1
cce_0593	RGMDLWNVLIANAK	protease	gi|172035509			1
cce_0593	TLPLPVTDVGVGLVQAPI	protease	gi|172035509	1		2	2		1	2	2		1	1	1			1	1			2	2			2	2	1		1	2			2	1			3	2	1	1	2	1	1			2		1
cce_0593	VAVLDTGLDLKHPDFVGR	protease	gi|172035509			2	2			2	3			2	3		1	4	3			2	1			4	1			3	2			3	4			3	3			2	3			1	2	1
cce_0593	VLSNQGSGPDGGILEGISWAIANNCDIISMSLGAR	protease	gi|172035509			2				1								1				1				1	1			2					1											1
cce_0593	YGIAYNAEIFAGK	protease	gi|172035509			3	1			1	2			1	1			1	1			2	3			1				1	1			1	1			1				1					2
cce_0593	YKAISGTSMATPHVAGIAALYAESTGKR	protease	gi|172035509				1			1													1																		1					1
cce_0593	YSGAGIKVAVLDTGLDLKHPDFVGR	protease	gi|172035509								1				1											1		1	1		1						2		1					2
cce_0595	IVSGMGISAIYQFLR	glucokinase; gene=glk	gi|172035511																																												1
cce_0595	MSSLLAQMPVYVILNPK	glucokinase; gene=glk	gi|172035511																			1																					1			1	1
cce_0595	NELEFELLTYIQDNYNLPR	glucokinase; gene=glk	gi|172035511
cce_0595	SYPSQNYDDLVPIVQEFLK	glucokinase; gene=glk	gi|172035511				1							1					1			1	2															1				1	2			1	1
cce_0595	SYPSQNYDDLVPIVQEFLKEAKQELEQEITIK	glucokinase; gene=glk	gi|172035511			1					1				2				1			1	1							1				1	1			1								1	2
cce_0596	KEAGEAVGQVNDGGIDGIIK	mrr restriction system protein	gi|172035512																														1
cce_0598	EQLISMAVDAIGTVYKVDLDATPERDVVAFK	unknown; contains an S-layer homology (SLH) domain	gi|172035514
cce_0598	EQLISMAVDAIGTVYKVDLDATPERDVVAFKDVDSSR	unknown; contains an S-layer homology (SLH) domain	gi|172035514			1				1	1			1	1																								1			1	2			2	1
cce_0598	FLNLGNPNNTLQPSEPITR	unknown; contains an S-layer homology (SLH) domain	gi|172035514		1	1	1			1																												1
cce_0598	ISFVDVNNNIYQAQIAEAVEMGLVSGFNDNTFRPDQPVTR	unknown; contains an S-layer homology (SLH) domain	gi|172035514
cce_0598	LDGNDLGLDYLLR	unknown; contains an S-layer homology (SLH) domain	gi|172035514			1	1			1	1			1	1																												1				1
cce_0598	LVRRDGELVLVGTPR	unknown; contains an S-layer homology (SLH) domain	gi|172035514																																		1				1
cce_0598	NQLDLPQELQQTQEPLVFSDTSSSWADGVIK	unknown; contains an S-layer homology (SLH) domain	gi|172035514								1
cce_0598	TPGYSEIVIGSTK	unknown; contains an S-layer homology (SLH) domain	gi|172035514			1				1																																1	1
cce_0598	VIAIARPYGDDKYDLLVIEQIPDKR	unknown; contains an S-layer homology (SLH) domain	gi|172035514								1																											1					2			1	1	1
cce_0602	SYVTEEQGRLNNYAIEPK	CAB/ELIP/HLIP family protein	gi|172054913																										1
cce_0605	DMGLGKFDAYLDSDEYKANADKAIK	protein involved in constitutive low affinity CO2 uptake; gene=cupA	gi|172035521																													1
cce_0605	FLRPEAR	protein involved in constitutive low affinity CO2 uptake; gene=cupA	gi|172035521																		1
cce_0605	GIASAHPELLEFMEK	protein involved in constitutive low affinity CO2 uptake; gene=cupA	gi|172035521	2	1			2	2				1		1	1	1			2	2			1				1	1			1	1			2	2			1	2			1	1
cce_0605	GIASAHPELLEFMEKGK	protein involved in constitutive low affinity CO2 uptake; gene=cupA	gi|172035521		1							1	1			1													1				1				1				1
cce_0605	IPPSTHQFADIIHR	protein involved in constitutive low affinity CO2 uptake; gene=cupA	gi|172035521		1
cce_0605	LRDIQSQSYR	protein involved in constitutive low affinity CO2 uptake; gene=cupA	gi|172035521	1				1												2				1				1	1
cce_0605	NRQFFESQMDR	protein involved in constitutive low affinity CO2 uptake; gene=cupA	gi|172035521		1			1				1	1				1			1				1									1							1
cce_0605	TALLYPLDDENPKHLLK	protein involved in constitutive low affinity CO2 uptake; gene=cupA	gi|172035521	1	2				3				1			1												2	1							1	1			1					1
cce_0606	IVRDHWQEYGR	phosphoglucomutase; gene=pgm	gi|172035522
cce_0606	LESYEPDGSKHDVDTQEALSSLIELAEEIAQIK	phosphoglucomutase; gene=pgm	gi|172035522																1
cce_0606	LGTMDVEVIDSVTPYVELMQQLFDFDKIK	phosphoglucomutase; gene=pgm	gi|172035522
cce_0606	NFFVTPSDSLAVLTANATLVPGYEGGIAGVAR	phosphoglucomutase; gene=pgm	gi|172035522
cce_0606	RVYLESYEPDGSKHDVDTQEALSSLIELAEEIAQIK	phosphoglucomutase; gene=pgm	gi|172035522							1				1	2			1	1				1			1
cce_0606	VYLESYEPDGSKHDVDTQEALSSLIELAEEIAQIK	phosphoglucomutase; gene=pgm	gi|172035522			1	2			1	1			1	2			1	2			1	1			1	2			2	2			1				1	2			1	1			1	2
cce_0606	VYLESYEPDGSKHDVDTQEALSSLIELAEEIAQIKK	phosphoglucomutase; gene=pgm	gi|172035522								1				1				1				1			1	1			1	1				1							2	1			1	1
cce_0607	EGNQILWQLEK	putative ribonuclease H	gi|172035523
cce_0607	EGNQILWQLEKID	putative ribonuclease H	gi|172035523			1				1					1								1																			2
cce_0607	GDHWSWR	putative ribonuclease H	gi|172035523								1								1
cce_0607	GYLITSSELADLMDINASAVTSR	putative ribonuclease H	gi|172035523			2				2	1				2			1	2			1	1			3	3				1				2				1				3			2	2
cce_0607	IADEIANK	putative ribonuclease H	gi|172035523							1					1												1															1	1
cce_0607	IADEIANKGYLITSSELADLMDINAS	putative ribonuclease H	gi|172035523							1				1	1				1			2	1				1															1				1
cce_0607	IADEIANKGYLITSSELADLMDINASAVTSR	putative ribonuclease H	gi|172035523			1	1			3	2			2				1	2			1	2			4	3			2	4			1	1			1	2			2	2			2	1
cce_0607	IADEIANKGYLITSSELADLMDINASAVTSRGDHWSWR	putative ribonuclease H	gi|172035523			1																1
cce_0607	LITSSELADLMDINASAVTSR	putative ribonuclease H	gi|172035523																			1																	1
cce_0607	REGNQILWQLEKID	putative ribonuclease H	gi|172035523			1				1	1			1					1							2					1								1			1	1				1
cce_0607	RIADEIANKGYLITSSELADLMDINASAVTSR	putative ribonuclease H	gi|172035523							1	1			1	1			1					1			1					1											1	1			1	1
cce_0607	VIEIQNLIETLR	putative ribonuclease H	gi|172035523			2	1			2	1			1	3			1	1			2	2			1	1			2	1			2	2			2	1			1	2			3	2
cce_0607	VIEIQNLIETLRIADEIANKGYLITSSELADLMDINASAVTSR	putative ribonuclease H	gi|172035523			2	1			1	1			1	1								1			1	1			1	2			2	1			1	1							2	1
cce_0608	GADNLTYNPQGTKREEARRR	unknown	gi|172035524											1
cce_0609	IIQQAQQEAEEILDESGIVQR	unknown	gi|172035525	1				1					1							2
cce_0609	LQEIIYESFHIPVSR	unknown	gi|172035525	1	1				1			1					1											1	1							1	1
cce_0609	SLAEAQQIQDGADEYADAVLTRLEQELGEMLGVVR	unknown	gi|172035525																		3
cce_0609	VLEQEQEILANAEAYAQR	unknown	gi|172035525		1				1							1					2
cce_0609	WTIIDEDKVLEQLEFIGTKIPEAIK	unknown	gi|172035525		1
cce_0609	WTIIDEDKVLEQLEFIGTKIPEAIKK	unknown	gi|172035525		2				1			1	2				1			2				1				1	1			1	1							1
cce_0610	TMNQDLQAWGEESEEIFRGDRLPLLK	unknown	gi|172035526																																							1
cce_0610	TMNQDLQAWGEESEEIFRGDRLPLLKFPHD	unknown	gi|172035526																																								1
cce_0616	DKLVAIAQKPLLK	unknown; contains a methyltransferase type 12 domain	gi|172035532		1
cce_0617	LTIVGDGSEKVKLENQVK	glycosyl transferase, group 1	gi|172035533	1	1
cce_0619	SILGPDAFIQTNVIGTFTLLESFR	dTDP-glucose 4,6-dehydratase; gene=rfbB1	gi|172035535																												1																1
cce_0620	NKLDLYK	hypothetical protein; contains DUF29	gi|172035536
cce_0620	SQLIYPR	unknown	gi|172036695					1
cce_0621	IDKLENKLDTKIDTLENKLDTK	unknown	gi|172035537
cce_0621	LEQKIDKLENKLDTK	unknown	gi|172035537
cce_0623	AIEQALPAR	polyribonucleotide nucleotidyltransferase; gene=pnp	gi|172035539
cce_0623	AILPVLPPQDEFPYVVR	polyribonucleotide nucleotidyltransferase; gene=pnp	gi|172035539			1	2								1			1				1					1				2			1				1					1
cce_0623	DLIGAQYEIMEELGMEIAKAEPPSVDEALEK	polyribonucleotide nucleotidyltransferase; gene=pnp	gi|172035539							1				1	1			1								1	1																1
cce_0623	DLIGAQYEIMEELGMEIAKAEPPSVDEALEKFISDR	polyribonucleotide nucleotidyltransferase; gene=pnp	gi|172035539								1				1
cce_0623	DSALDNIKETAIEEAIAELPEDDPIKVTTSEDPKAVGNLYK	polyribonucleotide nucleotidyltransferase; gene=pnp	gi|172035539												1
cce_0623	EGIDFLPLTVDYEER	polyribonucleotide nucleotidyltransferase; gene=pnp	gi|172035539											1				1	1							1	1								1
cce_0623	GLTQVFSLATLGTPGDAQDLGDDLHPEDEKR	polyribonucleotide nucleotidyltransferase; gene=pnp	gi|172035539												1			1								1	1							2								1
cce_0623	GREGIDFLPLTVDYEER	polyribonucleotide nucleotidyltransferase; gene=pnp	gi|172035539			1	1			1	1			1	2			1	2			2	1			1	3			1	1			1	2			1				1	1				1
cce_0623	IDPEQIGLVIGPGGK	polyribonucleotide nucleotidyltransferase; gene=pnp	gi|172035539											1
cce_0623	ILTDIQGIEDFLGDMDFK	polyribonucleotide nucleotidyltransferase; gene=pnp	gi|172035539			1				3	2			1	2			2	2			1	2			1	2			2	2			3	1			1				3	3
cce_0623	ILTDIQGIEDFLGDMDFKVA	polyribonucleotide nucleotidyltransferase; gene=pnp	gi|172035539																1
cce_0623	ILTDIQGIEDFLGDMDFKVAGTDTGITALQMDMK	polyribonucleotide nucleotidyltransferase; gene=pnp	gi|172035539			2	1				1			1	1			1	1			2	1			1	2			2	1			1	2				1			1	1			1	1
cce_0623	ITGLSMDVVAK	polyribonucleotide nucleotidyltransferase; gene=pnp	gi|172035539																								1
cce_0623	LHILDKMLAVIDQPRPELSPFAPR	polyribonucleotide nucleotidyltransferase; gene=pnp	gi|172035539			1	1			1																					1
cce_0623	LLTMKIDPEQIGLVIGPGGK	polyribonucleotide nucleotidyltransferase; gene=pnp	gi|172035539																			1
cce_0623	MLAVIDQPRPELSPFAPR	polyribonucleotide nucleotidyltransferase; gene=pnp	gi|172035539							2	2			1	1				1			2				1	1				2				1							1	1
cce_0623	MQEFDKSISFDGR	polyribonucleotide nucleotidyltransferase; gene=pnp	gi|172035539																1								1
cce_0623	RVGKVEEEVAVGDEVVVK	polyribonucleotide nucleotidyltransferase; gene=pnp	gi|172035539															1								1	1							1				1								1
cce_0623	SQIVDEGIRVDGR	polyribonucleotide nucleotidyltransferase; gene=pnp	gi|172035539			1								1	1				1			1					1
cce_0623	TDIQGIEDFLGDMDFK	polyribonucleotide nucleotidyltransferase; gene=pnp	gi|172035539																																								1
cce_0623	VAGTDTGITALQMDMK	polyribonucleotide nucleotidyltransferase; gene=pnp	gi|172035539												1
cce_0623	VGKVEEEVAVGDEVVVK	polyribonucleotide nucleotidyltransferase; gene=pnp	gi|172035539																															1
cce_0623	VGLIGDDFIINPTYR	polyribonucleotide nucleotidyltransferase; gene=pnp	gi|172035539												1								1				1															1
cce_0623	VLVQYDLGKAER	polyribonucleotide nucleotidyltransferase; gene=pnp	gi|172035539							1
cce_0623	VVSEVVSSNGSTSMGSVCGSTLALMDAGVPIIKPVSGAAMGLIR	polyribonucleotide nucleotidyltransferase; gene=pnp	gi|172035539							1																					1
cce_0624	LIQKRLQGESLPPFVYDDYGNMAVIGQNKAVVNLGFAK	FAD-dependent pyridine nucleotide-disulphide oxidoreductase	gi|172035540																																										1
cce_0625	TPDYFWFSPDTLEFSGFR	unknown; contains DUF820	gi|172035541								1
cce_0629	SNIDDQIQQERENAK	putative CP12	gi|172035545
cce_0631	DTILNPSLIIEVLSPSTK	unknown; contains DUF820	gi|172035547
cce_0633	GNYLTSTELIETLEDAYASALR	unknown	gi|172035549
cce_0636	AGIGMEVMHER	photosystem II D1 protein; gene=psbA1	gi|172038414	1	2			3	2			1	1			3				2	2			1	1			1	3								2			1					2
cce_0636	ETTEIESQNYGYK	photosystem II D1 protein; gene=psbA1	gi|172038414					1				1																					1
cce_0636	LIFQYASFNNSR	photosystem II D1 protein; gene=psbA1	gi|172038414		1											1																									1
cce_0636	VIGTWADVLNR	photosystem II D1 protein; gene=psbA1	gi|172038414	1	3	1	1	2	2	1	1	2	2	1	1	2	3		1	2	4	1	1	3	2	1	1	3	3		1	2	3		2	2	1		1	2	1		1	2	3	1	1	2	3
cce_0638	DGDIIELDHIIPKSK	putative reverse transcriptase	gi|172035554																															1
cce_0638	LLTKSWAAKCLAVRRVTQDNQGKKTAGVDGVKSLTPKQR	putative reverse transcriptase	gi|172035554											1
cce_0640	RLLGIDDNQLEQLIALGKLLHQKKKEENEKTK	hypothetical protein	gi|172055219
cce_0653	ATIENAVDEIVEPVPVPTLIDTLIKAEK	putative modulator of DNA gyrase; gene=pmbA	gi|172035569
cce_0653	RVELIKDGVLTGLLHSAGTAK	putative modulator of DNA gyrase; gene=pmbA	gi|172035569																															1
cce_0653	VGVTTTTDLDELGIQLALETAKEASTFGNTENPPEFSPEAK	putative modulator of DNA gyrase; gene=pmbA	gi|172035569																																1
cce_0654	SNLKVETEKEEEVYSR	2Fe-2S ferredoxin; gene=petF2	gi|172035570																								1
cce_0656	RTNDIIMGYLEDAPLR	two-component hybrid sensor and regulator	gi|172035572							1
cce_0658	AITPLIQLLDDICPLVR	unknown; contains an Armadillo-like helical domain	gi|172035574				1											1												1				1
cce_0658	LWAASSLAQIAKLEYEDAITAMAPLIEGLRR	unknown; contains an Armadillo-like helical domain	gi|172035574																1				1							1	1			1	1											1	1
cce_0659	AAAAGFEK	photosystem II CP43 protein, chlorophyll-binding protein CP43; gene=psbC	gi|172035575	1	1			1	2			1	1			1	2			1	2			1	2			1	1			1	1			2	2			1	2			3	3
cce_0659	AAAAGFEKGIDRETEPVLAMPDLD	photosystem II CP43 protein, chlorophyll-binding protein CP43; gene=psbC	gi|172035575	3	2			2	3			2	2			2	2			2	3			4	2			3	2			2	2			2	2			2	2			1	3			2	2
cce_0659	AAEYMTHAPLGSLNSVGGVITDVNSFNYVSPR	photosystem II CP43 protein, chlorophyll-binding protein CP43; gene=psbC	gi|172035575	1	2			1	1			1	2			3					1			2				1	2							1	1			1	1			1	1
cce_0659	APLGSLNSVGGVITDVNSFNYVSPR	photosystem II CP43 protein, chlorophyll-binding protein CP43; gene=psbC	gi|172035575						1								1
cce_0659	ASGRDLESTGFAWWSGNAR	photosystem II CP43 protein, chlorophyll-binding protein CP43; gene=psbC	gi|172035575																																													1
cce_0659	AWLATSHFTLGFFFLVGHLWHAGR	photosystem II CP43 protein, chlorophyll-binding protein CP43; gene=psbC	gi|172035575
cce_0659	AWLATSHFTLGFFFLVGHLWHAGRAR	photosystem II CP43 protein, chlorophyll-binding protein CP43; gene=psbC	gi|172035575
cce_0659	DLESTGFAWWSGNAR	photosystem II CP43 protein, chlorophyll-binding protein CP43; gene=psbC	gi|172035575		1	1		1				1	1	1			1	1		3				1		1			2			1	1				1		1	1	1	1			2			1
cce_0659	ETEPVLAMPDLD	photosystem II CP43 protein, chlorophyll-binding protein CP43; gene=psbC	gi|172035575
cce_0659	GIDRETEPVLAMPDLD	photosystem II CP43 protein, chlorophyll-binding protein CP43; gene=psbC	gi|172035575	5	5			4	3	1		3	4	1		5	3	1		4	5	1		4	5	1		4	2		1	3	4			4	2		1	4	3			3	4		1	4	2
cce_0659	GPWLEPLRGPNGLDLDKLR	photosystem II CP43 protein, chlorophyll-binding protein CP43; gene=psbC	gi|172035575
cce_0659	LINLSGK	photosystem II CP43 protein, chlorophyll-binding protein CP43; gene=psbC	gi|172035575	1													1																1
cce_0659	LRNDIQPWQIR	photosystem II CP43 protein, chlorophyll-binding protein CP43; gene=psbC	gi|172035575														1
cce_0659	MGANIGSAQGPTGLGK	photosystem II CP43 protein, chlorophyll-binding protein CP43; gene=psbC	gi|172035575	2	1			1	2				1				2			2	1			1	1			2				1				3	2							1	2
cce_0659	MGANIGSAQGPTGLGKYLMR	photosystem II CP43 protein, chlorophyll-binding protein CP43; gene=psbC	gi|172035575					1																													1
cce_0659	NDIQPWQIR	photosystem II CP43 protein, chlorophyll-binding protein CP43; gene=psbC	gi|172035575
cce_0659	NSVGGVITDVNSFNYVSPR	photosystem II CP43 protein, chlorophyll-binding protein CP43; gene=psbC	gi|172035575	1	2				2			1	2			1	1			1	1			1	1			1	2			1	2			2	1			1	2			2	2			1	2
cce_0659	NVASGRDLESTGFAWWSGNAR	photosystem II CP43 protein, chlorophyll-binding protein CP43; gene=psbC	gi|172035575																														1
cce_0659	RAAEYMTHAPLGSLNSVGGVITDVNSFNYVSPR	photosystem II CP43 protein, chlorophyll-binding protein CP43; gene=psbC	gi|172035575		1			1	2				1			1	1			1	1			1				1	2			2	1			1	1				1			1	1
cce_0659	SPTGEIIFGGETMR	photosystem II CP43 protein, chlorophyll-binding protein CP43; gene=psbC	gi|172035575	3	4			3	3			1	1			3	2			3	3			2				1	1			1	2			3	2			2	1			1	2				1
cce_0659	SVGGVITDVNSFNYVSPR	photosystem II CP43 protein, chlorophyll-binding protein CP43; gene=psbC	gi|172035575	2	1			2	2		1	1				1	2			1	1			1	1	1		2	1			1	1			2	3			2	1			2	2			1	2
cce_0659	VITNPTLNPAIIFGYLLK	photosystem II CP43 protein, chlorophyll-binding protein CP43; gene=psbC	gi|172035575	2	1			2	2					1		2	1						2	2								1	1								1			1
cce_0660	AAEDPEFETFYTK	photosystem II D2 protein; gene=psbD2	gi|172037398	4	5	1	1	3	5	1	1	4	3		1	4	5	1	1	3	5	1	1	4	7	1	1	4	3			3	4	1		2	5		1	4	4	1	1	4	2	1		5	5
cce_0660	AAEDPEFETFYTKNILLNEGLR	photosystem II D2 protein; gene=psbD2	gi|172037398	3	2			2	4			3	3			4	3			4	3			3				3	2			2	3			5	3			3	3			4	3			3	3
cce_0660	APQDQPHQNFVFPEEVLPR	photosystem II D2 protein; gene=psbD2	gi|172037398		1							2	1			2	3			1								2				2	2			2	2			2	1			3	1			2	3
cce_0660	AWMAPQDQPHQNFVFPEEVLPR	photosystem II D2 protein; gene=psbD2	gi|172037398	1	3	1		1	1		2	3	3			4	1			4	3			2				3	4			3	2			3	1			2	2	1	1	4	3			2	4
cce_0660	AWMAPQDQPHQNFVFPEEVLPRGN	photosystem II D2 protein; gene=psbD2	gi|172037398										1				2											1	1				1				1											1
cce_0660	AWMAPQDQPHQNFVFPEEVLPRGNAL	photosystem II D2 protein; gene=psbD2	gi|172037398									2
cce_0660	AYDFVSQELR	photosystem II D2 protein; gene=psbD2	gi|172037398	1
cce_0660	AYDFVSQELRAAEDPEFETFYTK	photosystem II D2 protein; gene=psbD2	gi|172037398					1	1															1
cce_0660	AYDFVSQELRAAEDPEFETFYTKNILLNEGLR	photosystem II D2 protein; gene=psbD2	gi|172037398													1
cce_0660	DPEFETFYTKNILLNEGLR	photosystem II D2 protein; gene=psbD2	gi|172037398									1																									2
cce_0660	MAPQDQPHQNFVFPEEVLPR	photosystem II D2 protein; gene=psbD2	gi|172037398									2	1							2	1											1	1							2	2			1
cce_0660	NILLNEGLR	photosystem II D2 protein; gene=psbD2	gi|172037398		1							1	2			2	2			3	2				4	1		2					1			1	2	1			1	1		2	1
cce_0660	NILLNEGLRAWMAPQDQPHQNFVFPEEVLPR	photosystem II D2 protein; gene=psbD2	gi|172037398					1	2			1	2				1											1	2							1	1
cce_0660	PEFETFYTKNILLNEGLR	photosystem II D2 protein; gene=psbD2	gi|172037398		1				1				2			1	2											1				1	1				2				2			2	1			2	1
cce_0660	PQDQPHQNFVFPEEVLPR	photosystem II D2 protein; gene=psbD2	gi|172037398	1	1							2	2			2	1			2	2			2				2	2			2	3			2	2			1				1	1			2	1
cce_0660	RAWMAPQDQPHQNFVFPEEVLPR	photosystem II D2 protein; gene=psbD2	gi|172037398			1				1	1	1			1	2	1	1		1	1	1							1											2	1							1
cce_0661	GQTELTPEQELEVLAQQAK	putative GatB/Yqey	gi|172035577			1													1				1			1																	1
cce_0661	LTEDIKQAMK	putative GatB/Yqey	gi|172035577
cce_0661	QGGRNDLADKEAQELVIIETYLPR	putative GatB/Yqey	gi|172035577											2					1			1	1			2	1
cce_0661	QLSTEEIEAIIDNIIESVGATSPK	putative GatB/Yqey	gi|172035577							2	2			2	2			2	4			3	2			1	2			1	2			1	1							1
cce_0661	QLSTEEIEAIIDNIIESVGATSPKDMGK	putative GatB/Yqey	gi|172035577																			1													1
cce_0661	VILEKEVEVRPK	putative GatB/Yqey	gi|172035577				1												1			1					1								1								1
cce_0662	EAVESLLDKEGLILHDLRK	unknown; contains a CHAD domain	gi|172035578
cce_0662	LRDLDVLEDSLKNK	unknown; contains a CHAD domain	gi|172035578
cce_0662	TRYNMELFTQFYGEVYETYLKDIK	unknown; contains a CHAD domain	gi|172035578
cce_0663	FSEFDEETYLTEAK	succinate dehydrogenase flavoprotein subunit; gene=sdhA	gi|172035579
cce_0663	GSDYLADQDAVALLTQQAPDVIIDLEHLGVLFSR	succinate dehydrogenase flavoprotein subunit; gene=sdhA	gi|172035579			1					1							1	1			1				1												1	1								1
cce_0663	ISSLLNKEGTIR	succinate dehydrogenase flavoprotein subunit; gene=sdhA	gi|172035579						1							1
cce_0663	ITGENIAHYVKDR	succinate dehydrogenase flavoprotein subunit; gene=sdhA	gi|172035579											1																	1
cce_0663	KFSEFDEETYLTEAK	succinate dehydrogenase flavoprotein subunit; gene=sdhA	gi|172035579		1											1													1
cce_0663	MLQHDVVIVGGGLAGSR	succinate dehydrogenase flavoprotein subunit; gene=sdhA	gi|172035579					1	1								1							2	3															1
cce_0663	NIMVVGEMILTSALNRK	succinate dehydrogenase flavoprotein subunit; gene=sdhA	gi|172035579				1																1																								1
cce_0666	AFADMEALESGAIANPDEGR	glucose-6-phosphate isomerase; gene=pgi1	gi|172035582							1	1			1	1			1	1			1	1			1	1																1			1	1
cce_0666	AGSPDEVEFVYK	glucose-6-phosphate isomerase; gene=pgi1	gi|172035582																							1	1												1							1
cce_0666	APELAPNEELRKEITEPLANIAQFVK	glucose-6-phosphate isomerase; gene=pgi1	gi|172035582			2	2			1	1				2				1			2	1			1	1							2	1				1				1			1	1
cce_0666	APELAPNEELRKEITEPLANIAQFVKK	glucose-6-phosphate isomerase; gene=pgi1	gi|172035582
cce_0666	AVGLLPAALQGINIDGMLIGAK	glucose-6-phosphate isomerase; gene=pgi1	gi|172035582								1				1							1
cce_0666	DLDGNTVYQGIAVYGNK	glucose-6-phosphate isomerase; gene=pgi1	gi|172035582																																								1
cce_0666	DMVVLPYKDSLLLFSR	glucose-6-phosphate isomerase; gene=pgi1	gi|172035582			1				1	1			1				1	1			1				2					1
cce_0666	EGVPNFFATFIEVLEDGRDTHFEIEPGVTSGDFLSGFLQGTR	glucose-6-phosphate isomerase; gene=pgi1	gi|172035582			1	2			2	1			1	2			1	1			2	1			2	1			1	1			1	1			2	1			2	2			2	2
cce_0666	EITEPLANIAQFVK	glucose-6-phosphate isomerase; gene=pgi1	gi|172035582
cce_0666	FPMQDWVGGR	glucose-6-phosphate isomerase; gene=pgi1	gi|172035582			2				1	1			1	1			1	1				1								1				1							1				1
cce_0666	GLKFEPHAVAVTMPGSK	glucose-6-phosphate isomerase; gene=pgi1	gi|172035582			1				2	2			1	2			2	1			2				1									1			1				1	1			1
cce_0666	GSTDQHAYVQQLR	glucose-6-phosphate isomerase; gene=pgi2	gi|172055263																				1				1															1	1
cce_0666	GVALEGNLTDLK	glucose-6-phosphate isomerase; gene=pgi1	gi|172035582			1					1								1
cce_0666	GVALEGNLTDLKTLK	glucose-6-phosphate isomerase; gene=pgi1	gi|172035582			1					1											1				1	1			1	1			2												2	1
cce_0666	LKSTLVLITTK	glucose-6-phosphate isomerase; gene=pgi1	gi|172035582
cce_0666	MDKIATDWLAR	glucose-6-phosphate isomerase; gene=pgi1	gi|172035582			1				1				1												1					1											1
cce_0666	MVGHYWLRAPELAPNEELRKEITEPLANIAQFVK	glucose-6-phosphate isomerase; gene=pgi1	gi|172035582
cce_0666	PAALQGINIDGMLIGAKEMDEATR	glucose-6-phosphate isomerase; gene=pgi1	gi|172035582
cce_0666	QALFENNRDSITITIPQVNPR	glucose-6-phosphate isomerase; gene=pgi1	gi|172035582																											1
cce_0666	SNPAALLALAWYYSGNGKGEKDMVVLPYKDSLLLFSR	glucose-6-phosphate isomerase; gene=pgi1	gi|172035582																																											1	1
cce_0666	STLVLITTK	glucose-6-phosphate isomerase; gene=pgi1	gi|172035582																												1
cce_0666	TMSASILDLQTK	glucose-6-phosphate isomerase; gene=pgi1	gi|172035582												1																			1
cce_0666	TMSASILDLQTKVQTVIQETSEALDIETLAAK	glucose-6-phosphate isomerase; gene=pgi1	gi|172035582																																1
cce_0666	TSELSAVGLLPAALQGINIDGMLIGAK	glucose-6-phosphate isomerase; gene=pgi1	gi|172035582			3	3			2	3			2	1			3	3			3	3			2	2			3	1			3	2				3			3	3			3	3
cce_0666	TSELSAVGLLPAALQGINIDGMLIGAKEMDEATR	glucose-6-phosphate isomerase; gene=pgi1	gi|172035582																																							1				1
cce_0666	TSELSAVGLLPAALQGINIDGMLIGAKEMDEATRVKDLK	glucose-6-phosphate isomerase; gene=pgi1	gi|172035582																												1
cce_0666	TVGALIALYER	glucose-6-phosphate isomerase; gene=pgi2	gi|172055263			1	1				1				1							1				1	1			1	1				1			1	1			1	1			1	1
cce_0666	TVIQETSEALDIETLAAK	glucose-6-phosphate isomerase; gene=pgi1	gi|172035582
cce_0666	VQTVIQETSEALDIETLAAK	glucose-6-phosphate isomerase; gene=pgi1	gi|172035582			4	3			2	3			2	2			2	1			3	3			4	2			3	2			3	2			2	3			3	2			2	3
cce_0666	VQTVIQETSEALDIETLAAKAGSPDEVEFVYK	glucose-6-phosphate isomerase; gene=pgi1	gi|172035582
cce_0666	WLRAPELAPNEELRKEITEPLANIAQFVK	glucose-6-phosphate isomerase; gene=pgi1	gi|172035582																												1											1					1
cce_0666	YLQQLVMESLGK	glucose-6-phosphate isomerase; gene=pgi2	gi|172055263
cce_0666	YLQQLVMESLGKEKDLDGNTVYQGIAVYGNK	glucose-6-phosphate isomerase; gene=pgi1	gi|172035582			1	1			1				1								1				1	1								1							1	2				1
cce_0673	VIEHLLEYIADIEDELQWNQSFRK	unknown	gi|172035589																1
cce_0678	IQVPSNVELTPTETK	two-component response regulator	gi|172035594			1	1								1															1												1
cce_0683	QEEGYMAELHRANEK	putative transcriptional regulator	gi|172035599
cce_0688	EISLWFNEK	nucleoside diphosphate kinase; gene=ndk	gi|172035604
cce_0688	EISLWFNEKELSSWEPTAK	nucleoside diphosphate kinase; gene=ndk	gi|172035604			2				2	2			2	1			1	2			1	1			3	2				1								2			2	2				2
cce_0688	GDFGVSVGR	nucleoside diphosphate kinase; gene=ndk	gi|172035604																							1																1
cce_0688	GFTLVGLK	nucleoside diphosphate kinase; gene=ndk	gi|172035604			1	1			1	1			1	1			1	1			1	1				1			1	1							1	1			1					1
cce_0688	GLVGEVIGRFEAK	nucleoside diphosphate kinase; gene=ndk	gi|172035604			1	1			1	2			1	1			1	2			1				1	1			1	1			1	1			1	2			1	1			1	1
cce_0688	KLIGATNPLSAEPGTIR	nucleoside diphosphate kinase; gene=ndk	gi|172035604			2	1			1	2			2	2			2	2			1	2			1	1			1	2			2	2			2	3			1	2			1	2
cce_0688	KLIGATNPLSAEPGTIRGDFGVSVGR	nucleoside diphosphate kinase; gene=ndk	gi|172035604			1	1																							1	1			1	1				2							1	2
cce_0688	LIGATNPLSAEPGTIR	nucleoside diphosphate kinase; gene=ndk	gi|172035604			1	1			3	2			1	1			1	3			1	1			2	1			3	1			1	1			1	2			1	2			1
cce_0688	NLIHGSDAIETAQR	nucleoside diphosphate kinase; gene=ndk	gi|172035604			2	1			1	2			2	2			1	1			1	2			1	1			1					2							1	1			2	1
cce_0688	NLIHGSDAIETAQREISLWFNEK	nucleoside diphosphate kinase; gene=ndk	gi|172035604								1
cce_0688	NLIHGSDAIETAQREISLWFNEKELSSWEPTAK	nucleoside diphosphate kinase; gene=ndk	gi|172035604				2			1					1				1				1			1	1			1					1												2
cce_0688	TFIMIKPDGVQR	nucleoside diphosphate kinase; gene=ndk	gi|172035604			1				2	1							2					1			1	1				1			1	3			1	2				1			1	1
cce_0695	RGFTMSPAGGVKMR	cytochrome P450	gi|172035611
cce_0699	TCIALEQSDSVILLKDTEDLR	hypothetical protein	gi|172035615						1
cce_0701	DAEKSTGKRCKIFMDLGGPK	pyruvate kinase; gene=pykF4	gi|172035617
cce_0704	ALKENEGDMEK	elongation factor TS; gene=tsf	gi|172035620
cce_0704	ALKENEGDMEKAIEWLR	elongation factor TS; gene=tsf	gi|172035620															3	1			1	2			1					1				1				1
cce_0704	EKEIEMGRDDLGNKPDNIKEK	elongation factor TS; gene=tsf	gi|172035620				1			1	1			1	1			1	1			1	1			1	1															1	1
cce_0704	ELSLLDQPFIKDPNMTVEELLK	elongation factor TS; gene=tsf	gi|172035620			1					1			1													1
cce_0704	ELSLLDQPFIKDPNMTVEELLKQ	elongation factor TS; gene=tsf	gi|172035620
cce_0704	ELSLLDQPFIKDPNMTVEELLKQTIAQLGENIQVR	elongation factor TS; gene=tsf	gi|172035620			2	2			2	1			1	2			1	2			1	2			2	1			2	1			2	1			2	1			2	2			2	2
cce_0704	FIKDPNMTVEELLKQTIAQLGENIQVR	elongation factor TS; gene=tsf	gi|172035620																																											1
cce_0704	FVLGEGIEKQETN	elongation factor TS; gene=tsf	gi|172035620			1																													1												2
cce_0704	FVLGEGIEKQETNFAD	elongation factor TS; gene=tsf	gi|172035620																																							1
cce_0704	FVLGEGIEKQETNFADEVAAQ	elongation factor TS; gene=tsf	gi|172035620			1				1												1	1
cce_0704	KALKENEGDMEK	elongation factor TS; gene=tsf	gi|172035620
cce_0704	KALKENEGDMEKAIEWLR	elongation factor TS; gene=tsf	gi|172035620																				1
cce_0704	QKELSLLDQPFIKDPNMTVEELLK	elongation factor TS; gene=tsf	gi|172035620							1					1			1				2												2				1
cce_0704	QKELSLLDQPFIKDPNMTVEELLKQTIAQLGENIQVR	elongation factor TS; gene=tsf	gi|172035620			1	1			2	2			2	1			2	2			2	2			2	1			2	2			1	2			1	1			2	1			2	2
cce_0704	QKELSLLDQPFIKDPNMTVEELLKQTIAQLGENIQVRR	elongation factor TS; gene=tsf	gi|172035620																											1
cce_0704	QTAEGLVHSYIHTGGR	elongation factor TS; gene=tsf	gi|172035620			1	1							1	1				1							1					1			1	2							1	1			1	1
cce_0704	QTIAQLGENIQVR	elongation factor TS; gene=tsf	gi|172035620				1							2	2			1	2			1	1			1	1			1	1			1	1			1	1			1	2			1
cce_0705	LADAIYEGR	30S ribosomal protein S2; gene=rps2	gi|172035621
cce_0705	LLDTNCDPDYADIPIPANDDAIR	30S ribosomal protein S2; gene=rps2	gi|172035621							1
cce_0705	NGVHIIDLVQTAQLMEDAYQYVR	30S ribosomal protein S2; gene=rps2	gi|172035621	1	1															1	1
cce_0706	ISFAPLSLEEVYGLADDPSNGAIALMSGTVR	molybdopterin (MPT) converting factor, subunit 2; gene=moaE	gi|172035622							1	1																1															1	1			1	1
cce_0708	AGGSITAALFLK	leucine aminopeptidase	gi|172035624
cce_0708	AIAQLKPDVEVHFVCAATENMISGK	leucine aminopeptidase	gi|172035624			1
cce_0708	AMHPGDILTASNGK	leucine aminopeptidase	gi|172035624			1					1
cce_0708	ELVAAPANTVTPVTFAETAQNLAK	leucine aminopeptidase	gi|172035624											1																									1
cce_0708	ETPWAHLDIAGPVWADKENGVNNAGATGFPVR	leucine aminopeptidase	gi|172035624							1
cce_0708	GIFENETALTGELTQLDEKIGGTIAELIEEAEFEGK	leucine aminopeptidase	gi|172035624															1
cce_0708	GTDTPLLDWSGEAIALGIFENETALTGELTQLDEK	leucine aminopeptidase	gi|172035624			1	1			1	1			1				1				1					2			2	1			1	1			2	1			1	1			1
cce_0708	IGGTIAELIEEAEFEGK	leucine aminopeptidase	gi|172035624							2	1				2			1					1			1					1			2	2			1	1				1				1
cce_0708	KLILVGLGKKEELTLETVR	leucine aminopeptidase	gi|172035624							1																								1	1			1								1
cce_0708	LILVGLGKKEELTLETVR	leucine aminopeptidase	gi|172035624				1																							1								1	1
cce_0708	MDMGGGAATLGAAK	leucine aminopeptidase	gi|172035624
cce_0708	SLTFDSGGLNLK	leucine aminopeptidase	gi|172035624																																1											1
cce_0708	VKTLAIQFPVVDNDAAQTTAAIAEGMILSLHQDNR	leucine aminopeptidase	gi|172035624			2	1			1	1			1	1			1	1				1			1	1			1	1			1	1				1			1	1			1	1
cce_0710	VAKKEEPKEVEFATK	unknown	gi|172035626																						1
cce_0730	MDIQLIHQPDSAIAK	unknown; contains DUF124	gi|172035646									1																1
cce_0735	ARDIETYSGVFATK	dihydrolipoamide dehydrogenase; gene=lpdA	gi|172035651											1
cce_0735	DIETYSGVFATK	dihydrolipoamide dehydrogenase; gene=lpdA	gi|172035651																							1
cce_0735	DNGELLGVHIMGIHASDLIQEAANAIAQR	dihydrolipoamide dehydrogenase; gene=lpdA	gi|172035651			2					1			1	1			1	1			2	1			2	1			1	1			2	2			2	3			1	1			2	1
cce_0735	ELGEQEGFEVATVK	dihydrolipoamide dehydrogenase; gene=lpdA	gi|172035651																																								1
cce_0735	IVFRKDNGELLGVHIMGIHASDLIQEAANAIAQR	dihydrolipoamide dehydrogenase; gene=lpdA	gi|172035651
cce_0735	KDNGELLGVHIMGIHASDLIQEAANAIAQR	dihydrolipoamide dehydrogenase; gene=lpdA	gi|172035651			1				1					1				1			1									1				1												2
cce_0735	LKVDSIHGWGK	dihydrolipoamide dehydrogenase; gene=lpdA	gi|172035651
cce_0735	NLGLENLGIETDRGFIPVNDKMEVLR	dihydrolipoamide dehydrogenase; gene=lpdA	gi|172035651
cce_0735	QAIADHAISLVNK	dihydrolipoamide dehydrogenase; gene=lpdA	gi|172035651			1	1				1				1			1	1			1	2			1	1			1				1					1			1	1			1	1
cce_0735	QSVENLSFNIHTHPTLSEVLDEAFKR	dihydrolipoamide dehydrogenase; gene=lpdA	gi|172035651
cce_0735	SEREFDYDLIIIGAGVGGHGAALHAVK	dihydrolipoamide dehydrogenase; gene=lpdA	gi|172035651			1				1					1												1							1								1	1				1
cce_0735	SIPAAAFTHPEISYVGLTEPAAR	dihydrolipoamide dehydrogenase; gene=lpdA	gi|172035651																			1				1												1	1
cce_0735	VRELQNAQHLYSLGIHIQGVDFQR	dihydrolipoamide dehydrogenase; gene=lpdA	gi|172035651
cce_0735	VTPGAPVTIELTDAKTKEVIDVLEVDACLVATGR	dihydrolipoamide dehydrogenase; gene=lpdA	gi|172035651				1			1																				1	1
cce_0754	SEKPNLIMLDFLLPK	two-component response regulator	gi|172035670																																											1
cce_0758	GIVDSLVGEVLTEYLEFNPHVADSIIEK	DNA gyrase B subunit; gene=gyrB	gi|172035674												1					1	1
cce_0764	AIDQQEDFWPAINNIGLIK	unknown; contains TPR_1 tetratricopeptide repeat domains	gi|172035680			1																				1	1				1				1							2	2
cce_0764	LALGVALYVQGQKEQGLELGK	unknown; contains TPR_1 tetratricopeptide repeat domains	gi|172035680																																												1
cce_0764	LLKDTQTFLTTPQMR	unknown; contains TPR_1 tetratricopeptide repeat domains	gi|172035680				1			1	2			2	1			1	2			1	2			1	1				1				1				1			1	2			1
cce_0764	MGEAIAVYQK	unknown; contains TPR_1 tetratricopeptide repeat domains	gi|172035680				2																			1																1				1
cce_0764	NIGLIKYEQGNIKDAIKHWEQALEIDPEQAEPK	unknown; contains TPR_1 tetratricopeptide repeat domains	gi|172035680								1								1
cce_0764	SDVPSAQFDLGNAYFK	unknown; contains TPR_1 tetratricopeptide repeat domains	gi|172035680				1			1					1								1								1				1								1
cce_0764	YEQGNIKDAIKHWEQALEIDPEQAEPK	unknown; contains TPR_1 tetratricopeptide repeat domains	gi|172035680
cce_0772	GQKLTDFLNLTDQLADLSVPNTDFYLTLIKPDGTR	unknown; contains a FAD dependent oxidoreductase domain	gi|172035688	1																																								1
cce_0772	LTDFLNLTDQLADLSVPNTDFYLTLIKPDGTR	unknown; contains a FAD dependent oxidoreductase domain	gi|172035688	1	2
cce_0772	NVVIIGGGPTGLGTALMLATR	unknown; contains a FAD dependent oxidoreductase domain	gi|172035688																		1
cce_0772	SEEVKQFLISAFPQIPLEK	unknown; contains a FAD dependent oxidoreductase domain	gi|172035688																	1																1	1				3			1	1
cce_0772	SEEVKQFLISAFPQIPLEKIVSDEEIAR	unknown; contains a FAD dependent oxidoreductase domain	gi|172035688																																	1	1
cce_0776	APEKIEQLQVLVEPIEEAKENFDVLK	photosystem II protein Q; gene=psbQ	gi|172035692	1				1				1	2			1								1								1									1			2				1
cce_0776	APEKIEQLQVLVEPIEEAKENFDVLKGFIADENWIDTR	photosystem II protein Q; gene=psbQ	gi|172035692																	1				1
cce_0776	ASIPTTYAPEKIEQLQVLVEPIEEAKENFDVLK	photosystem II protein Q; gene=psbQ	gi|172035692
cce_0776	AVDDLQSFLDLVPK	photosystem II protein Q; gene=psbQ	gi|172035692																														1
cce_0776	AVDDLQSFLDLVPKS	photosystem II protein Q; gene=psbQ	gi|172035692	4	3			2	4			2	2			3	2			3	5			3				1	2			2	2			2	3			2	2			2	3			1	1
cce_0776	DQKEAK	photosystem II protein Q; gene=psbQ	gi|172035692										1
cce_0776	DQKEAKNLSQALFTDLERLDAAAKER	photosystem II protein Q; gene=psbQ	gi|172035692										1																								1
cce_0776	EAKNLSQALFTDLER	photosystem II protein Q; gene=psbQ	gi|172035692
cce_0776	EAKNLSQALFTDLERLDAAAK	photosystem II protein Q; gene=psbQ	gi|172035692						1
cce_0776	EAKNLSQALFTDLERLDAAAKER	photosystem II protein Q; gene=psbQ	gi|172035692		1			1	2			1				2																				1					1
cce_0776	GFIADENWIDTR	photosystem II protein Q; gene=psbQ	gi|172035692	1				1					2			2				1	2																1			1	1				1
cce_0776	IEQLQVLVEPIEEAKENFDVLK	photosystem II protein Q; gene=psbQ	gi|172035692	1
cce_0776	IEQLQVLVEPIEEAKENFDVLKGFIADENWIDTR	photosystem II protein Q; gene=psbQ	gi|172035692																	1
cce_0776	KAVDDLQSFLDLVPK	photosystem II protein Q; gene=psbQ	gi|172035692	2	2			1	1			2	1			1	1			1	1			1					1			2	1			1	1			1	1			1	2				1
cce_0776	KAVDDLQSFLDLVPKS	photosystem II protein Q; gene=psbQ	gi|172035692	2	5			2	3			2	1			3	2			3	1			1				1	1			1	1			1	2			2	2			2	2			1	1
cce_0776	LDAAAKER	photosystem II protein Q; gene=psbQ	gi|172035692
cce_0776	NLSQALFTDLER	photosystem II protein Q; gene=psbQ	gi|172035692	1	1								1								1
cce_0776	NLSQALFTDLERLDAAAK	photosystem II protein Q; gene=psbQ	gi|172035692	1	2			2	1				2			2	1			2	2			2				2				1	1			2	1			2	1			1	1			1	1
cce_0776	NLSQALFTDLERLDAAAKER	photosystem II protein Q; gene=psbQ	gi|172035692	2	2			1	2			1	1			3	2			3	5			2									1			3	2				2			3	2			1	1
cce_0776	NLSQALFTDLERLDAAAKERNSAVAQR	photosystem II protein Q; gene=psbQ	gi|172035692														1
cce_0776	SLLPKDQK	photosystem II protein Q; gene=psbQ	gi|172035692
cce_0776	SLLPKDQKEAK	photosystem II protein Q; gene=psbQ	gi|172035692	1	2			2	2			2				3	2			2	2			1	2			1	1							1	1			3	1			2	2
cce_0776	SLLPKDQKEAKNLSQALFTDLERLDAAAK	photosystem II protein Q; gene=psbQ	gi|172035692						1
cce_0776	SLLPKDQKEAKNLSQALFTDLERLDAAAKER	photosystem II protein Q; gene=psbQ	gi|172035692					1				1	2																							1
cce_0776	SQALFTDLERLDAAAKER	photosystem II protein Q; gene=psbQ	gi|172035692										1
cce_0776	TYAPEKIEQLQVLVEPIEEAKENFDVLK	photosystem II protein Q; gene=psbQ	gi|172035692																					1																1
cce_0776	TYIHGPLGGLR	photosystem II protein Q; gene=psbQ	gi|172035692					1												1
cce_0776	TYIHGPLGGLRQEMSSLTR	photosystem II protein Q; gene=psbQ	gi|172035692	4	3			2				2	2			2	3			3	2			1	2			2	1			2	1			2	2			2	1			2	2
cce_0777	GSGFVIEDKDLDIFRQPYLK	putative hydrolase	gi|172035693		1
cce_0777	LSQTLKDIETEFSR	putative hydrolase	gi|172035693		2				1				1			1					1								1												1
cce_0777	NLKLSQTLKDIETEFSR	putative hydrolase	gi|172035693										1											1																1				1
cce_0777	TLEKGSGFVIEDKDLDIFRQPYLK	putative hydrolase	gi|172035693																										1				1
cce_0779	DQQGNELPNIETVIWAIVESTDTSLLQFR	extracellular solute-binding protein, family 5	gi|172035695																	1
cce_0779	EIYNEAQVLVSEYLPFIYLVNPYSLAAVK	extracellular solute-binding protein, family 5	gi|172035695
cce_0779	GLGSPQNTQVSVQSPYYNQSVEGYNYDPEKAK	extracellular solute-binding protein, family 5	gi|172035695										1												1			1	1				1			1					1
cce_0779	ITEPFAPFLDNASVPILPAHILR	extracellular solute-binding protein, family 5	gi|172035695													1								1
cce_0779	KAVAYGIDRPR	extracellular solute-binding protein, family 5	gi|172035695
cce_0779	KTIQETDAEGSPK	extracellular solute-binding protein, family 5	gi|172035695									1				1	1							1
cce_0779	NRFEGIEYSALGGAFWNIEK	extracellular solute-binding protein, family 5	gi|172035695
cce_0779	SGSLDSISVSPEYFSLLK	extracellular solute-binding protein, family 5	gi|172035695	1	1											1													1							1					1			1	1
cce_0779	VVSDWEKEIEQLYIAGSQELDMNKRK	extracellular solute-binding protein, family 5	gi|172035695			1				1													1
cce_0781	NTDIYPQEIADNITVEDIPSMK	unknown; contains a bacterial regulatory factor, effector domain	gi|172035697										1
cce_0781	RLFYDGPYKPDDTKR	unknown; contains a bacterial regulatory factor, effector domain	gi|172035697																	1
cce_0781	RLFYDGPYKPDDTKRSEIQIPVTQETD	unknown; contains a bacterial regulatory factor, effector domain	gi|172035697	1				1				1												1					1			1
cce_0782	DRPDFVKHDNEPILLENQVINK	aldo/keto reductase	gi|172035698
cce_0782	HQATIAQILIQWAIAR	aldo/keto reductase	gi|172035698																																1											1	1
cce_0782	KLENIKSNSR	aldo/keto reductase	gi|172035698
cce_0782	LLPLSEVPLIETWQGMEQAIDEGLVK	aldo/keto reductase	gi|172035698							3	1			1				2	3				1			1	1				1				1				1			1	1			1	1
cce_0791	SSDFDSLATTSSEDLTGVEPR	hypothetical protein	gi|172035707									1									1				1
cce_0795	ELISSGQFRLSRNR	unknown; contains a peptidase M48, Ste24p domain	gi|172035711
cce_0798	AGADIISVHAEHNASPHLHR	ribulose-phosphate 3-epimerase; gene=rpe	gi|172035714			3	1			2	2				1				2			1	1			1	2			1				1	1							2	1			1
cce_0798	AGADWIHVDVMDGR	ribulose-phosphate 3-epimerase; gene=rpe	gi|172035714																																								1
cce_0798	AIVAGSAVFKADDYAEAIEGIR	ribulose-phosphate 3-epimerase; gene=rpe	gi|172035714
cce_0798	FVPNITIGPLIVDAIRPYTK	ribulose-phosphate 3-epimerase; gene=rpe	gi|172035714								1			1												1												1					1			2
cce_0798	GLDPWIEVDGGLKPANTWQVLEAGANAIVAGSAVFK	ribulose-phosphate 3-epimerase; gene=rpe	gi|172035714												1			1								1	1			1	1			1				1	1			2	1			1	1
cce_0798	GLDPWIEVDGGLKPANTWQVLEAGANAIVAGSAVFKADDYAEAIEGIR	ribulose-phosphate 3-epimerase; gene=rpe	gi|172035714																																												1
cce_0798	KPANTWQVLEAGANAIVAGSAVFKADDYAEAIEGIR	ribulose-phosphate 3-epimerase; gene=rpe	gi|172035714																																											1
cce_0798	KPLDVHLMIVEPEKYVADFAK	ribulose-phosphate 3-epimerase; gene=rpe	gi|172035714			2	2			1	1			1	1			1	2			1	2			1	2			1	2			1	1			1	2			1	1			1	1
cce_0798	LGAEIEAVDKAGADWIHVDVMDGR	ribulose-phosphate 3-epimerase; gene=rpe	gi|172035714			2				2	2			1				1	2				1			1					3				2				1			1	2			1	2
cce_0798	STVISPSILSADFSR	ribulose-phosphate 3-epimerase; gene=rpe	gi|172035714																												1											1	1				1
cce_0798	SVNPGFGGQSFIPEMVTK	ribulose-phosphate 3-epimerase; gene=rpe	gi|172035714															1
cce_0798	TLGQIRELGK	ribulose-phosphate 3-epimerase; gene=rpe	gi|172035714			1
cce_0801	AIIKDIESEYLKTDLPTIHVGDTVR	50s ribosomal protein L19; gene=rpl19	gi|172035717	1	2				1			1	1			1	1							1				1	2			1	2							1	1			1	1			2	1
cce_0801	DIESEYLKTDLPTIHVGDTVR	50s ribosomal protein L19; gene=rpl19	gi|172035717	1				1	1			2	1			1	1							1				2	1			1					2			1	1							1	1
cce_0801	NVQAIIKDIESEYLKTDLPTIHVGDTVR	50s ribosomal protein L19; gene=rpl19	gi|172035717																									1	1
cce_0801	RVFQGVGVER	50s ribosomal protein L19; gene=rpl19	gi|172035717					1																2				2	1				1				1			1								1
cce_0801	TDLPTIHVGDTVR	50s ribosomal protein L19; gene=rpl19	gi|172035717
cce_0801	VFQGVGVER	50s ribosomal protein L19; gene=rpl19	gi|172035717	1					1											1												1								1	1
cce_0804	KVDLINAESR	photosystem II oxygen evolving complex protein PsbP, 23 kD extrinsic protein; gene=psbP	gi|172035720
cce_0804	KVDLINAESREVEGK	photosystem II oxygen evolving complex protein PsbP, 23 kD extrinsic protein; gene=psbP	gi|172035720						1				1																								2				1				1
cce_0806	ALSVFPVKTEEGSIWVDLTDS	unknown; contains a rieske [2Fe-2S] region domain	gi|172035722		1			1	1			1	1	1	1	3	1	1			1		1	1				3	2			1				2	1				2	1		1	1	1		1
cce_0811	HLPTETPQEEVEALIHQLNADERVDGILVQLPLPPHLDTVK	methenyltetrahydrofolate cyclohydrolase; gene=folD	gi|172035727
cce_0811	LLEEYNLDVAGK	methenyltetrahydrofolate cyclohydrolase; gene=folD	gi|172035727							1					1
cce_0811	LLHAIAPEKDADGLHPMNLGHLIR	methenyltetrahydrofolate cyclohydrolase; gene=folD	gi|172035727
cce_0811	LQGNIGRPPGLAVIMVGDNPASAVYVR	methenyltetrahydrofolate cyclohydrolase; gene=folD	gi|172035727
cce_0811	NATVSIAHSR	methenyltetrahydrofolate cyclohydrolase; gene=folD	gi|172035727			1	1				1				1				1			1																				2				1
cce_0811	QGDIIIAAVGKPNLITGEMVKPEAIAIDVGINR	methenyltetrahydrofolate cyclohydrolase; gene=folD	gi|172035727			1
cce_0811	SILVGKPLALMLLEK	methenyltetrahydrofolate cyclohydrolase; gene=folD	gi|172035727			1								1								1				1																1
cce_0811	TPDLGEITR	methenyltetrahydrofolate cyclohydrolase; gene=folD	gi|172035727																							1
cce_0815	VLSALGYDPQFYR	unknown	gi|172035731
cce_0815	YIGPYFDLETMLK	unknown	gi|172035731							1								1	1								1
cce_0818	AIINLDDPYGKR	UDP-N-acetylmuramoylalanyl-D-glutamate--2, 6-diaminopimelate ligase; gene=murE	gi|172035734
cce_0818	LHDLLNNVPSISSLPNHPALER	UDP-N-acetylmuramoylalanyl-D-glutamate--2, 6-diaminopimelate ligase; gene=murE	gi|172035734
cce_0818	LIESLKPEQVWSYSVGDTQADFYTR	UDP-N-acetylmuramoylalanyl-D-glutamate--2, 6-diaminopimelate ligase; gene=murE	gi|172035734
cce_0818	VSVFTNLTQDHLDFHKDMEDYFAAK	UDP-N-acetylmuramoylalanyl-D-glutamate--2, 6-diaminopimelate ligase; gene=murE	gi|172035734															1	1																1								1
cce_0820	KLEMLDSQGNLIAR	unknown	gi|172035736	1				1	2			1	1			1	1			1	1			1					2				1				1
cce_0823	GIPFVVSWFVSNLPSEITR	unknown	gi|172035739			1													1				1			1				1				2	1			1
cce_0831	VGSFDGGFGASYLAR	naphthoate synthase; gene=menB	gi|172035747																																							1
cce_0835	AIVVLGEGR	S-adenosyl-L-homocysteine hydrolase; gene=ahcY	gi|172035751																											1	1			1	1			1	1
cce_0835	AKYDIKDINLAAQGR	S-adenosyl-L-homocysteine hydrolase; gene=ahcY	gi|172035751												1
cce_0835	GKLEPGIYNIPKELDQEIASLK	S-adenosyl-L-homocysteine hydrolase; gene=ahcY	gi|172035751
cce_0835	GLGANVIVTEIDPVR	S-adenosyl-L-homocysteine hydrolase; gene=ahcY	gi|172035751																								1								1
cce_0835	GLGANVIVTEIDPVRAIEAAMDGF	S-adenosyl-L-homocysteine hydrolase; gene=ahcY	gi|172035751								1			2				1	1			1								1					1
cce_0835	GLGANVIVTEIDPVRAIEAAMDGFR	S-adenosyl-L-homocysteine hydrolase; gene=ahcY	gi|172035751			2	1			1	3			3	1			3	1			3	2			2	3			2	1			2	2			1	3				3			2	4
cce_0835	HVQTALDHRPNIIIDDGSDVVATLIK	S-adenosyl-L-homocysteine hydrolase; gene=ahcY	gi|172035751																																1
cce_0835	HVQTALDHRPNIIIDDGSDVVATLIKER	S-adenosyl-L-homocysteine hydrolase; gene=ahcY	gi|172035751							1	1			1	1							1	2			3	1			1	1			1	1			1	1			1	1			1	1
cce_0835	LVAMLKDGVLTFPAMNVNDADTKHFFDNR	S-adenosyl-L-homocysteine hydrolase; gene=ahcY	gi|172035751																																1
cce_0835	QHQMEDIIGTTEETTTGIVR	S-adenosyl-L-homocysteine hydrolase; gene=ahcY	gi|172035751																							1
cce_0835	YGTGQSTLDGIIR	S-adenosyl-L-homocysteine hydrolase; gene=ahcY	gi|172035751																			1	1				1							1	1								1
cce_0843	ALWEAADILLK	putative nicotinamide nucleotide transhydrogenase, subunit alpha 1 (A1); gene=pntA-1	gi|172035759							1				1	1			1	1																				1
cce_0843	AQSMDALSSQANIAGYK	putative nicotinamide nucleotide transhydrogenase, subunit alpha 1 (A1); gene=pntA-1	gi|172035759											1
cce_0843	IAVPKESDLGELR	putative nicotinamide nucleotide transhydrogenase, subunit alpha 1 (A1); gene=pntA-1	gi|172035759
cce_0843	IKQALATLVQA	putative nicotinamide nucleotide transhydrogenase, subunit alpha 1 (A1); gene=pntA-1	gi|172035759
cce_0843	KINAFSMEMIPR	putative nicotinamide nucleotide transhydrogenase, subunit alpha 1 (A1); gene=pntA-1	gi|172035759			1													1							1																	1
cce_0843	KSDVVITTAQVQGK	putative nicotinamide nucleotide transhydrogenase, subunit alpha 1 (A1); gene=pntA-1	gi|172035759			1	1								1	1			1				1
cce_0843	LFPMMTTAAGTIPPAK	putative nicotinamide nucleotide transhydrogenase, subunit alpha 1 (A1); gene=pntA-1	gi|172035759
cce_0843	VAPPGEQQGEEEMNWLKPGATLISFLNPLANPEQVQAL	putative nicotinamide nucleotide transhydrogenase, subunit alpha 1 (A1); gene=pntA-1	gi|172035759							1								1								1
cce_0843	VAPPGEQQGEEEMNWLKPGATLISFLNPLANPEQVQALAQ	putative nicotinamide nucleotide transhydrogenase, subunit alpha 1 (A1); gene=pntA-1	gi|172035759			1																2	1			1
cce_0843	VAPPGEQQGEEEMNWLKPGATLISFLNPLANPEQVQALAQR	putative nicotinamide nucleotide transhydrogenase, subunit alpha 1 (A1); gene=pntA-1	gi|172035759			2	2			2	2			1	1			2	2			2	1			1	2			2	1				2							2	1			1
cce_0843	VAPPGEQQGEEEMNWLKPGATLISFLNPLANPEQVQALAQRK	putative nicotinamide nucleotide transhydrogenase, subunit alpha 1 (A1); gene=pntA-1	gi|172035759
cce_0843	VLVVGAGVAGLQAIATAR	putative nicotinamide nucleotide transhydrogenase, subunit alpha 1 (A1); gene=pntA-1	gi|172035759
cce_0844	ASDVMLGVE	molybdenum-pterin binding protein; gene=mop	gi|172035760
cce_0844	ESAESLALSEGK	molybdenum-pterin binding protein; gene=mop	gi|172035760
cce_0844	ESAESLALSEGKEAYAIIK	molybdenum-pterin binding protein; gene=mop	gi|172035760			2	1			1	2			2	3			2	1			1	1			1	1			2	2			3	1			1	2			2	1			2	2
cce_0844	ESAESLALSEGKEAYAIIKASDVMLGVE	molybdenum-pterin binding protein; gene=mop	gi|172035760			1	1				1															1				1	1				1				1			1	2				1
cce_0844	GMITKESAESLALSEGKEAYAIIK	molybdenum-pterin binding protein; gene=mop	gi|172035760
cce_0844	KVEMGSVNAVVTLEVAPGVEISGMITK	molybdenum-pterin binding protein; gene=mop	gi|172035760																				1																			1	2
cce_0844	KVEMGSVNAVVTLEVAPGVEISGMITKESAESLALSEGKEAYAIIK	molybdenum-pterin binding protein; gene=mop	gi|172035760								1																				1											1				1	1
cce_0844	NTIKGTVK	molybdenum-pterin binding protein; gene=mop	gi|172035760			2	1			1																																				1
cce_0844	NTIKGTVKK	molybdenum-pterin binding protein; gene=mop	gi|172035760
cce_0846	EIKYADGFGQVFPEDKFHIVESLQK	cation-transporting ATPase, E1-E2 ATPase	gi|172035762	1
cce_0846	GAPQVILELSPNKEAIAPQVNAQIDALAQR	cation-transporting ATPase, E1-E2 ATPase	gi|172035762						1												1																			1
cce_0846	KGQAEAVVTSTGVNTFFGK	cation-transporting ATPase, E1-E2 ATPase	gi|172035762
cce_0846	KNALVTR	cation-transporting ATPase, E1-E2 ATPase	gi|172035762														1
cce_0847	AQAVFEDYGFTKPKN	molybdenum ABC transporter, periplasmic binding protein; gene=modA	gi|172035763		1
cce_0847	FVNFLLEEK	molybdenum ABC transporter, periplasmic binding protein; gene=modA	gi|172035763							1
cce_0847	QVLFYVETGNVDAGIVYGTDAK	molybdenum ABC transporter, periplasmic binding protein; gene=modA	gi|172035763
cce_0855	LQPNYQYDNNQR	DUF541-containing protein	gi|172035771
cce_0855	QIDRLETTGIR	DUF541-containing protein	gi|172035771		1
cce_0855	RLVGYVGTNTVSFR	DUF541-containing protein	gi|172035771					1	1				1				1				1			1
cce_0855	TAAEVQQNVAQR	DUF541-containing protein	gi|172035771	1			1		1				1									1																				1
cce_0855	TSSLVSFLQSR	DUF541-containing protein	gi|172035771
cce_0855	VKTEEVGSLLDDAVK	DUF541-containing protein	gi|172035771													1
cce_0860	LGDLLRPLNSEYGK	photosystem II 10 kD phosphoprotein; gene=psbH	gi|172035776	3	3	1		2	1	1	1	1	2	1	1	2	2	1	1	2	2	1		1	3	1	1	1				2	2			1	1			3	2			2	1			1	1
cce_0861	GFQDASKEFENEFK	putative twin-arginine translocation protein TatA/E	gi|172035777	2	2			1	1			2	1			1	1			2	1			1	2				1								2			1					1
cce_0861	GFQDASKEFENEFKR	putative twin-arginine translocation protein TatA/E	gi|172035777																					1
cce_0862	LGVNETASFEEIQAAK	unknown	gi|172035778																																							1
cce_0862	NRLTEEYSNDVKTVEDIEAAYDSIIMER	unknown	gi|172035778																			1																				1	1
cce_0870	LTVDVGDPVTQGQLLAQLDDSLLQAEVGRAEAELAALNSEVIR	hypothetical protein; contains a secretion protein HlyD domain	gi|172035786																																												1
cce_0872	DAATVSWPEGK	putative UCP014873	gi|172035788																	1
cce_0872	DYGINDDFIKDVR	putative UCP014873	gi|172035788														1
cce_0872	EHIIEIR	putative UCP014873	gi|172035788		1															1
cce_0872	EHIIEIRDAATVSWPEGK	putative UCP014873	gi|172035788										1								1			1					1
cce_0872	FDTANGAQEALNKLVPLQKEHIIEIR	putative UCP014873	gi|172035788		1			1								2								1								1													1
cce_0872	LVPLQKEHIIEIR	putative UCP014873	gi|172035788																						1																1
cce_0872	TALTVWKFDTANGAQEALNK	putative UCP014873	gi|172035788																	1
cce_0872	TALTVWKFDTANGAQEALNKLVPLQKEHIIEIR	putative UCP014873	gi|172035788		1																			1																1
cce_0875	EALWEELDQEPTDEQWGK	group 1 sigma-70 RNA polymerase sigma factor A; gene=sigA	gi|172035791											1
cce_0875	GLSFQDLIQEGSLGLIR	group 1 sigma-70 RNA polymerase sigma factor A; gene=sigA	gi|172035791																							1
cce_0877	NVDLANLMDVIAR	geranylgeranyl pyrophosphate synthase; gene=crtE	gi|172035793
cce_0886	AIAMEAMIQYALTEGQEQSK	phosphate ABC transporter, periplasmic phosphate-binding protein; gene=pstS	gi|172035802												1			1	1			1				1	2				1				1							2	1			1
cce_0886	AIAMEAMIQYALTEGQEQSKQLGYVPLPPSVR	phosphate ABC transporter, periplasmic phosphate-binding protein; gene=pstS	gi|172035802																1
cce_0886	ALNPPLEGNVALTGAGASFPAPLYQNWFVQLNK	phosphate ABC transporter, periplasmic phosphate-binding protein; gene=pstS	gi|172035802			2	1			2	2				1				1				1			1					1			1					2			1	2			1	2
cce_0886	EAYVGIFNGTITNWNDPIIAEANPDLQLPDQPITVVHR	phosphate ABC transporter, periplasmic phosphate-binding protein; gene=pstS	gi|172035802			1	1		1	1	1		1	2	1	1	1	2	1			1	1			1	2				1				2				2			1	1			1	1
cce_0886	EKVAAAADVISPDYEIK	phosphate ABC transporter, periplasmic phosphate-binding protein; gene=pstS	gi|172035802
cce_0886	EKVAAAADVISPDYEIKVN	phosphate ABC transporter, periplasmic phosphate-binding protein; gene=pstS	gi|172035802		2		1		3		1	1	2		1	3	1		2	2	2	1	3	1	2				1		1				1		1	1			1	1	1			1
cce_0886	FIGGKGNEGVTASIQQNEGSIGYIEYGYAK	phosphate ABC transporter, periplasmic phosphate-binding protein; gene=pstS	gi|172035802		1				1							1
cce_0886	GTLLLPVTAGSIVMAYNLPGVEGLK	phosphate ABC transporter, periplasmic phosphate-binding protein; gene=pstS	gi|172035802		2	1	1	1		2	2	3	2	1	1	1	3	2	2	1	2	1	2	1		2	1			2	3			1	2		1	2	2			1	2			1	1
cce_0886	HLSSISQEWEASIGQGK	phosphate ABC transporter, periplasmic phosphate-binding protein; gene=pstS	gi|172035802		1	1				1	1	2			2	1	1	1	1	1			1		2	1	1				1								1			3	2				2
cce_0886	LNPPLEGNVALTGAGASFPAPLYQNWFVQLNK	phosphate ABC transporter, periplasmic phosphate-binding protein; gene=pstS	gi|172035802
cce_0886	QNSIPVAELENASGNYIAPTDESASATLDAVTLPENLR	phosphate ABC transporter, periplasmic phosphate-binding protein; gene=pstS	gi|172035802				1					1	2			1				2	1						1				1			1												1
cce_0886	SDGSGTTGVFTK	phosphate ABC transporter, periplasmic phosphate-binding protein; gene=pstS	gi|172035802	1	1				1				1							1
cce_0886	VAAAADVISPDYEIK	phosphate ABC transporter, periplasmic phosphate-binding protein; gene=pstS	gi|172035802
cce_0886	VAAAADVISPDYEIKVN	phosphate ABC transporter, periplasmic phosphate-binding protein; gene=pstS	gi|172035802		1				2			1	1	1		2				1	1					1					1			1	1	1			1			1	1			1	1
cce_0887	IHLQRFDVGSVFEGKPQIGLTISDLMR	phosphate binding protein; gene=ptsS2	gi|172035803										1
cce_0891	FDVLRAEGDLAAANEELTR	unknown; contains an outer membrane efflux protein domain	gi|172035807		1															1	1																								1
cce_0891	FQVEEAYYSLIANQENISSTR	unknown; contains an outer membrane efflux protein domain	gi|172035807
cce_0891	GNFLQAIIQYNQSLNALQR	unknown; contains an outer membrane efflux protein domain	gi|172035807	1	1							1	1							2																				1					1
cce_0891	LRFQAGVGTQTDVINAQR	unknown; contains an outer membrane efflux protein domain	gi|172035807																																						1							1
cce_0891	LRFQAGVGTQTDVINAQRDLSQAR	unknown; contains an outer membrane efflux protein domain	gi|172035807																																		1
cce_0891	NRAELEQQLVQR	unknown; contains an outer membrane efflux protein domain	gi|172035807						1																															1	1			1
cce_0891	QNVATREEALR	unknown; contains an outer membrane efflux protein domain	gi|172035807					1
cce_0897	GHIAATYSGDNAK	gamma-glutamyl phosphate reductase; gene=proA1	gi|172035813
cce_0897	KLGGLSTDDRNQAIEAIAQALETASADIIK	gamma-glutamyl phosphate reductase; gene=proA1	gi|172035813			1								1								1	1																			1
cce_0897	LKGDKLTQNYLNIEAATEEDWKTEYSDLILSIK	gamma-glutamyl phosphate reductase; gene=proA1	gi|172035813
cce_0902	GKPALLVLADGTSFEGLSFGAK	carbamoyl phosphate synthase small subunit; gene=carA	gi|172035818			3	2			2	2			1	1			1	1				1			1	2				2			1	2			2				1	2			1	2
cce_0902	IIVVPADTPPEDILK	carbamoyl phosphate synthase small subunit; gene=carA	gi|172035818
cce_0902	IRSVGAMNGIISTEILDKSELLR	carbamoyl phosphate synthase small subunit; gene=carA	gi|172035818																												1												1				1
cce_0902	STESLPDYLIR	carbamoyl phosphate synthase small subunit; gene=carA	gi|172035818			1				1					1				1			1	1			1	1			1	1			1	1			1	2			1	1				1
cce_0902	SVGAMNGIISTEILDKSELLR	carbamoyl phosphate synthase small subunit; gene=carA	gi|172035818			2	2			3	2			2	2				2			2	2			1				1	1			1				1	1			2	2			2	2
cce_0905	MSQSQLIKTDLTK	rfrA family pentapeptide repeat	gi|172035821
cce_0915	FNFSAEAATSLKSEIDQLMQR	unknown	gi|172035831				1			1				1				2				1				3					2			1	1				1			1	1			1
cce_0915	IIEDLGQYLEQVS	unknown	gi|172035831			1												1									1								1												1
cce_0915	LTTEAELTRIIEDLGQYLEQVS	unknown	gi|172035831																																2											1
cce_0920	AAYRQIFERDLAPYIVQAEFTGLESK	phycobilisome core-membrane linker polypeptide; gene=apcE	gi|172035836							1																								1
cce_0920	AIVAGDPSIIVVNTR	phycobilisome core-membrane linker polypeptide; gene=apcE	gi|172035836			1				1				1												1				2					1
cce_0920	ALELAFR	phycobilisome core-membrane linker polypeptide; gene=apcE	gi|172035836				1				1				1
cce_0920	APLTQKEIQK	phycobilisome core-membrane linker polypeptide; gene=apcE	gi|172035836				1			1	1											1	1			1	1															1	1			1
cce_0920	APLTQKEIQKYNQILATQ	phycobilisome core-membrane linker polypeptide; gene=apcE	gi|172035836			1																1
cce_0920	APLTQKEIQKYNQILATQGIR	phycobilisome core-membrane linker polypeptide; gene=apcE	gi|172035836			1	1																1											1				1	1								1
cce_0920	ARPQLYQTVPVSAISQAEQQDRFLAK	phycobilisome core-membrane linker polypeptide; gene=apcE	gi|172035836			1								1					1							1					1				1				1			1	1
cce_0920	AYSQSISYLESQVK	phycobilisome core-membrane linker polypeptide; gene=apcE	gi|172035836											1													2
cce_0920	AYSQSISYLESQVKNGDISMKEFVR	phycobilisome core-membrane linker polypeptide; gene=apcE	gi|172035836																																							1
cce_0920	DLAPYIVQAEFTGLESK	phycobilisome core-membrane linker polypeptide; gene=apcE	gi|172035836			2	3			3	1			2	1			2	1			2	2			2	1			1	2			1	1			3	5			3	3			3	3
cce_0920	DMSWFLR	phycobilisome core-membrane linker polypeptide; gene=apcE	gi|172035836			1				1
cce_0920	DVYEGQR	phycobilisome core-membrane linker polypeptide; gene=apcE	gi|172035836
cce_0920	EEVQNYFSIVSDGGLAALVDALVDSQEYADYFGEETVPYLR	phycobilisome core-membrane linker polypeptide; gene=apcE	gi|172035836																								1							1
cce_0920	EIQKYNQILATQGIR	phycobilisome core-membrane linker polypeptide; gene=apcE	gi|172035836				1												1								1								2
cce_0920	ELVVPSFEPVVK	phycobilisome core-membrane linker polypeptide; gene=apcE	gi|172035836																							1
cce_0920	EYFRQDAEAQAIVTEYFDVLITEFK	phycobilisome core-membrane linker polypeptide; gene=apcE	gi|172035836																																							1	1				1
cce_0920	EYFRQDAEAQAIVTEYFDVLITEFKAPTPANK	phycobilisome core-membrane linker polypeptide; gene=apcE	gi|172035836				1			1				1									1			1	1			1				2	2			1	1			1	1			1	1
cce_0920	EYTEAFGEDTVPYER	phycobilisome core-membrane linker polypeptide; gene=apcE	gi|172035836																							1									1								1
cce_0920	FGESSTQAVIR	phycobilisome core-membrane linker polypeptide; gene=apcE	gi|172035836			3					1			1	1				1			1	2												1							1	1			1
cce_0920	FLAKTELNELVTYFQSGQK	phycobilisome core-membrane linker polypeptide; gene=apcE	gi|172035836																			1
cce_0920	FLAKTELNELVTYFQSGQKR	phycobilisome core-membrane linker polypeptide; gene=apcE	gi|172035836			1	1			1					1							1	1			1	1			1	1			1	2			1				2				2	1
cce_0920	FVMKPGLSESEKGEIIR	phycobilisome core-membrane linker polypeptide; gene=apcE	gi|172035836			1									1			1	2				1			1	2			2				1	1				2				1
cce_0920	GFIGAMVNSMEYLQLFGEDTVPYR	phycobilisome core-membrane linker polypeptide; gene=apcE	gi|172035836			2	1			1	2			1	2			2	2			1	3			3	2			2	2			3	2				2			1	2			1	1
cce_0920	GFIGAMVNSMEYLQLFGEDTVPYRR	phycobilisome core-membrane linker polypeptide; gene=apcE	gi|172035836			1				1					1								1				1							1	1				1							1
cce_0920	GFYALVDAMIDSK	phycobilisome core-membrane linker polypeptide; gene=apcE	gi|172035836
cce_0920	GFYALVDAMIDSKEYTEAFGEDTVPYER	phycobilisome core-membrane linker polypeptide; gene=apcE	gi|172035836												2				2																			1
cce_0920	GGSSLARPQLYQTVPVSAISQAEQQDR	phycobilisome core-membrane linker polypeptide; gene=apcE	gi|172035836				1			1	1				2			1								1				1	1			1	1			1	1			1	1			1
cce_0920	GGSSLARPQLYQTVPVSAISQAEQQDRFLAK	phycobilisome core-membrane linker polypeptide; gene=apcE	gi|172035836			1	2			1	2			1	1			1	1			1	1			1	2			1	1			1	2			1	1			1	2			1	2
cce_0920	IFERDLAPYIVQAEFTGLESK	phycobilisome core-membrane linker polypeptide; gene=apcE	gi|172035836																1
cce_0920	IFKLLTTTDKVALQNAIR	phycobilisome core-membrane linker polypeptide; gene=apcE	gi|172035836		2				2							1
cce_0920	KGFYALVDAMIDSK	phycobilisome core-membrane linker polypeptide; gene=apcE	gi|172035836			1									1								2			1	1								1							1				1
cce_0920	KGFYALVDAMIDSKEYTEAFGEDTVPYER	phycobilisome core-membrane linker polypeptide; gene=apcE	gi|172035836				1			2					1			1	1				1			1	1				2								1			2	1			1
cce_0920	KQFFEPFINSR	phycobilisome core-membrane linker polypeptide; gene=apcE	gi|172035836			1	1			1	1											1	1			1				1	2			1	2			1				1	1			1	2
cce_0920	LAIAQTITTNSDLIVSR	phycobilisome core-membrane linker polypeptide; gene=apcE	gi|172035836			2	3			1	1			1	1			1	1			1	1			1	1			1	1				2			1	1			1	2			1	1
cce_0920	LARPQLYQTVPVSAISQAEQQDRFLAK	phycobilisome core-membrane linker polypeptide; gene=apcE	gi|172035836			1	1																1																				1				1
cce_0920	LGNGEITVK	phycobilisome core-membrane linker polypeptide; gene=apcE	gi|172035836
cce_0920	LGNGEITVKEFIEGLGCSDLYIKEFYTPYPNTK	phycobilisome core-membrane linker polypeptide; gene=apcE	gi|172035836			1	1			1	1			1	1			1				2				2	1			1	1			1	2				2							1	2
cce_0920	LKVAEIKLENGDITLREFIK	phycobilisome core-membrane linker polypeptide; gene=apcE	gi|172035836																															1												1
cce_0920	LLTTTDKVALQNAIR	phycobilisome core-membrane linker polypeptide; gene=apcE	gi|172035836	1	1				1			1	1				2								1
cce_0920	MARPGAIGEDIGKR	phycobilisome core-membrane linker polypeptide; gene=apcE	gi|172035836											1									3			1																	1
cce_0920	NGDISMKEFVR	phycobilisome core-membrane linker polypeptide; gene=apcE	gi|172035836			1									2							1	1
cce_0920	NPSKSPAPFSKDTK	phycobilisome core-membrane linker polypeptide; gene=apcE	gi|172035836														1
cce_0920	PYIVQAEFTGLESK	phycobilisome core-membrane linker polypeptide; gene=apcE	gi|172035836
cce_0920	QDAEAQAIVTEYFDVLITEFK	phycobilisome core-membrane linker polypeptide; gene=apcE	gi|172035836							1																																	1
cce_0920	QDAEAQAIVTEYFDVLITEFKAPTPANK	phycobilisome core-membrane linker polypeptide; gene=apcE	gi|172035836															1	1							1	1				1			1	1											1	1
cce_0920	QEMNAYFDLASK	phycobilisome core-membrane linker polypeptide; gene=apcE	gi|172035836
cce_0920	QFFEPFINSR	phycobilisome core-membrane linker polypeptide; gene=apcE	gi|172035836				1												1				1				1																1
cce_0920	QIFERDLAPYIVQAEFTGLESK	phycobilisome core-membrane linker polypeptide; gene=apcE	gi|172035836			3	2			2	3			3	2			3	2			3	3			4	1			1	3			1	3			1	2			2	3			1	2
cce_0920	QKFVMKPGLSESEKGEIIR	phycobilisome core-membrane linker polypeptide; gene=apcE	gi|172035836			1				2	1			1				1	1															1					1			2	1
cce_0920	QVFGRDVYEGQR	phycobilisome core-membrane linker polypeptide; gene=apcE	gi|172035836												1																															1
cce_0920	RVDKEVTPR	phycobilisome core-membrane linker polypeptide; gene=apcE	gi|172035836																																							1
cce_0920	SLRDMSWFLR	phycobilisome core-membrane linker polypeptide; gene=apcE	gi|172035836			1	1			1	1			1	1			2	1			1	2			1	1			1	1				1				1			1	1			1	1
cce_0920	SMEYLQLFGEDTVPYR	phycobilisome core-membrane linker polypeptide; gene=apcE	gi|172035836
cce_0920	SSDDLQGLELPQSYFNASLTR	phycobilisome core-membrane linker polypeptide; gene=apcE	gi|172035836
cce_0920	TELNELVTYFQSGQK	phycobilisome core-membrane linker polypeptide; gene=apcE	gi|172035836			2	2			2	2			1	1			1	1			1	2			2	2				1			1	3				1			1	2			1	1
cce_0920	TELNELVTYFQSGQKR	phycobilisome core-membrane linker polypeptide; gene=apcE	gi|172035836			1				1								1	1				1			1	1			1	2			1				1	1				1
cce_0920	VAEIKLENGDITLREFIK	phycobilisome core-membrane linker polypeptide; gene=apcE	gi|172035836																				1
cce_0920	VDKEVTPR	phycobilisome core-membrane linker polypeptide; gene=apcE	gi|172035836
cce_0920	VIELGTK	phycobilisome core-membrane linker polypeptide; gene=apcE	gi|172035836								1												1
cce_0920	VIELGTKHFLGR	phycobilisome core-membrane linker polypeptide; gene=apcE	gi|172035836			1	1			1					1				1			1	1			1	1				2			1	1				1							1
cce_0920	YNQILATQGIR	phycobilisome core-membrane linker polypeptide; gene=apcE	gi|172035836
cce_0920	YRQIFERDLAPYIVQAEFTGLESK	phycobilisome core-membrane linker polypeptide; gene=apcE	gi|172035836			1	1																1
cce_0920	YVTYAIVAGDPSIIVVNTR	phycobilisome core-membrane linker polypeptide; gene=apcE	gi|172035836			2	1			2	1			2	3		1	1	2			2	3			3	3			1	2			2	3			2	3			4	1			2	3
cce_0924	ALVPGGISEQILFFPTLEDLK	unknown; contains a glycosyl transferase, family 9 domain	gi|172035840							1	1			1	1				1				1
cce_0924	ALVPGGISEQILFFPTLEDLKIQYPNAIIDVLVEPR	unknown; contains a glycosyl transferase, family 9 domain	gi|172035840
cce_0924	IALPKDDIPWAEAEQK	unknown; contains a glycosyl transferase, family 9 domain	gi|172035840									1	1				2				1							1				2	1			1				1								1	1
cce_0924	IALPKDDIPWAEAEQKR	unknown; contains a glycosyl transferase, family 9 domain	gi|172035840									2	1							1	1				1			1	1			1					1			1					1				1
cce_0924	ILALVPGGISEQILFFPTLEDLK	unknown; contains a glycosyl transferase, family 9 domain	gi|172035840	1					1			2				1	1			2	2			1					1			2	1								1	1	1					1	1
cce_0924	ILALVPGGISEQILFFPTLEDLKIQYPNAIIDVLVEPR	unknown; contains a glycosyl transferase, family 9 domain	gi|172035840		1			1												1	1			1																				1
cce_0924	IQYPNAIIDVLVEPR	unknown; contains a glycosyl transferase, family 9 domain	gi|172035840	1	3			1				1			1	2	1	1		1	1	1	1	1			1	1	1				1			1				1	2			2	2			2	2
cce_0924	KRLPPDDDRFIGIQSSTYNLGDIQASK	unknown; contains a glycosyl transferase, family 9 domain	gi|172035840	1	1								1												2								1			1					1								1
cce_0924	LPPDDDRFIGIQSSTYNLGDIQASK	unknown; contains a glycosyl transferase, family 9 domain	gi|172035840		1															1				1									1							1
cce_0924	MRILALVPGGISEQILFFPTLEDLKIQYPNAIIDVLVEPR	unknown; contains a glycosyl transferase, family 9 domain	gi|172035840
cce_0924	PGGISEQILFFPTLEDLK	unknown; contains a glycosyl transferase, family 9 domain	gi|172035840	2	1											1				1	1
cce_0924	PGGISEQILFFPTLEDLKIQYPNAIIDVLVEPR	unknown; contains a glycosyl transferase, family 9 domain	gi|172035840																		2
cce_0924	PTLEDLKIQYPNAIIDVLVEPR	unknown; contains a glycosyl transferase, family 9 domain	gi|172035840																	3	1
cce_0924	RLPPDDDRFIGIQSSTYNLGDIQASK	unknown; contains a glycosyl transferase, family 9 domain	gi|172035840																														1
cce_0927	LVHPETSEAAHQQLVEDAEAILQALKLPYR	seryl-tRNA synthetase; gene=serS	gi|172035843																				1
cce_0938	MGQDLGYQLADAESTLVAETIGGNVEYVLR	unknown	gi|172035854
cce_0938	NVEFTIDNHQLIAPVAWLQTLTDTEQSLLGR	unknown	gi|172035854			1	2			1	1			1									1			1				1				2				1								2	1
cce_0945	FILLVAEPQMLGFVR	unknown	gi|172035861																											1
cce_0945	GIKLEELAKDLCK	unknown	gi|172035861																												1
cce_0949	AYTDISLFDNADEIAEK	methionyl-tRNA formyltransferase; gene=fmt	gi|172035865
cce_0949	AYTDISLFDNADEIAEKLANQGADLLIETLEK	methionyl-tRNA formyltransferase; gene=fmt	gi|172035865																1
cce_0949	NFGPVIQTGEGLLLLSEIQR	methionyl-tRNA formyltransferase; gene=fmt	gi|172035865																				1
cce_0949	NSQADVFVVVAYGQILSSEILQMPK	methionyl-tRNA formyltransferase; gene=fmt	gi|172035865																																											1
cce_0949	QTGITTMLMDEGMDTGDMLLK	methionyl-tRNA formyltransferase; gene=fmt	gi|172035865																																							1
cce_0953	LYRPFAAEKLIKTLPKTVKKIAVLDR	pyruvate oxidoreductase; gene=nifJ	gi|172035869																	1
cce_0953	SLAAQALSIFGDHGDVMAAR	pyruvate oxidoreductase; gene=nifJ	gi|172035869
cce_0953	SLASDIGETLATGILNAQQKDEADIFEQRER	pyruvate oxidoreductase; gene=nifJ	gi|172035869																								1
cce_0953	VTMLQSVADYLVKK	pyruvate oxidoreductase; gene=nifJ	gi|172035869
cce_0954	AFVFLDPYGLSIDWETITK	unknown	gi|172035870																																				1
cce_0954	EIIKAEWLADLYTK	unknown	gi|172035870
cce_0954	TIFQYVSQPVLMK	unknown	gi|172035870
cce_0958	GMDLISSVHVGR	putative peptidase M4, thermolysin	gi|172035874
cce_0958	NLNSQSDFQEAADMTYQVAGQLFGNGSLEQQAVK	putative peptidase M4, thermolysin	gi|172035874			1				1	1			1	1			1	1			2	1			1	1				1			1	1							1	1				1
cce_0958	REGEDPTGDSAVDEAYDHAGITYDFYK	putative peptidase M4, thermolysin	gi|172035874												1
cce_0966	KMVDQGWDILTSNQSLSAFGELLDKAWVAKR	putative GHMP kinase, LmbP protein; gene=lmbP	gi|172035882
cce_0966	LLGAGAGGFMLFFAPPEVHPK	putative GHMP kinase, LmbP protein; gene=lmbP	gi|172035882																			1													1
cce_0966	MVDQGWDILTSNQSLSAFGELLDKAWVAK	putative GHMP kinase, LmbP protein; gene=lmbP	gi|172035882																												1
cce_0966	MVDQGWDILTSNQSLSAFGELLDKAWVAKR	putative GHMP kinase, LmbP protein; gene=lmbP	gi|172035882			1									1											1				1	1															1
cce_0972	YRVDGIPHFVFIDDQGK	thioredoxin; gene=trxA1	gi|172035888						1
cce_0975	AITLVATIADDNDEKLIETYGGNPIQNN	unknown	gi|172035891							1									1			1	1				1											1	1			1				1
cce_0975	AVADLSPGEISR	unknown	gi|172035891								1							1	1			1
cce_0975	AVADLSPGEISRAITLVATIADDNDEKLIETYGGNPIQNN	unknown	gi|172035891																				1
cce_0975	FGIMNNQIVVLSQR	unknown	gi|172035891			1				1					1				1			1	1			1	1				1				1							1	2			1	1
cce_0975	FQYGSVETYVQLTGETEEDLLTVWSPVLSLPAKDELGLMR	unknown	gi|172035891			1	1			1	2				1			1	2			1	1			1	1			1	1			1	2			1	2			1	1			2	2
cce_0975	FQYGSVETYVQLTGETEEDLLTVWSPVLSLPAKDELGLMRK	unknown	gi|172035891			1	1				1			1	1			2	2			1	1			1				1	1			1	2				1			2	2			2	1
cce_0975	KLLEMNGGETLETR	unknown	gi|172035891																			1																				1
cce_0975	LLEMNGGETLETR	unknown	gi|172035891							1								1
cce_0987	ALNDLLKNNPEQTDFGKEIIPGAAK	glucose-1-phosphate adenylyltransferase; gene=glgC1	gi|172035903
cce_0987	DYNLQAYLFK	glucose-1-phosphate adenylyltransferase; gene=glgC1	gi|172035903
cce_0987	ETGADITLSVVPIDEKR	glucose-1-phosphate adenylyltransferase; gene=glgC1	gi|172035903
cce_0987	HRETGADITLSVVPIDEKR	glucose-1-phosphate adenylyltransferase; gene=glgC1	gi|172035903																															1								1	1
cce_0987	IGQNVTIVNKENIEESNREDDGFYIR	glucose-1-phosphate adenylyltransferase; gene=glgC1	gi|172035903																																							1	1
cce_0987	IHNSVLGIR	glucose-1-phosphate adenylyltransferase; gene=glgC1	gi|172035903
cce_0987	IYVLTQFNSASLNR	glucose-1-phosphate adenylyltransferase; gene=glgC1	gi|172035903																												1															1
cce_0987	MDYSDFVKR	glucose-1-phosphate adenylyltransferase; gene=glgC1	gi|172035903								1																															2
cce_0987	NNPEQTDFGKEIIPGAAKDYNLQAYLFK	glucose-1-phosphate adenylyltransferase; gene=glgC1	gi|172035903																																1							1	1
cce_0987	QSLLDQGKIPVGIGK	glucose-1-phosphate adenylyltransferase; gene=glgC1	gi|172035903												1								1											1								1
cce_0987	QYGWLFDEWDVDEYLILSGDHLYR	glucose-1-phosphate adenylyltransferase; gene=glgC1	gi|172035903																								1								1							1
cce_0987	RAIVDKNAR	glucose-1-phosphate adenylyltransferase; gene=glgC1	gi|172035903			1					2				2							1	1																			1
cce_0987	TYNFTGFHDGFVEVLAAQQTTENPSWFQGTADAVR	glucose-1-phosphate adenylyltransferase; gene=glgC1	gi|172035903
cce_0987	VLAIILGGGAGTR	glucose-1-phosphate adenylyltransferase; gene=glgC1	gi|172035903																											1				1				1								2
cce_0989	ADVTEAKAKVTVDKDPVPTSFEK	photosystem I P700 chlorophyll a apoprotein subunit Ia; gene=psaA	gi|172035905					1	1				2			2	1											3	2							2	3							4	1			1	1
cce_0989	ADVTEAKAKVTVDKDPVPTSFEKWGKPGHFDR	photosystem I P700 chlorophyll a apoprotein subunit Ia; gene=psaA	gi|172035905																									1	1
cce_0989	AKVTVDKDPVPTSFEK	photosystem I P700 chlorophyll a apoprotein subunit Ia; gene=psaA	gi|172035905	7	5	2	1	5	6	3	2	1	4	2	2	4	6	1	2	7	3	2	2	3	5	3	2	4	2			4	4			4	4			4	5			4	3			2	1
cce_0989	AKVTVDKDPVPTSFEKWGKPGHFDR	photosystem I P700 chlorophyll a apoprotein subunit Ia; gene=psaA	gi|172035905	3	3			2	4			4	2			2	3			3	2			3	3			2	5			4	3			4	4			3	2			4	4			5	1
cce_0989	AKVTVDKDPVPTSFEKWGKPGHFDRTLAR	photosystem I P700 chlorophyll a apoprotein subunit Ia; gene=psaA	gi|172035905					1	1			1																	1							1	1											1
cce_0989	AKVTVDKDPVPTSFEKWGKPGHFDRTLARGPK	photosystem I P700 chlorophyll a apoprotein subunit Ia; gene=psaA	gi|172035905
cce_0989	ALSIIQGRAVGVAHYLLGGIVTTWAFFLAR	photosystem I P700 chlorophyll a apoprotein subunit Ia; gene=psaA	gi|172035905
cce_0989	ALSIIQGRAVGVAHYLLGGIVTTWAFFLARSLSIG	photosystem I P700 chlorophyll a apoprotein subunit Ia; gene=psaA	gi|172035905																	2	3							2					2			2								1					2
cce_0989	AVGVAHYLLGGIVTTWAFFLARSLSIG	photosystem I P700 chlorophyll a apoprotein subunit Ia; gene=psaA	gi|172035905																	2	1							2
cce_0989	DPVPTSFEK	photosystem I P700 chlorophyll a apoprotein subunit Ia; gene=psaA	gi|172035905		1			2	1			1				1	1			1	1			1	2			1	1			1	1			1	2			1	1				1
cce_0989	DPVPTSFEKWGKPGHFDR	photosystem I P700 chlorophyll a apoprotein subunit Ia; gene=psaA	gi|172035905									1	1											1	1			1	1			1	1			1	2											1	1
cce_0989	DYDPAKNVNNLLDR	photosystem I P700 chlorophyll a apoprotein subunit Ia; gene=psaA	gi|172035905	1	1				1							1	1			1	1			1								1				1				1	1
cce_0989	KAKVTVDKDPVPTSFEK	photosystem I P700 chlorophyll a apoprotein subunit Ia; gene=psaA	gi|172035905						1																				1							1				1	1				2
cce_0989	KAKVTVDKDPVPTSFEKWGKPGHFDR	photosystem I P700 chlorophyll a apoprotein subunit Ia; gene=psaA	gi|172035905
cce_0989	LLDAGVAPGDIPLPHEFILDASK	photosystem I P700 chlorophyll a apoprotein subunit Ia; gene=psaA	gi|172035905	1	3			1	3			2	1			1	2			1	3			2				2	1			1	1			1	1			1	1			1	2
cce_0989	PVPTSFEKWGKPGHFDR	photosystem I P700 chlorophyll a apoprotein subunit Ia; gene=psaA	gi|172035905									1																	1
cce_0989	TLARGPK	photosystem I P700 chlorophyll a apoprotein subunit Ia; gene=psaA	gi|172035905														1
cce_0989	TTTWIWNLHADAHDFDSQTSDLEDVSR	photosystem I P700 chlorophyll a apoprotein subunit Ia; gene=psaA	gi|172035905		1							2				1	1			2	2			1								1	2			1					1
cce_0989	VAPAIQPR	photosystem I P700 chlorophyll a apoprotein subunit Ia; gene=psaA	gi|172035905	1	1			1	1			1									1			1								1	1
cce_0989	VAPAIQPRALSIIQGRAVGVAHYLLGGIVTTWAFFLARSLSIG	photosystem I P700 chlorophyll a apoprotein subunit Ia; gene=psaA	gi|172035905																									1								1
cce_0989	VTVDKDPVPTSFEK	photosystem I P700 chlorophyll a apoprotein subunit Ia; gene=psaA	gi|172035905	5	5	2	2	3	4	3	2	5	4	1	1	4	4	2	1	6	5	3	1	4	15	1	3	4	5			5	5		1	4	4			6	6	1		5	4			5	4
cce_0989	VTVDKDPVPTSFEKWGKPGHFDR	photosystem I P700 chlorophyll a apoprotein subunit Ia; gene=psaA	gi|172035905	3	4	1		3	3	1	1	4	3	1	1	2	3			5	2		1	3	7			4	3			4	4			4	4			3	4			3	3			3	4
cce_0989	VTVDKDPVPTSFEKWGKPGHFDRTLAR	photosystem I P700 chlorophyll a apoprotein subunit Ia; gene=psaA	gi|172035905																										1							1	1
cce_0989	VTVDKDPVPTSFEKWGKPGHFDRTLARGPK	photosystem I P700 chlorophyll a apoprotein subunit Ia; gene=psaA	gi|172035905
cce_0989	WGKPGHFDR	photosystem I P700 chlorophyll a apoprotein subunit Ia; gene=psaA	gi|172035905	1	2	1		2	1	1			2			3	2	1		1	2	1		1	3	1		1	4				3			1	1			2	3	1	1	1	2				2
cce_0989	WGKPGHFDRTLAR	photosystem I P700 chlorophyll a apoprotein subunit Ia; gene=psaA	gi|172035905					1									1							1				1	1				1			1								1				1
cce_0989	WGKPGHFDRTLARGPK	photosystem I P700 chlorophyll a apoprotein subunit Ia; gene=psaA	gi|172035905						1																												1
cce_0990	ATKFPKFSQDLAQDPTTR	photosystem I P700 chlorophyll a apoprotein subunit Ib; gene=psaB	gi|172035906						1							1	1											1	1			2	1			1	1			1				1
cce_0990	DFGYSFPCDGPGR	photosystem I P700 chlorophyll a apoprotein subunit Ib; gene=psaB	gi|172035906
cce_0990	DKPVALSIVQARLVGLAHFTVGYVLTYAAFLIASTAGKFG	photosystem I P700 chlorophyll a apoprotein subunit Ib; gene=psaB	gi|172035906
cce_0990	DYDPEANKDNVLAR	photosystem I P700 chlorophyll a apoprotein subunit Ib; gene=psaB	gi|172035906																		1
cce_0990	EILNTHKPPSGK	photosystem I P700 chlorophyll a apoprotein subunit Ib; gene=psaB	gi|172035906		1								1
cce_0990	FPKFSQDLAQDPTTR	photosystem I P700 chlorophyll a apoprotein subunit Ib; gene=psaB	gi|172035906
cce_0990	FSQDLAQDPTTR	photosystem I P700 chlorophyll a apoprotein subunit Ib; gene=psaB	gi|172035906	5	4		1	6	5		1	4	5			4	4		1	4	3		2	3	3	1	1	4	4			4	3			5	4			3	4			3	4			3	4
cce_0990	FSQDLAQDPTTRR	photosystem I P700 chlorophyll a apoprotein subunit Ib; gene=psaB	gi|172035906																					1
cce_0990	IWYGIATAHDFETHDGMTEENLYQK	photosystem I P700 chlorophyll a apoprotein subunit Ib; gene=psaB	gi|172035906
cce_0990	LNHHLAGLFGVSSLAWTGHLVHVAIPEAR	photosystem I P700 chlorophyll a apoprotein subunit Ib; gene=psaB	gi|172035906		1			1					1				1							1				1	1			1	1								1
cce_0990	LVGLAHFTVGYVLTYAAFLIASTAGKFG	photosystem I P700 chlorophyll a apoprotein subunit Ib; gene=psaB	gi|172035906																	2	1							1
cce_0990	QILIEPVFAQWIQAAHGK	photosystem I P700 chlorophyll a apoprotein subunit Ib; gene=psaB	gi|172035906													1
cce_0990	RIWYGIATAHDFETHDGMTEENLYQK	photosystem I P700 chlorophyll a apoprotein subunit Ib; gene=psaB	gi|172035906
cce_0990	WKDKPVALSIVQAR	photosystem I P700 chlorophyll a apoprotein subunit Ib; gene=psaB	gi|172035906
cce_0990	WKDKPVALSIVQARLVGLAHFTVGYVLTYAAFLIASTAGK	photosystem I P700 chlorophyll a apoprotein subunit Ib; gene=psaB	gi|172035906
cce_0990	WKDKPVALSIVQARLVGLAHFTVGYVLTYAAFLIASTAGKFG	photosystem I P700 chlorophyll a apoprotein subunit Ib; gene=psaB	gi|172035906																		3							2
cce_0994	DKLEEIETNYPDNFELTYAISR	ferredoxin-NADP oxidoreductase; gene=petH	gi|172035910			2				1	2			2				1	2			2	1			3	1				3				2				1			2	1				1
cce_0994	EMLLPDDEDANIVMLATGTGIAPFR	ferredoxin-NADP oxidoreductase; gene=petH	gi|172035910			4	4			4	4			4	2			3	3			4	3			2	4			4	4			2	4			3	4			3	3			3	5
cce_0994	GMESGIEEGLSPFAAK	ferredoxin-NADP oxidoreductase; gene=petH	gi|172035910			3	3			2	4			2	3			1	4			2	4			4	3				3			4	2			1	1			5	3			3	4
cce_0994	HGDKGDDKTVSLCVR	ferredoxin-NADP oxidoreductase; gene=petH	gi|172035910			1				1	1
cce_0994	LWTMLQDPK	ferredoxin-NADP oxidoreductase; gene=petH	gi|172035910			1									1				1				1																				1
cce_0994	LYSIASTR	ferredoxin-NADP oxidoreductase; gene=petH	gi|172035910												1			1					2			1																	2
cce_0994	MFFEKHEDYK	ferredoxin-NADP oxidoreductase; gene=petH	gi|172035910																																							1	1
cce_0994	MFFEKHEDYKFK	ferredoxin-NADP oxidoreductase; gene=petH	gi|172035910			1				1	1			1	1			1	1			1	2			1	1				1				1			2	1			1	2			1	2
cce_0994	MFFEKHEDYKFKGK	ferredoxin-NADP oxidoreductase; gene=petH	gi|172035910																1			1
cce_0994	MYIQHR	ferredoxin-NADP oxidoreductase; gene=petH	gi|172035910			1					1				1				1			1	1				1															1
cce_0994	PDDEDANIVMLATGTGIAPFR	ferredoxin-NADP oxidoreductase; gene=petH	gi|172035910
cce_0994	QGVEWSDFVK	ferredoxin-NADP oxidoreductase; gene=petH	gi|172035910															1				1	1																			1					1
cce_0994	QGVEWSDFVKK	ferredoxin-NADP oxidoreductase; gene=petH	gi|172035910												1							1
cce_0994	QLEYQHPETNETVYGVCSTHLCNLEVGADVAITGPVGK	ferredoxin-NADP oxidoreductase; gene=petH	gi|172035910																							1																1	1
cce_0994	SWLIFGVPYTANILYK	ferredoxin-NADP oxidoreductase; gene=petH	gi|172035910							2				2	1			1				1	2				1				2				1								1			2	1
cce_0994	SWLIFGVPYTANILYKDKLEEIETNYPDNFELTYAISR	ferredoxin-NADP oxidoreductase; gene=petH	gi|172035910			2				2	1			2				1	2			2	2			1				1	1			1	1			1	1			1	1			1	1
cce_0994	THLYMCGLK	ferredoxin-NADP oxidoreductase; gene=petH	gi|172035910			1
cce_0994	THLYMCGLKGMESGIEEGLSPFAAK	ferredoxin-NADP oxidoreductase; gene=petH	gi|172035910			1
cce_0994	TKVPVNIYKPKDPFIGK	ferredoxin-NADP oxidoreductase; gene=petH	gi|172035910			1	1		1	1	1			1	1			1				1	1	1		1	1			1	1				1				1							1
cce_0994	VAEQAEK	ferredoxin-NADP oxidoreductase; gene=petH	gi|172035910
cce_0994	VAEQAEKLWTMLQDPK	ferredoxin-NADP oxidoreductase; gene=petH	gi|172035910			3	3			2	2			3	3			1	3			2	3			2	2			1	4			1	3			2	4			2	3			1	1
cce_0994	VPVNIYKPKDPFIGK	ferredoxin-NADP oxidoreductase; gene=petH	gi|172035910
cce_0995	AAGVTALNPK	phosphoribulokinase; gene=prk	gi|172035911																								1															1
cce_0995	ANNFDLMYEQIK	phosphoribulokinase; gene=prk	gi|172035911			1	2			2	2			1				1	1			1				1	1				1			1	1				1			1	1			1	1
cce_0995	DYPGSTNGTGLFQVLVGLK	phosphoribulokinase; gene=prk	gi|172035911
cce_0995	ELVDFGVYLDISDEVK	phosphoribulokinase; gene=prk	gi|172035911												1																								1			1					1
cce_0995	GHSYEDVLASINAR	phosphoribulokinase; gene=prk	gi|172035911																							1
cce_0995	KAAGVTALNPK	phosphoribulokinase; gene=prk	gi|172035911			1																																					1
cce_0995	KPDFTAYIEPQKQYADVVIQVLPTQLIEDHESK	phosphoribulokinase; gene=prk	gi|172035911																																							1
cce_0995	KPDFTAYIEPQKQYADVVIQVLPTQLIEDHESKLL	phosphoribulokinase; gene=prk	gi|172035911																																								1
cce_0995	KPDFTAYIEPQKQYADVVIQVLPTQLIEDHESKLLR	phosphoribulokinase; gene=prk	gi|172035911
cce_0995	LTDLFGEEFMTVICLDDYHSLDRK	phosphoribulokinase; gene=prk	gi|172035911			1				1																								1	1
cce_0995	MRETYEKLTADQQVPAQV	phosphoribulokinase; gene=prk	gi|172035911			1
cce_0995	MYYGPDNFMGNEVSILEVDGQFDNLEEMIYIESHLS	phosphoribulokinase; gene=prk	gi|172035911
cce_0995	MYYGPDNFMGNEVSILEVDGQFDNLEEMIYIESHLSK	phosphoribulokinase; gene=prk	gi|172035911																															1	1							1	1			1	1
cce_0995	RLTDLFGEEFMTVICLDDYHSLDR	phosphoribulokinase; gene=prk	gi|172035911				1																			1				1	1				2
cce_0995	TGTKYYGEMTELLLQHKDYPGSTNGTGLFQVLVGLK	phosphoribulokinase; gene=prk	gi|172035911																							1									1
cce_0995	VVVIEGLHPLFDER	phosphoribulokinase; gene=prk	gi|172035911
cce_0995	YYGEMTELLLQHKDYPGSTNGTGLFQVLVGLK	phosphoribulokinase; gene=prk	gi|172035911			1	2				1							1								2	1				1							1	1				1			1	1
cce_0996	AVDTEFQR	unknown	gi|172035912
cce_0996	FDQLEEGQR	unknown	gi|172035912																	1
cce_0996	ITIEKTELQGDKK	unknown	gi|172035912	1	1																				1															1
cce_0996	QTTIKEDIEPVIVGQNK	unknown	gi|172035912	1	1							1	1							1	1											1								1
cce_0996	QTTIKEDIEPVIVGQNKLKEDIKNLK	unknown	gi|172035912																																										1
cce_0997	GGIYTENGLDILSIR	glutamate dehydrogenase; gene=gdhA	gi|172035913
cce_0999	FGLPELLATASFGHIIGAGIILGLSNAGLL	photosystem I reaction center subunit X; gene=psaK2	gi|172035915																	2	1
cce_0999	KKFGLPELLATASFGHIIGAGIILGLSNAGLL	photosystem I reaction center subunit X; gene=psaK2	gi|172035915																		1
cce_1001	TAIAEGLAQR	ATP-dependent Clp protease, regulatory subunit; gene=clpC1	gi|172039160																																								1
cce_1003	LSAKGYKCIYLDEKLSAGLAPENISGRLSQR	UDP-glucose-beta-D-glucan glucosyltransferase	gi|172035919			1
cce_1009	LSQDIEFCEILSQLLAEDDHVIEAR	unknown	gi|172035925			1																									1
cce_1016	GQQTAENLKQLLENQNIIK	ribonuclease D; gene=rnd	gi|172035932			1								2				1	1
cce_1016	VIPLFVELDLMYYKDIFEH	ribonuclease D; gene=rnd	gi|172035932			1					1							1	1			1				1	1			1	1				1			1								1	1
cce_1016	YLIPLKEQLITMLQR	ribonuclease D; gene=rnd	gi|172035932			1				1	1							1	1				1			1									1							1
cce_1017	LMADGGNVELVEIEGPIVK	NifU-like protein	gi|172035933			1				1	1				1			2	1			1	1			1	1				1				3							1
cce_1018	ATTTIATVLEAGAEAVQTFSDIDKLIAVSEQWLPEKR	putative 2-phosphosulfolactate phosphatase	gi|172035934			1	1								1			2				1	2			1	1			2	2			1	1							1				1
cce_1018	TTIATVLEAGAEAVQTFSDIDKLIAVSEQWLPEKR	putative 2-phosphosulfolactate phosphatase	gi|172035934																1				1											1
cce_1018	TVLEAGAEAVQTFSDIDKLIAVSEQWLPEKR	putative 2-phosphosulfolactate phosphatase	gi|172035934												1				1			1	1
cce_1029	FALVHDPDILELAVQKIDQFLGSVNILR	aminotransferase, class I and II	gi|172035945																			2								1	1			1	2			2									1
cce_1031	AEDPEKVLEQTIMDMGEDLIQLK	putative PspA/IM30	gi|172035947			2	1			2	3				1			1	3				1			2				1	1				1				1			1				1	1
cce_1031	AKLALSKGEESLAR	putative PspA/IM30	gi|172035947		1			1	1			1	1				1		1	1	1								1			1	1							1	1				1
cce_1031	AKLALSKGEESLAREALVR	putative PspA/IM30	gi|172035947																																		1
cce_1031	ANEALQSTMSGLNTSGSMAAFER	putative PspA/IM30	gi|172035947													1				1	2							1	1			1					1
cce_1031	ANLNDLVSKAEDPEKVLEQTIMDMGEDLIQLK	putative PspA/IM30	gi|172035947								1			2			2		2	2	1	2					1
cce_1031	KAEDPEKVLEQTIMDMGEDLIQLK	putative PspA/IM30	gi|172035947																1															1	1			1	1
cce_1031	KKSYTETATTLKEQLEQQSGQIETMR	putative PspA/IM30	gi|172035947
cce_1031	KKSYTETATTLKEQLEQQSGQIETMRR	putative PspA/IM30	gi|172035947	1									2			1	1															1	1			1												1
cce_1031	LALSKGEESLAR	putative PspA/IM30	gi|172035947	2	2	1	2	1	2	2	1			1	1	1			1	1			2	2	2		1	2				1		1	1					1		1
cce_1031	LALSKGEESLAREALVR	putative PspA/IM30	gi|172035947		1				1				1																1								1				1				1
cce_1031	LNDLVSKAEDPEKVLEQTIMDMGEDLIQLK	putative PspA/IM30	gi|172035947				1			2				2								1	1				1				1			1
cce_1031	LVSKAEDPEKVLEQTIMDMGEDLIQLK	putative PspA/IM30	gi|172035947				1			1	2			1				1	1			1				1	1				1				2				1			1	1			2	1
cce_1031	MENKVLDMEAR	putative PspA/IM30	gi|172035947		1			2	1			2	2				1			1				2	2			1				2	3			1	1			1				1	1				1
cce_1031	NLNDLVSKAEDPEKVLEQTIMDMGEDLIQLK	putative PspA/IM30	gi|172035947				1			2	2			1	2			1	1			1				2				1	1			2				1				1	2				1
cce_1031	NLTALESK	putative PspA/IM30	gi|172035947	1
cce_1031	NLTALESKISEAK	putative PspA/IM30	gi|172035947		1				3			1	3			2	1								1			2				2	2			2					1							1	1
cce_1031	NLTALESKISEAKTK	putative PspA/IM30	gi|172035947																																		1
cce_1031	NLTALESKISEAKTKK	putative PspA/IM30	gi|172035947					1				1	1			1	1												1
cce_1031	QAFGQTLASQKR	putative PspA/IM30	gi|172035947
cce_1031	QAFGQTLASQKRTEAQYK	putative PspA/IM30	gi|172035947		1																				1
cce_1031	QALKDANTWEQR	putative PspA/IM30	gi|172035947								1								1				1
cce_1031	RANLNDLVSKAEDPEKVLEQTIMDMGEDLIQLK	putative PspA/IM30	gi|172035947																1			1				1	1
cce_1031	RTEAQYKQALKDANTWEQR	putative PspA/IM30	gi|172035947										1																1																			1
cce_1031	SKAEDPEKVLEQTIMDMGEDLIQLK	putative PspA/IM30	gi|172035947								1								1			1				1					1			1	1				1			1				1
cce_1031	SQAVGELGGSSLEHQFAELEAGSGVEDELAMLK	putative PspA/IM30	gi|172035947						1				1							1	1			1					1								1
cce_1031	SYTETATTLKEQLEQQSGQIETMR	putative PspA/IM30	gi|172035947
cce_1031	SYTETATTLKEQLEQQSGQIETMRR	putative PspA/IM30	gi|172035947																													1																1
cce_1031	TEAQYKQALKDANTWEQR	putative PspA/IM30	gi|172035947																													1
cce_1031	VLDMEAR	putative PspA/IM30	gi|172035947										1
cce_1031	VLEQTIMDMGEDLIQLK	putative PspA/IM30	gi|172035947
cce_1034	ALDLYKDLLEVVENA	unknown; contains a Ferritin/ribonucleotide reductase-like domain	gi|172035950
cce_1034	ALDLYKDLLEVVENASIYIEEFAR	unknown; contains a Ferritin/ribonucleotide reductase-like domain	gi|172035950			5	3			6	6			5	4			6	5			6	3			5	5			3	2			3	3			3	5			1	4			2	3
cce_1034	DLLEVVENASIYIEEFAR	unknown; contains a Ferritin/ribonucleotide reductase-like domain	gi|172035950			1	1								1
cce_1034	EKTNDILNTIMEYELAGVVR	unknown; contains a Ferritin/ribonucleotide reductase-like domain	gi|172035950			1					2
cce_1034	ELDREKTNDILNTIMEYELAGVVR	unknown; contains a Ferritin/ribonucleotide reductase-like domain	gi|172035950			2				1	1			1													1
cce_1034	FFQQQATESLLHAQQVGEILTGLEGHPSLK	unknown; contains a Ferritin/ribonucleotide reductase-like domain	gi|172035950			1				1				1				1	1				1			1
cce_1034	GMIGQEEVHNIELK	unknown; contains a Ferritin/ribonucleotide reductase-like domain	gi|172035950			1	1			1	1			1	1			1	1			1	1			1	1			1	1											1	1			1
cce_1034	GMIGQEEVHNIELKK	unknown; contains a Ferritin/ribonucleotide reductase-like domain	gi|172035950			1	1			1	1			1	1			1	1			1	2			1																1	1
cce_1034	IAPMEETNEHSLHAILLESLNHEK	unknown; contains a Ferritin/ribonucleotide reductase-like domain	gi|172035950			1					2			1	1			1
cce_1034	IAPMEETNEHSLHAILLESLNHEKK	unknown; contains a Ferritin/ribonucleotide reductase-like domain	gi|172035950			3	1			2	3			3	2			1	4			1	2			3	2												1			1	2				1
cce_1034	KALDLYKDLLEVVENA	unknown; contains a Ferritin/ribonucleotide reductase-like domain	gi|172035950											1	1				2				1			1	1							2	1			1	3			1				1	1
cce_1034	KALDLYKDLLEVVENASIYIEEFAR	unknown; contains a Ferritin/ribonucleotide reductase-like domain	gi|172035950			8	4			5	6			7	6			5	4			3	4			5	4			3	2			1	1				2			1	2			2	3
cce_1034	LPIVQFFQQQATESLLHAQQVGEILTGLEGHPSLK	unknown; contains a Ferritin/ribonucleotide reductase-like domain	gi|172035950			2	2			2	2			2	2			3	2			2	2			1	2			1	1				1			1	1			1	2			1	1
cce_1034	MIGQEEVHNIELK	unknown; contains a Ferritin/ribonucleotide reductase-like domain	gi|172035950							1					1								1			1					1												1
cce_1034	MRELDREKTNDILNTIMEYELAGVVR	unknown; contains a Ferritin/ribonucleotide reductase-like domain	gi|172035950			2	1				1				1			1	1			1	1			1	1															1	1
cce_1034	MVTGPHRLPIVQFFQQQATESLLHAQQVGEILTGLEGHPSLK	unknown; contains a Ferritin/ribonucleotide reductase-like domain	gi|172035950			1	1			1	1			2	1			1	1			1	1			1	2
cce_1034	RLPIVQFFQQQATESLLHAQQVGEILTGLEGHPSLK	unknown; contains a Ferritin/ribonucleotide reductase-like domain	gi|172035950			1	2			2	1			1	1			1	1
cce_1034	SLMVTGPHRLPIVQFFQQQATESLLHAQQVGEILTGLEGHPSLK	unknown; contains a Ferritin/ribonucleotide reductase-like domain	gi|172035950			2				1	2			2	1			2	1			1					1
cce_1034	TNDILNTIMEYELAGVV	unknown; contains a Ferritin/ribonucleotide reductase-like domain	gi|172035950							1					1				1				1				1
cce_1034	TNDILNTIMEYELAGVVR	unknown; contains a Ferritin/ribonucleotide reductase-like domain	gi|172035950			4	2			3	2			2	2			2	2			3	2			1	4							1	1				2			3	2			2	1
cce_1034	VTGPHRLPIVQFFQQQATESLLHAQQVGEILTGLEGHPSLK	unknown; contains a Ferritin/ribonucleotide reductase-like domain	gi|172035950			1	1			2	2			2	1			1	1			1	1			1	1
cce_1036	ALVETVSKNPDR	unknown	gi|172035952
cce_1036	AVQGNEGPKGSNYQFDPLK	unknown	gi|172035952																	1
cce_1036	QAGNPLTIAVAVPTTSSPDSAAEILRGVAK	unknown	gi|172035952		1				1
cce_1036	TIPINEKEDELLVNYLQAVGK	unknown	gi|172035952																	1
cce_1036	YQTEYNQSSASGR	unknown	gi|172035952									1
cce_1037	LSNPNKVQILGIGGGKAPK	unknown	gi|172035953					1	2			2	1				2								2											1
cce_1037	LTASMDSSQDVILDQLNR	unknown	gi|172035953		1				1			2	1			1	1				3			1	2							2	1								1				1			1
cce_1037	NIKLNSLVFGTESVPNLR	unknown	gi|172035953					1	1							1								1					1								1			1				1
cce_1049	ILTYHVVPGK	NDH-1S subunit, CO2 uptake Small protein; gene=cupS	gi|172035965		1				2								1
cce_1049	ILTYHVVPGKLMK	NDH-1S subunit, CO2 uptake Small protein; gene=cupS	gi|172035965	1	1				1				1			1	1							1				2					1			2	1				1
cce_1049	LPPGTIQTLVQNVPQLAR	NDH-1S subunit, CO2 uptake Small protein; gene=cupS	gi|172035965																	1	1
cce_1049	PDIVDIAVNTEGFETLVTAVK	NDH-1S subunit, CO2 uptake Small protein; gene=cupS	gi|172035965	1	1				1				2			2	1			1	2							2								2	2			1	1			1	2
cce_1049	TANLVDALKGEGPFTVFAPNDAAFAK	NDH-1S subunit, CO2 uptake Small protein; gene=cupS	gi|172035965	1	1																							1									1			1	2			1	1
cce_1049	TANLVDALKGEGPFTVFAPNDAAFAKLPPGTIQTLVQNVPQLAR	NDH-1S subunit, CO2 uptake Small protein; gene=cupS	gi|172035965	2	1			2	3			2	2			1	2			2	2			2				2	2			2	1			1	2			2	1			2	2			2	2
cce_1049	VNSVISLEGSPISIDCSDGFEVK	NDH-1S subunit, CO2 uptake Small protein; gene=cupS	gi|172035965
cce_1052	WKVNQNIVHNFNISLDKLENYALHYVK	putative isochorismatase hydrolase	gi|172035968																												1															1
cce_1055	KTFEQDVISVFNQLEDNIR	hypothetical protein	gi|172035971							1	2							1	1								1
cce_1055	TFEQDVISVFNQLEDNIR	hypothetical protein	gi|172035971																1
cce_1057	LILDKIGELLSIPGAELIGAHDDCGAPTYSMK	putative L-asparaginase II	gi|172035973							1								1				1				1				1	2				1												1
cce_1057	LSQMAHLYAQLSSGK	putative L-asparaginase II	gi|172035973																																							1
cce_1057	QMGWISPSVAESLAENFMMLSNYK	putative L-asparaginase II	gi|172035973								1								1				1			1				1				1	1				1			1	1			2
cce_1057	SALKPFQALGVMSTGVLER	putative L-asparaginase II	gi|172035973
cce_1057	VLSVAGNSETTSFVR	putative L-asparaginase II	gi|172035973
cce_1062	YFRDIIPLIVDGGR	putative YrdC-like RNA-binding protein	gi|172035978			1					1			1								1	2			1	1
cce_1064	DGNHTRGPIEEALVGIPIEDTSNPVEVGHVAR	[NiFe] uptake hydrogenase large subunit; gene=hupL	gi|172035980											1
cce_1064	GKDPQAGLIVTPR	[NiFe] uptake hydrogenase large subunit; gene=hupL	gi|172035980												1		1		1
cce_1064	HFYALYAIDLTNKK	[NiFe] uptake hydrogenase large subunit; gene=hupL	gi|172035980	1
cce_1064	HGESWQHYDGLILDMFKK	[NiFe] uptake hydrogenase large subunit; gene=hupL	gi|172035980							1				1	1			1	1			1				2	1
cce_1064	MGGPSIHLR	[NiFe] uptake hydrogenase large subunit; gene=hupL	gi|172035980																				1
cce_1064	MGLDIGLDKYGGGPGR	[NiFe] uptake hydrogenase large subunit; gene=hupL	gi|172035980
cce_1064	NLGQLVETIQSHPR	[NiFe] uptake hydrogenase large subunit; gene=hupL	gi|172035980											1				1
cce_1064	YLTWGYLPHEDKYQHPTIEGR	[NiFe] uptake hydrogenase large subunit; gene=hupL	gi|172035980												1
cce_1067	LYNDETEITDNIR	unknown	gi|172035983																							1
cce_1067	NFMSFGLSTIEIPIFQIR	unknown	gi|172035983
cce_1067	RLVEETYGSLEAFPILSFLVVDTDKDYK	unknown	gi|172035983
cce_1067	SRFEMGLDQICSTLSEDILHEASPLWK	unknown	gi|172035983			1
cce_1067	SRFEMGLDQICSTLSEDILHEASPLWKK	unknown	gi|172035983																											1
cce_1074	EVTITPDQIQYLVEEAIR	magnesium chelatase, ATPase subunit D; gene=chlD	gi|172035989
cce_1074	GVLYVDEINLLDDQISNQLLSVLSEGR	magnesium chelatase, ATPase subunit D; gene=chlD	gi|172035989
cce_1078	SVQLVLQEEARPVAIALFEQPSLIFHLGFEQLQMVK	GTP cyclohydrolase II / 3,4-dihydroxy-2-butanone 4-phosphate synthase; gene=ribA	gi|172035993
cce_1080	LAIGHLPLYPVAVGR	unknown; contains a metallophosphoesterase domain	gi|172035995			1
cce_1081	DLVLLKEAYTYFEQAMTKVDQLPK	unknown; contains a TPR-like helical domain	gi|172035996				1							1	1																1
cce_1081	SSNPRPIGDNTEAAFVEIFKNGNYLEAK	unknown; contains a TPR-like helical domain	gi|172035996																				1								1
cce_1081	THLQQAVQTETDEPLAFAMK	unknown; contains a TPR-like helical domain	gi|172035996
cce_1081	TKDGQPKDLVLLKEAYTYFEQAMTK	unknown; contains a TPR-like helical domain	gi|172035996				1			1																					1											1
cce_1081	TKDGQPKDLVLLKEAYTYFEQAMTKVDQLPK	unknown; contains a TPR-like helical domain	gi|172035996																											1	1															1
cce_1083	LIGEKIEEFGHFSDEALDKFAK	unknown	gi|172035998																				1
cce_1084	FGDPETQAVLPLLETPLAELLMACIEGR	phosphoribosylglycinamide synthetase; gene=purD	gi|172035999			1																									1
cce_1084	GKVITGITEAENLGSTVFQAGTKLEDNR	phosphoribosylglycinamide synthetase; gene=purD	gi|172035999																																											1
cce_1105	KQNVFDDFIAAAEWLIK	prolyl endopeptidase	gi|172036020												1				1				1				2				1							1
cce_1105	QNVFDDFIAAAEWLIK	prolyl endopeptidase	gi|172036020							1	2				1			1	1			1	1			2	1							1								1					1
cce_1105	VIEEIADKWAFLVDNLDINMI	prolyl endopeptidase	gi|172036020								1																																1
cce_1105	VKEIETGNDLSDHLK	prolyl endopeptidase	gi|172036020
cce_1108	IIVGVTSGASTPDKVVEAVIER	putative LytB protein	gi|172036023																																			1
cce_1109	GTNTVTNASIIIEVLSK	unknown; contains DUF820	gi|172036024
cce_1112	LRNELNKSLEPLGFIVDESLLRNVILPDTIQK	unknown; contains a Band 7 domain	gi|172036027
cce_1116	KAGSELEVIYR	putative biopolymer transport protein; gene=exbB1	gi|172036031	1	2				1				1				1				1			1
cce_1125	ITPLEQAAMDYVGSFR	dihydroorotate dehydrogenase; gene=pyrD	gi|172036040
cce_1125	LFRLPQDKAALNR	dihydroorotate dehydrogenase; gene=pyrD	gi|172036040					1					1			1	1
cce_1125	LGANNQGAQK	dihydroorotate dehydrogenase; gene=pyrD	gi|172036040
cce_1125	SKITPLEQAAMDYVGSFR	dihydroorotate dehydrogenase; gene=pyrD	gi|172036040	1
cce_1125	SLQEGEQLNVILQELQSVNSLTKPILVK	dihydroorotate dehydrogenase; gene=pyrD	gi|172036040	1	1				1			1					2			1									1			1
cce_1125	TGNSIQEEAGGISGQPIR	dihydroorotate dehydrogenase; gene=pyrD	gi|172036040
cce_1125	WILENLDHSFTFEDSR	dihydroorotate dehydrogenase; gene=pyrD	gi|172036040
cce_1125	YLEEDADYFVVNVSSPNTPGLR	dihydroorotate dehydrogenase; gene=pyrD	gi|172036040
cce_1133	AFELILEPFSVENGMMTQTLK	probable long-chain-fatty-acid CoA ligase; gene=fadD	gi|172036048																													1
cce_1133	AGDIVLSILPSWHSYER	probable long-chain-fatty-acid CoA ligase; gene=fadD	gi|172036048	2				1									2							1								1								2
cce_1133	AINSEGWFNSGDLGWITPMNDLVITGR	probable long-chain-fatty-acid CoA ligase; gene=fadD	gi|172036048			1									1			1			1		1												1
cce_1133	AKDTIVLSNGENIEPQPIEDACVR	probable long-chain-fatty-acid CoA ligase; gene=fadD	gi|172036048																													1									1				1				1
cce_1133	ALGALIVPNLDALQTWGK	probable long-chain-fatty-acid CoA ligase; gene=fadD	gi|172036048	1	1								1								1			1								1	1							1	1								1
cce_1133	EAIVNSDLYGKPVQDLFK	probable long-chain-fatty-acid CoA ligase; gene=fadD	gi|172036048
cce_1133	EAIVNSDLYGKPVQDLFKQELNREVK	probable long-chain-fatty-acid CoA ligase; gene=fadD	gi|172036048																													1
cce_1133	EGLGGNFETLVSGGGSLAK	probable long-chain-fatty-acid CoA ligase; gene=fadD	gi|172036048	2																								1
cce_1133	GAMLSHGNLLHQVK	probable long-chain-fatty-acid CoA ligase; gene=fadD	gi|172036048						2																1			1								1	2							1	1
cce_1133	GAMLSHGNLLHQVKNLDAIIQPK	probable long-chain-fatty-acid CoA ligase; gene=fadD	gi|172036048										1
cce_1133	GPQVMQGYYKKPEATAK	probable long-chain-fatty-acid CoA ligase; gene=fadD	gi|172036048	1	1				1															2																1
cce_1133	GVVLIRGPQVMQGYYKKPEATAK	probable long-chain-fatty-acid CoA ligase; gene=fadD	gi|172036048																						2				1			1	2
cce_1133	HLDDFYEIINVPVLVGYGLTETSPVTNAR	probable long-chain-fatty-acid CoA ligase; gene=fadD	gi|172036048	1	2		1	2	1			2	2			1	1						1	1			1	1					1				1			1	1
cce_1133	IANNMSLEHFDASGTER	probable long-chain-fatty-acid CoA ligase; gene=fadD	gi|172036048	1
cce_1133	IVDLDTGEPLSQGKK	probable long-chain-fatty-acid CoA ligase; gene=fadD	gi|172036048													1																									1
cce_1133	KGVVLIRGPQVMQGYYKKPEATAK	probable long-chain-fatty-acid CoA ligase; gene=fadD	gi|172036048					1	1				1				1							1					1			1	1				2							1	1
cce_1133	NLDAIIQPK	probable long-chain-fatty-acid CoA ligase; gene=fadD	gi|172036048														1
cce_1133	QFASGLQALGVTPDDKISLIADNSPR	probable long-chain-fatty-acid CoA ligase; gene=fadD	gi|172036048											1					1																				1			1
cce_1133	SAQADKNELAYILR	probable long-chain-fatty-acid CoA ligase; gene=fadD	gi|172036048	1				1	1			1	1			1	1			1	1			2	2			1	1			1	1			1				1	1			1	1			1	1
cce_1133	SAQADKNELAYILRDSDSSTLIVENQK	probable long-chain-fatty-acid CoA ligase; gene=fadD	gi|172036048		1								1				2			2	1								2			1	1			1	1			1	2			1					1
cce_1133	SAQADKNELAYILRDSDSSTLIVENQKTLDKLR	probable long-chain-fatty-acid CoA ligase; gene=fadD	gi|172036048					1	1			2				1	1							1				1	1			1				1	1				1			1	2			2	1
cce_1133	SAYIDQMMLVGQDQK	probable long-chain-fatty-acid CoA ligase; gene=fadD	gi|172036048																		1											1	1
cce_1133	TEIKIVDLDTGEPLSQGK	probable long-chain-fatty-acid CoA ligase; gene=fadD	gi|172036048	2	1			1	1			2					2			1	1			2	1				1			2	3				1			1	1			2	2			2	1
cce_1133	TEIKIVDLDTGEPLSQGKK	probable long-chain-fatty-acid CoA ligase; gene=fadD	gi|172036048																		1							1	1			1	1			1								1	1			1
cce_1133	THSHNLRGSSGQPIPK	probable long-chain-fatty-acid CoA ligase; gene=fadD	gi|172036048		1				1																				1											1
cce_1133	TLNYSQLMEQGANNTLQPITKEDDDLATLIYTSGTTGQPK	probable long-chain-fatty-acid CoA ligase; gene=fadD	gi|172036048																													1
cce_1133	WFIADQGSMLAGAANAVR	probable long-chain-fatty-acid CoA ligase; gene=fadD	gi|172036048	1	1			1				2					2			1				1				2	1			1	1			1	1			1				1	1			1	1
cce_1134	DGVIEEIRGEI	unknown	gi|172036049
cce_1134	KLNVEIVIRDGVIEEIRGEI	unknown	gi|172036049
cce_1134	KNQFLQQMQQVQVVELEQEVVQGQMESFFR	unknown	gi|172036049			1				1	1			1	1			1				1	1				2			1	1			1	1				1			1
cce_1134	NQFLQQMQQVQVVELEQEVVQGQMESFFR	unknown	gi|172036049																				1
cce_1134	WKEEMQQQLQAQINQLDNQMQQIEMQGQR	unknown	gi|172036049															1									1				1				1
cce_1136	EGGLQSLIQATYELLGLR	GTP-dependent translation factor; gene=ychF	gi|172036051							2								1				1				2	1			2				1	1				1							1	1
cce_1136	HVELTEEEEVLIKPLGLLTR	GTP-dependent translation factor; gene=ychF	gi|172036051			1				1	2				1							1	1							2				1	2							1	1			1
cce_1139	GLVAIPISKDAIAVVVGVDNNFRK	putative phosphate transporter, phosphate binding protein	gi|172036054			1																	1
cce_1143	VDHPELNLDAIAPVGVGMEPE	peptide chain release factor RF-3; gene=prfC	gi|172036058
cce_1153	EAAKLNDKIEYVEIAK	esterase	gi|172036068																																		1
cce_1153	KFAEISVPTLLVSGEKDIIIPAAMGR	esterase	gi|172036068					1	1							1								1					1
cce_1158	RLENEALGYQLVLEREPDNENALLGLLETR	unknown; contains tetratricopeptide repeat domains	gi|172036073																																		1
cce_1169	DRLGKEYLEEFPKAYKEFVK	unknown; contains a Lipolytic enzyme, G-D-S-L domain	gi|172036084		1
cce_1169	IFVLGGSTAFGQLNPNNDSTISHQLEAR	unknown; contains a Lipolytic enzyme, G-D-S-L domain	gi|172036084									1	1			1																				1					1				1
cce_1169	LGIPVVLAIQPEITSRPLEK	unknown; contains a Lipolytic enzyme, G-D-S-L domain	gi|172036084	1	1			2								2				1	1							1	1							1	2				1			2	3			1
cce_1169	NSLNFSADEWIKNTGLVR	unknown; contains a Lipolytic enzyme, G-D-S-L domain	gi|172036084																																					1
cce_1169	SNTVLAETLYHAITAWEK	unknown; contains a Lipolytic enzyme, G-D-S-L domain	gi|172036084								1							1													1															1
cce_1169	SSPSTYRPDVFPFFVPSR	unknown; contains a Lipolytic enzyme, G-D-S-L domain	gi|172036084	1				1	2				1											1												2	1			1				1	1
cce_1169	TATDKPIEGLKNQGNLVMQR	unknown; contains a Lipolytic enzyme, G-D-S-L domain	gi|172036084		1				1											1																1				1	1			1
cce_1169	VINAAVPGYTSGNELSQLALK	unknown; contains a Lipolytic enzyme, G-D-S-L domain	gi|172036084	2	1							1				1	1			1				1				1					1							1	1				1			1
cce_1175	AKYNVPPPATTGDPNFER	Membrane-associated proteins in eicosanoid and glutathione metabolism (MAPEG) family	gi|172036090	1	3				1			1	1			1	1			1				1								1	1			1	1			1	1			1	1
cce_1175	YNVPPPATTGDPNFER	Membrane-associated proteins in eicosanoid and glutathione metabolism (MAPEG) family	gi|172036090	1	1			2				1	1			1	1			1				1								1	1			2	2			1	1			2	1
cce_1176	SNEAALKYLLIGASSSAIFLYGSSLLYGLSGGETTLDTISAK	NADH dehydrogenase subunit 2; gene=ndhB	gi|172036091																									1
cce_1196	AISLDPYWGDIVFGSK	putative CRISPR-associated negative autoregulator	gi|172036111																							1	1															1
cce_1199	KAYKLLEGYGERLQYSIFRCWLSQR	DUF196-containing protein	gi|172036114
cce_1202	AIALGATLVGSAAPLLDAATHQSQAVYDKFSILLETLK	isopentenyl-diphosphate delta-isomerase, type 2	gi|172036117				1							2				1																1												1	1
cce_1202	TLQAPLLISSMTGGTDSAHTINLNLAEAAQALGIAMGVGSQR	isopentenyl-diphosphate delta-isomerase, type 2	gi|172036117																1
cce_1215	IFYQVNTDTDTPFLVPQLPADTYDR	unknown	gi|172036130			1																	1
cce_1223	ALTLAKELDEALELPQTVR	ferredoxin-nitrite reductase; gene=nirA	gi|172036138																												1															2
cce_1223	GIACDDLFPVLTDLLIENFGAK	ferredoxin-nitrite reductase; gene=nirA	gi|172036138			1	1			1																				3	2			1													1
cce_1223	GIRLEDIPDIFNR	ferredoxin-nitrite reductase; gene=nirA	gi|172036138																																			1
cce_1223	LMWLIDEWGIDKFR	ferredoxin-nitrite reductase; gene=nirA	gi|172036138
cce_1223	LYAENMLDLAR	ferredoxin-nitrite reductase; gene=nirA	gi|172036138								1																				1				1							1	1				1
cce_1223	MAEVYGNGEIR	ferredoxin-nitrite reductase; gene=nirA	gi|172036138																																								1
cce_1223	NITGSPMAGLDADELIDTR	ferredoxin-nitrite reductase; gene=nirA	gi|172036138																																												1
cce_1230	ALAPFVQPITSAILNVSWSAEDLKNTQANDILQSGK	putative anion-transporting ATPase	gi|172036145
cce_1230	GVIINQGETTALADEFDPLTLSSFPK	putative anion-transporting ATPase	gi|172036145							1	2								1			1									1				1							3	1			1
cce_1230	GWEDIKELEAQYLR	putative anion-transporting ATPase	gi|172036145																							1
cce_1230	LWGTTLETSPTEIEPNLK	putative anion-transporting ATPase	gi|172036145																							1
cce_1230	LWGTTLETSPTEIEPNLKGMALK	putative anion-transporting ATPase	gi|172036145																												1
cce_1230	MEGNNWQPLMDALPQFLGDSQAPKPVTIDIANR	putative anion-transporting ATPase	gi|172036145																												1											1
cce_1230	NIELPGPLAGQSVK	putative anion-transporting ATPase	gi|172036145																															1
cce_1230	NVYGQELGVLPGMDGALALNALR	putative anion-transporting ATPase	gi|172036145
cce_1230	SAQLLSKGWEDIKELEAQYLR	putative anion-transporting ATPase	gi|172036145			1
cce_1230	VLFLSQDSSPVLSR	putative anion-transporting ATPase	gi|172036145			1	1															1					1			1					1							1				1
cce_1230	YYWGGAQQVGLTVR	putative anion-transporting ATPase	gi|172036145																								1
cce_1231	DRVSGQLVDKLGKEGTIKEFK	unknown	gi|172036146					1	1							2	1							2								1	1							1	1
cce_1231	EGTIKEFK	unknown	gi|172036146
cce_1231	MTDGSGIGAVVEFADKTATWFFGDELKPVE	unknown	gi|172036146			1				1	1									2	4													1	1
cce_1231	VSGQLVDKLGK	unknown	gi|172036146																					1
cce_1231	VSGQLVDKLGKEGTIKEFK	unknown	gi|172036146																	2	1				3				2				2				2								1
cce_1234	ILITGGAGYIGSILTPTLLAK	NAD-dependent epimerase/dehydratase	gi|172036149																																				1								1
cce_1234	MRVDLLVNDFVYR	NAD-dependent epimerase/dehydratase	gi|172036149				1																																								1
cce_1235	DVVLLNEQEANALKER	DNA topoisomerase I; gene=topA1	gi|172036150						1											1
cce_1235	KPYAPFTTSTLQQESNR	DNA topoisomerase I; gene=topA1	gi|172036150
cce_1235	LTQISVLLDVEDAGFR	DNA topoisomerase I; gene=topA1	gi|172036150																							1
cce_1235	LTQISVLLDVEDAGFRSSGK	DNA topoisomerase I; gene=topA1	gi|172036150						1
cce_1235	SLKKEDDVLTVTLER	DNA topoisomerase I; gene=topA1	gi|172036150																				1
cce_1235	TPQETGLSGQEFALYDLIWK	DNA topoisomerase I; gene=topA1	gi|172036150
cce_1235	TPQETGLSGQEFALYDLIWKR	DNA topoisomerase I; gene=topA1	gi|172036150
cce_1238	RPAGWENAEKPDYIPDVKTEEQTENQS	conserved hypothetical protein	gi|172036153									1	1			1	1			1				1				1				1	2							2	1
cce_1242	KVLTTFTVLADIAQNVAGDKLDVQSITR	Mn2+ ABC transporter, periplasmic binding protein; gene=mntC	gi|172036157				1
cce_1242	VLTTFTVLADIAQNVAGDKLDVQSITR	Mn2+ ABC transporter, periplasmic binding protein; gene=mntC	gi|172036157			1	1															1				1				1	1			1	1			1	1			2	1			1	1
cce_1245	TALITGASSGIGQAFAEELATR	putative short-chain dehydrogenase/reductase (SDR) superfamily	gi|172036160
cce_1252	ADYEAVHAIQDLYQLTPLSQWEK	unknown; contains DUF1214 and DUF1254	gi|172036167
cce_1252	AGVAWVGLGANLPEDAIYPLTR	unknown; contains DUF1214 and DUF1254	gi|172036167																																1							1					1
cce_1252	LAEIGLIPDENFDLK	unknown; contains DUF1214 and DUF1254	gi|172036167
cce_1252	NLDAASFFTR	unknown; contains DUF1214 and DUF1254	gi|172036167			1					1
cce_1252	SISVAHEQVVK	unknown; contains DUF1214 and DUF1254	gi|172036167
cce_1252	TQTNGKADYEAVHAIQDLYQLTPLSQWEK	unknown; contains DUF1214 and DUF1254	gi|172036167								1			1																					1
cce_1253	DTLTELDAHHWELYHIAEDFAENHNIAADNR	sulfatase	gi|172036168															1
cce_1253	ETYRGGISDPLIVHWPQGIK	sulfatase	gi|172036168																				1
cce_1253	GVTQSPIEGVSFAHTLDNAEAPSKHITQYFEMMGHR	sulfatase	gi|172036168
cce_1253	HQLRFEFEPTGQVDLATGK	sulfatase	gi|172036168												1
cce_1253	TQYAHAIDLVPTVLELLEIDPPTTIR	sulfatase	gi|172036168			1				2	3				1				2			2	2			2	1			1	1			1	1			1	1			1	4			2	1
cce_1256	EGIPGYGVLETEFSAGNITAK	unknown	gi|172036171			1				1				1	1			1	1				1			1	1			1												1
cce_1256	ESFKKEGIPGYGVLETEFSAGNITAKDIVQAAIK	unknown	gi|172036171			1								1																	1
cce_1260	TIWIEHGHQQDSFNR	hypothetical protein	gi|172036175
cce_1260	TSPTAKLETIITQHPR	hypothetical protein	gi|172036175	1				1
cce_1270	EAITLLEIDDAVDRVVAGMEGTPLVDSK	cell division protein; gene=ftsH1	gi|172036185							1				1	1			2	1			1	1			2	1			2				1	1			1	2				2			1	1
cce_1270	FLEYLDSGR	cell division protein; gene=ftsH1	gi|172036185
cce_1270	ITLLEIDDAVDRVVAGMEGTPLVDSK	cell division protein; gene=ftsH1	gi|172036185				1																											1												1
cce_1270	RKEAITLLEIDDAVDRVVAGMEGTPLVDSK	cell division protein; gene=ftsH1	gi|172036185				1			1	1				1				2																								1
cce_1270	RTPGFSGADLANLLNEAAILTAR	cell division protein; gene=ftsH1	gi|172036185	2				1									2																									1
cce_1270	RTPGFSGADLANLLNEAAILTARR	cell division protein; gene=ftsH1	gi|172036185	1				1	1			1				1	1							1
cce_1270	SRVDLPMNAPDLVAK	cell division protein; gene=ftsH1	gi|172036185		1																							1	1							1	1
cce_1270	TAIVQAVDPEIEDR	cell division protein; gene=ftsH1	gi|172036185
cce_1270	TAIVQAVDPEIEDRVQR	cell division protein; gene=ftsH1	gi|172036185																																		1
cce_1270	TGIMFDDVAGIDEAKEELQEVVTFLKQPER	cell division protein; gene=ftsH1	gi|172036185													1				1						1				1	2												1			1	1
cce_1270	TLAEEGHQLAR	cell division protein; gene=ftsH1	gi|172036185						1
cce_1270	TPGFSGADLANLLNEAAILTAR	cell division protein; gene=ftsH1	gi|172036185		1			1									1			1											1
cce_1277	EELVNMIAAKTRLTKK	putative histone-like DNA-binding protein	gi|172036192
cce_1277	ETSHILDALTDTIMETVADGDKVVLVGFGTFEPR	putative histone-like DNA-binding protein	gi|172036192			1									1						1
cce_1277	MNKEELVNMIAAK	putative histone-like DNA-binding protein	gi|172036192					1
cce_1280	RTKTLNIAVWVSHPWLGDGLPQVNFHPSSSQK	two-component sensor histidine kinase	gi|172036195
cce_1283	ALITQIDAAANRQDLER	unknown	gi|172036198																1
cce_1283	ISPIENPQNR	unknown	gi|172036198
cce_1283	KYPDLNYTTELLSWEK	unknown	gi|172036198								1			1	1				1			1	1			1
cce_1283	KYPDLNYTTELLSWEKNGTGWIAETLTTLK	unknown	gi|172036198			1
cce_1283	SLYSDQYVTADGLMLDKFTQGLQQLWK	unknown	gi|172036198			1					1			1				1	1			1				1	1								1				1			1	1
cce_1286	ILVAVDNSAIAEQVIEVALTLAK	unknown; contains a UspA domain	gi|172036201			3	1			2	3				2				2			2	2			2	3			2	1			1	1			2	1				2			2	1
cce_1286	MYNKILVAVDNSAIAEQVIEVALTLAK	unknown; contains a UspA domain	gi|172036201																																											1
cce_1287	ELGITILAYSPLDQGLLTGK	unknown; contains an aldo/keto reductase domain	gi|172036202	1	1									1				1				1	1	1		1															1
cce_1287	HLGEKYEKTPAQVALNWLIAQGNVIPIPGAK	unknown; contains an aldo/keto reductase domain	gi|172036202														1															1
cce_1287	ILTVGVSNYSAIQMQQAYDYLAKYDVPLAVNQVR	unknown; contains an aldo/keto reductase domain	gi|172036202																													1
cce_1287	QAQDNAGAMGWLLRDEDVKQLSILSDK	unknown; contains an aldo/keto reductase domain	gi|172036202																		1
cce_1287	TIEHNGILDKAR	unknown; contains an aldo/keto reductase domain	gi|172036202						1
cce_1287	TIEHNGILDKARELGITILAYSPLDQGLLTGK	unknown; contains an aldo/keto reductase domain	gi|172036202					1
cce_1288	AYWGEGLVTSYKGEPWEFYKK	putative lipoxygenase	gi|172036203													1								1
cce_1288	EGKTPYVYLQPSRIPQSIAI	putative lipoxygenase	gi|172036203	1																												1	1
cce_1288	EIESQLKER	putative lipoxygenase	gi|172036203
cce_1288	ERYPGAPPYLVGLPR	putative lipoxygenase	gi|172036203	1	1				1				1			1					1				2				1			1				1					1
cce_1288	GGFFDSTGALGYTSSNELLSR	putative lipoxygenase	gi|172036203	1					1				1			4	1			1	1											1				1					2							1
cce_1288	LKEIESQLKER	putative lipoxygenase	gi|172036203	1	1																1				1								1																1
cce_1288	LYIVDYEIFDNIIDETQEDQLGR	putative lipoxygenase	gi|172036203																	1
cce_1288	QNYNSGIDPYPEIFTPK	putative lipoxygenase	gi|172036203	1	1			1	1			1	2			1	2			2				2	1				1			1	1			1				1	2			1	1				1
cce_1288	SALDKGKLYIVDYEIFDNIIDETQEDQLGR	putative lipoxygenase	gi|172036203																																					1								1
cce_1288	SLLTLDNPFQHESDQQVFK	putative lipoxygenase	gi|172036203	1
cce_1288	VKQNYNSGIDPYPEIFTPK	putative lipoxygenase	gi|172036203						1				1							2					1																								1
cce_1289	FYPDLLFHPLG	photosystem I reaction center subunit IX; gene=psaJ	gi|172036204				1
cce_1290	AAFGEFTSGKLTAKDEEIPVSPR	photosystem I reaction center subunit III; gene=psaF	gi|172036205																																						1
cce_1290	AYDNLTPCSENPAYQQK	photosystem I reaction center subunit III; gene=psaF	gi|172036205									1	1				1			1				1				1								2	2
cce_1290	DAEMQEVVINVPLAISK	photosystem I reaction center subunit III; gene=psaF	gi|172036205	1				1													1												1							1
cce_1290	DEEIPVSPR	photosystem I reaction center subunit III; gene=psaF	gi|172036205		1							3				1	1			1	1			1	3			3	1			2	1							2	1			1	1			1
cce_1290	DEKDAEMQEVVINVPLAISK	photosystem I reaction center subunit III; gene=psaF	gi|172036205
cce_1290	GEFTSGKLTAKDEEIPVSPR	photosystem I reaction center subunit III; gene=psaF	gi|172036205
cce_1290	KMLTGFAWPLAAFGEFTSGK	photosystem I reaction center subunit III; gene=psaF	gi|172036205												1
cce_1290	LTAKDEEIPVSPR	photosystem I reaction center subunit III; gene=psaF	gi|172036205	4	5	2	1	2	5	1	1	4	1	2	1	2	3	1	2	4	3	2	1	4	3	1	1	3	3			3	3			2	3			3	3	1	1	4	4			2	2
cce_1290	MLTGFAWPLAAFGEFTSGK	photosystem I reaction center subunit III; gene=psaF	gi|172036205	1	1	2	2	1	1	3	1	2	2	1	3	2	1	3	5	2	2	3	3			2	2	2	1	3	1	1	1	1		1	1			1		1	1				2
cce_1290	MLTGFAWPLAAFGEFTSGKLTAKDEEIPVSPR	photosystem I reaction center subunit III; gene=psaF	gi|172036205			1	2	1	1	1	1	1	1	2	2	2	2	2		4	2	2	2			1	1	2	2	1	2	1			1	2	2			2	1	1				1	1	1	2
cce_1290	NFRNTTNDPQSGQK	photosystem I reaction center subunit III; gene=psaF	gi|172036205	4	3	1	1	2	4	1	1	1	2				2		1	1	1	1	1		2			1	2			1	1			1	2			2	3			2	2			1
cce_1290	NFRNTTNDPQSGQKR	photosystem I reaction center subunit III; gene=psaF	gi|172036205	2	1			1																					1											1
cce_1290	NFRNTTNDPQSGQKRAER	photosystem I reaction center subunit III; gene=psaF	gi|172036205	1	1			1	2				1				2												1								1			2					1
cce_1290	NTTNDPQSGQK	photosystem I reaction center subunit III; gene=psaF	gi|172036205								1				1				1																							1
cce_1290	PLAAFGEFTSGKLTAKDEEIPVSPR	photosystem I reaction center subunit III; gene=psaF	gi|172036205									1	1											1					1				1
cce_1290	SKNFRNTTNDPQSGQK	photosystem I reaction center subunit III; gene=psaF	gi|172036205		1			3	2			1	1			2	1			1				1	2			1	1			1				1	1				2			1	2				1
cce_1290	SKNFRNTTNDPQSGQKR	photosystem I reaction center subunit III; gene=psaF	gi|172036205					1
cce_1299	AYEVLSEPDTR	heat shock protein Hsp40; gene=dnaJ1	gi|172036214																																								1
cce_1299	KGDAGLRGGPQGDLYVYLYVEPDKVFTR	heat shock protein Hsp40; gene=dnaJ1	gi|172036214		1																																								1
cce_1299	MPGDYYDILGVDR	heat shock protein Hsp40; gene=dnaJ1	gi|172036214
cce_1299	NASKEDLKR	heat shock protein Hsp40; gene=dnaJ1	gi|172036214
cce_1299	TGPVKGDDLRLDLK	heat shock protein Hsp40; gene=dnaJ1	gi|172036214	1
cce_1300	LNFEFDQSIGQWR	unknown	gi|172036215			1				1	1								1			1				1
cce_1300	YRLNFEFDQSIGQWR	unknown	gi|172036215			2		1		2		1	1		1		1			2	1	1		1							1						1			1								1
cce_1301	AADAINYYQQALEVYTEMGDASGIEK	unknown; contains TPR_1 tetratricopeptide repeat domains	gi|172036216
cce_1301	QGESLEAIETLEQLLIIVQR	unknown; contains TPR_1 tetratricopeptide repeat domains	gi|172036216																																												1
cce_1304	NQNPNRQPVELNR	photosystem II protein L; gene=psbL	gi|172036219
cce_1304	NQNPNRQPVELNRTSLYLGLLLIAVLGILFSSYFFN	photosystem II protein L; gene=psbL	gi|172036219																		2							1								1								1
cce_1305	SNQPTSYPIFTVRWLAVHTLAVPTVFFVGAIAAMQFIQR	photosystem II cytochrome b559 beta subunit; gene=psbF	gi|172036220																		1
cce_1307	FEAKNQITEFNK	photosystem II cytochrome b559 alpha subunit; gene=psbE	gi|172036222						2				2																							1	1				1			1
cce_1307	NQITEFNK	photosystem II cytochrome b559 alpha subunit; gene=psbE	gi|172036222	3	3			2	1			2	1				3			3	2			1	2			2	2				1			1				1	2			3	3
cce_1307	QELPIIQDRFEAK	photosystem II cytochrome b559 alpha subunit; gene=psbE	gi|172036222	1					1			1	1			1	1			2													1				1			1	1
cce_1308	AALFETTDGGDTWEER	probable photosystem II stability/assembly factor	gi|172036223		2				2			1	3			1	1			1					2			2				1	2			2	2			2	1							1
cce_1308	GFILGQDGILLKYEPTSETA	probable photosystem II stability/assembly factor	gi|172036223	1	1								1			1	1			2	1							2				1	1				2			1				1	2			1	2
cce_1308	GGQLQFTSPEDLEDWQDVVYPEPSTSWGLLDLAYR	probable photosystem II stability/assembly factor	gi|172036223
cce_1308	GNFYSTWEPGQSEWTPHNR	probable photosystem II stability/assembly factor	gi|172036223
cce_1308	IPLSEKLPGAPDGVVALGPETAEMVTNLGAIYK	probable photosystem II stability/assembly factor	gi|172036223	2	1																								1			2	1				1				1				1
cce_1308	IVFVNQEK	probable photosystem II stability/assembly factor	gi|172036223		1															1
cce_1308	IVFVNQEKGFILGQDGILLK	probable photosystem II stability/assembly factor	gi|172036223		1				1												2			1					1															2
cce_1308	IVFVNQEKGFILGQDGILLKYEPTSETA	probable photosystem II stability/assembly factor	gi|172036223						1																															1					1
cce_1308	KAALFETTDGGDTWEER	probable photosystem II stability/assembly factor	gi|172036223																														1							1	1
cce_1308	KLDLGDEK	probable photosystem II stability/assembly factor	gi|172036223
cce_1308	LQAMGYSEEGGLWLLAR	probable photosystem II stability/assembly factor	gi|172036223																	1								1	1			1	1
cce_1308	RLQAMGYSEEGGLWLLAR	probable photosystem II stability/assembly factor	gi|172036223	1					1			1	1			1	1			2	2			1					1			1	1				1			1	1							1	1
cce_1308	SVESVPSNFYK	probable photosystem II stability/assembly factor	gi|172036223
cce_1308	TDNGGKTWNALVEGAVGVAR	probable photosystem II stability/assembly factor	gi|172036223																										1			1
cce_1308	TLSLETDVTFADIAFTDDADHGWLVGTK	probable photosystem II stability/assembly factor	gi|172036223														1							1					1
cce_1308	TPEEIWVAGGSANLLVSPDNGETWKKDR	probable photosystem II stability/assembly factor	gi|172036223																	1	1							1					1
cce_1308	YVAVSAR	probable photosystem II stability/assembly factor	gi|172036223	1													1											1
cce_1314	QGVQGISDIITIPGLVNVDFADVR	cell division protein; gene=ftsZ	gi|172036229																								1
cce_1318	AVGYDPEVYTGFAAGLGIER	phenylalanyl-tRNA synthetase alpha chain; gene=pheS	gi|172036233
cce_1321	DLAFFAALDISVADLTK	phenylalanyl-tRNA synthetase beta subunit; gene=pheT	gi|172036236								1																							1	1				1			1	1			1	1
cce_1321	DLINEVYGFELDFR	phenylalanyl-tRNA synthetase beta subunit; gene=pheT	gi|172036236
cce_1321	LLTAVELFDDYQGK	phenylalanyl-tRNA synthetase beta subunit; gene=pheT	gi|172036236
cce_1321	TNLLDGIIDAFAYNQSQGNGALNGFEIGR	phenylalanyl-tRNA synthetase beta subunit; gene=pheT	gi|172036236																							1
cce_1321	VLNQENLLNPHFELYSTYPAVERDLAFFAALDISVADLTK	phenylalanyl-tRNA synthetase beta subunit; gene=pheT	gi|172036236																											1					1
cce_1322	VFGIYDAENAEQVTELIENDPYWK	unknown; contains a YCII-related domain	gi|172036237
cce_1330	AAQAGGATFVDIAASPR	DUF561-containing protein	gi|172036245
cce_1331	TSPHVLTIDSLVTQIYESQDNLSHGAAQIGQK	glucosamine-6-P isomerase; gene=nagB	gi|172036246																																												1
cce_1334	ATSILRPLNPENLQGYTNSNS	unknown	gi|172036249	1																				1	1							1
cce_1334	GYKSADEFGFIDPAQQAK	unknown	gi|172036249	1
cce_1334	IKAEEAYTALEKGGVPTSQISILGK	unknown	gi|172036249	1	1															1					1							1								1
cce_1334	SADEFGFIDPAQQAK	unknown	gi|172036249																					1
cce_1336	DKIGDIIVLGER	putative RNA-binding S4 protein	gi|172036251
cce_1336	GGQVIVVPELVEFLETSLTQVR	putative RNA-binding S4 protein	gi|172036251							1	1				1			1	1			2	3			2	1			1	1			2	2			1	1			1				1	2
cce_1336	IGITRPEIPLEQSQIPLAALDIAGNFLFDPASHR	putative RNA-binding S4 protein	gi|172036251
cce_1339	NLGAGIELWSHLTQQWTPVK	unknown	gi|172036254
cce_1340	AGDIFQVVLSQR	anthranilate synthase component I; gene=trpE1	gi|172036255
cce_1340	LQAHYEDDPFNLYR	anthranilate synthase component I; gene=trpE1	gi|172036255			1																													1												1
cce_1341	AEELKGKLPKFGGSTGGLLSK	photosystem I reaction center subunit II; gene=psaD	gi|172036256					1	1																												1
cce_1341	AEELKGKLPKFGGSTGGLLSKAEREEK	photosystem I reaction center subunit II; gene=psaD	gi|172036256					1	1			1					1							1					1							1	2							1
cce_1341	AEREEKYAITWTSK	photosystem I reaction center subunit II; gene=psaD	gi|172036256	4	2	1		3			1	3	1		1	2	4		1	5	5	1		2	5			1	2			3	4			1	3			5	2			1	3			3	2
cce_1341	AEREEKYAITWTSKTEQVFEMPTGGAAIMNEGENLLYLSR	photosystem I reaction center subunit II; gene=psaD	gi|172036256																	1	2							1
cce_1341	DYNGKIDR	photosystem I reaction center subunit II; gene=psaD	gi|172036256	2	2			1	1			2				2	1			4	2			2	1			2	2			3	1			2				3	3			2	2			1
cce_1341	DYNGKIDRK	photosystem I reaction center subunit II; gene=psaD	gi|172036256	1	1			1	1				1			2	2			2				1	1			1					1			1				1	1							1
cce_1341	DYNGKIDRKIGDNPEPVTLK	photosystem I reaction center subunit II; gene=psaD	gi|172036256
cce_1341	EEKYAITWTSK	photosystem I reaction center subunit II; gene=psaD	gi|172036256
cce_1341	EMPTGGAAIMNEGENLLYLSR	photosystem I reaction center subunit II; gene=psaD	gi|172036256																		1												1															1
cce_1341	EQCLALGTQLR	photosystem I reaction center subunit II; gene=psaD	gi|172036256	6	5			4	5	1		7	4			5	6			4	6			6	11			5	5			5	5			5	5			4	5			5	5			6	2
cce_1341	EQCLALGTQLRTK	photosystem I reaction center subunit II; gene=psaD	gi|172036256
cce_1341	FEMPTGGAAIMNEGENLLYLSR	photosystem I reaction center subunit II; gene=psaD	gi|172036256																	1	2			1					1				1							2	1							1
cce_1341	FEMPTGGAAIMNEGENLLYLSRK	photosystem I reaction center subunit II; gene=psaD	gi|172036256									1																	1				1								1
cce_1341	FGGSTGGLLSK	photosystem I reaction center subunit II; gene=psaD	gi|172036256	1		1	1	1	1	1	1			1	1	1		1	1	1	1	1	1	1	2	1	1	1	1	1	1	1	1		1			1	1	2	1	1	1					1
cce_1341	FGGSTGGLLSKAER	photosystem I reaction center subunit II; gene=psaD	gi|172036256				1	2	1				1			2	2			2	1			2	5			1	2				1			2				3	2			2	1			2	2
cce_1341	FGGSTGGLLSKAEREEK	photosystem I reaction center subunit II; gene=psaD	gi|172036256	5	5	1		5	5		1	3	5		1	4	4		1	6	2		2	3	12		2	6	5			4	3			5	5			5	5			4	4			5	4
cce_1341	FGGSTGGLLSKAEREEKYAITWTSK	photosystem I reaction center subunit II; gene=psaD	gi|172036256	4	4	1	2	3	5	1	1	4	2	1		5	4	1	1	10	7	1	1	4	7		2	4	4			4	4		1	5	4			3	3			4	3		1	5	2
cce_1341	FGGSTGGLLSKAEREEKYAITWTSKTE	photosystem I reaction center subunit II; gene=psaD	gi|172036256
cce_1341	FKPKIQDYKIYR	photosystem I reaction center subunit II; gene=psaD	gi|172036256					1	2			1	2			2	1							1	1			1	1				1			1	1				1			1	2			1
cce_1341	FSGNAPYDV	photosystem I reaction center subunit II; gene=psaD	gi|172036256	2	3	2	1	2	3	2	2	3	3	2	2	1	3	2	2	2	3		1	3	10	1	2	3	3			2	3	1	1	2	1	1	1	2	3	2	1	2	1	1	1	2	4
cce_1341	GEIQYLHPADGVFPEKVNEGR	photosystem I reaction center subunit II; gene=psaD	gi|172036256																														1
cce_1341	GGLLSKAEREEKYAITWTSK	photosystem I reaction center subunit II; gene=psaD	gi|172036256																										1			1					1
cce_1341	IDRKIGDNPEPVTLK	photosystem I reaction center subunit II; gene=psaD	gi|172036256					1	2							1									1			1	1								1								1			1
cce_1341	IGDNPEPVTLK	photosystem I reaction center subunit II; gene=psaD	gi|172036256	5	9	1	2	4	8	2	3	5	4	1	3	4	4	1	1	6	4	1	1	4	9	1	1	5	5			4	5		2	4	6			5	8			5	5	1		4	5
cce_1341	IGDNPEPVTLKFSGNAPYDV	photosystem I reaction center subunit II; gene=psaD	gi|172036256	2	2			2	2			3	3	1		2	3			3	2			2	6			2	2			2	1			2	1			2	2			3	2			2	2
cce_1341	IQDYKIYR	photosystem I reaction center subunit II; gene=psaD	gi|172036256	4	4	2	1	4	5	1	2	4	4		2	5	4		2	3	5	2	3	4	5	1	1	4	5			3	3			5	5			4	6	1	1	5	4			4	5
cce_1341	IQDYKIYRIYPSGEIQYLHPADGVFPEK	photosystem I reaction center subunit II; gene=psaD	gi|172036256						1																				1																			1
cce_1341	IQDYKIYRIYPSGEIQYLHPADGVFPEKVNEGR	photosystem I reaction center subunit II; gene=psaD	gi|172036256					1	1																			1	1							1	1							1	1			1
cce_1341	IYPSGEIQYLHPADGVFPEK	photosystem I reaction center subunit II; gene=psaD	gi|172036256	1	2			1	1		1	1	1			1				1	1				3			1				2				1	1			1	2			2	1			1
cce_1341	IYPSGEIQYLHPADGVFPEKVNEGR	photosystem I reaction center subunit II; gene=psaD	gi|172036256	5	4	1		3	3	1	1	2	3		2	3	3	1	1	3	3	2	1	2	8	2		4	2			3	2			3	2			4	3			3	1			3	2
cce_1341	IYPSGEIQYLHPADGVFPEKVNEGRDYNGK	photosystem I reaction center subunit II; gene=psaD	gi|172036256	3	4			3	3			1	3			4	2			4	2			2	5			3	2			3	5			3	1			3	4			4	3			2	2
cce_1341	IYPSGEIQYLHPADGVFPEKVNEGRDYNGKIDR	photosystem I reaction center subunit II; gene=psaD	gi|172036256	2	2			2	2			1	1		1	3	2			1	2		1	1	5			1	1			2	2			2	2			2	3			2	2			2	1
cce_1341	IYPSGEIQYLHPADGVFPEKVNEGRDYNGKIDRK	photosystem I reaction center subunit II; gene=psaD	gi|172036256	1	2			1	2			2	2			1	2			1				2	3			1	2			2	2				2			1	2			1	2			1	1
cce_1341	IYRIYPSGEIQYLHPADGVFPEK	photosystem I reaction center subunit II; gene=psaD	gi|172036256					1	1			1	1				1															1	1				1							1				1	1
cce_1341	IYRIYPSGEIQYLHPADGVFPEKVNEGR	photosystem I reaction center subunit II; gene=psaD	gi|172036256	1	2			2	1			1	2			2	1			2	1			2	1			1	2			1	1			1	3			2	2			1	2			1	2
cce_1341	IYRIYPSGEIQYLHPADGVFPEKVNEGRDYNGK	photosystem I reaction center subunit II; gene=psaD	gi|172036256					1	1
cce_1341	IYRIYPSGEIQYLHPADGVFPEKVNEGRDYNGKIDR	photosystem I reaction center subunit II; gene=psaD	gi|172036256	1				1	1			1	1			2	1							1				1				1	1			2	2				1			2	1			2
cce_1341	IYRIYPSGEIQYLHPADGVFPEKVNEGRDYNGKIDRK	photosystem I reaction center subunit II; gene=psaD	gi|172036256						2				1				1																				1								1
cce_1341	KEQCLALGTQLR	photosystem I reaction center subunit II; gene=psaD	gi|172036256	5	5	1	1	8	8		1	4	5			10	6	1		8	6			7	21			5	7			6	6			7	7			8	7			6	7			5	4
cce_1341	KEQCLALGTQLRTK	photosystem I reaction center subunit II; gene=psaD	gi|172036256					1																													1							1
cce_1341	KIGDNPEPVTLK	photosystem I reaction center subunit II; gene=psaD	gi|172036256	5	8			4	6		1	4	7	1	2	4	4		1	5	7	1	1	5	6		1	3	4	1		3	4		2	5	6			3	6	1	1	6	6			4	4
cce_1341	KIGDNPEPVTLKFSGNAPYDV	photosystem I reaction center subunit II; gene=psaD	gi|172036256	3	1			1	3			1	1			2	3			2	2			3	6			2	1			2	2			2	3			1	1				2			2	2
cce_1341	MPTGGAAIMNEGENLLYLSR	photosystem I reaction center subunit II; gene=psaD	gi|172036256									1	1			1	1			2	3							1	2			1	2				1				1			1	2			2	1
cce_1341	MPTGGAAIMNEGENLLYLSRK	photosystem I reaction center subunit II; gene=psaD	gi|172036256									1																				1	1							1	1
cce_1341	PSGEIQYLHPADGVFPEK	photosystem I reaction center subunit II; gene=psaD	gi|172036256	1	2			1					1															1					1			1												1
cce_1341	PSGEIQYLHPADGVFPEKVNEGR	photosystem I reaction center subunit II; gene=psaD	gi|172036256	3	3			3	3			3	2			3	3			4	3			4	9			4	5			2	3			3	3			4	4			3	4			3	3
cce_1341	PSGEIQYLHPADGVFPEKVNEGRDYNGK	photosystem I reaction center subunit II; gene=psaD	gi|172036256	1	1			1	1			1	1			1	1			1				2	2			2	2			2	1			1	1			1	1			1	1
cce_1341	PSGEIQYLHPADGVFPEKVNEGRDYNGKIDR	photosystem I reaction center subunit II; gene=psaD	gi|172036256	1	2			1	2				1			1				1	2			1	3				2								2								1
cce_1341	PSGEIQYLHPADGVFPEKVNEGRDYNGKIDRK	photosystem I reaction center subunit II; gene=psaD	gi|172036256	1	2			1	1			1	1			1	1			1				1	2			2				2	2			2	2			2	2			2	1			1	1
cce_1341	PTGGAAIMNEGENLLYLSR	photosystem I reaction center subunit II; gene=psaD	gi|172036256	2	1			1							1	1	2			1	2	1	1					1	1			1	1			2				1	1			1	2				1
cce_1341	PTGGAAIMNEGENLLYLSRK	photosystem I reaction center subunit II; gene=psaD	gi|172036256						1			1	1			1	3			1	2			3				2	2			3	1			1				2	1			2				2	2
cce_1341	RIYPSGEIQYLHPADGVFPEKVNEGR	photosystem I reaction center subunit II; gene=psaD	gi|172036256						1	1	1		1	1	2	1			1	1		1	1	1	1		1	1	2				1				1				1				1			1	1
cce_1341	SGEIQYLHPADGVFPEKVNEGRDYNGKIDR	photosystem I reaction center subunit II; gene=psaD	gi|172036256	1				1	1			1	1				1							1				1	1				1				1				1				2				1
cce_1341	SGEIQYLHPADGVFPEKVNEGRDYNGKIDRK	photosystem I reaction center subunit II; gene=psaD	gi|172036256	1				2	1			1	1				2							1	3			2				1	1			1				1				1	1
cce_1341	TEQVFEMPTGGAAIMNEGENLLYLSR	photosystem I reaction center subunit II; gene=psaD	gi|172036256	4	3	3	4	2	3	3	4	3	2	4	3	5	4	3	2	5	6	2	2	4		3	2	6	5		1	4	5			3	2		2	6	4	2	4	2	3	2	2	4	2
cce_1341	TEQVFEMPTGGAAIMNEGENLLYLSRK	photosystem I reaction center subunit II; gene=psaD	gi|172036256	4	4	1	1	3	5	1	2	2	4	2	1	2	6	2	4	5	5	2	2	4		1	1	3	4			3	3			2	4			3	4		1	3	2		1	6	3
cce_1341	TEQVFEMPTGGAAIMNEGENLLYLSRKEQCLALGTQLR	photosystem I reaction center subunit II; gene=psaD	gi|172036256					1	1			1				2	1				1			2				1	1			1				1				1	1			1	1			1	1
cce_1341	TKFKPK	photosystem I reaction center subunit II; gene=psaD	gi|172036256																	1
cce_1341	TKFKPKIQDYK	photosystem I reaction center subunit II; gene=psaD	gi|172036256						1				1			1	1											1	1							1	3							1	1
cce_1341	TKFKPKIQDYKIYR	photosystem I reaction center subunit II; gene=psaD	gi|172036256					2	2			2	2			2	1							2	1			2				1	1			3	1			1	1			1	2
cce_1341	VFEMPTGGAAIMNEGENLLYLSR	photosystem I reaction center subunit II; gene=psaD	gi|172036256																		1
cce_1341	VFEMPTGGAAIMNEGENLLYLSRK	photosystem I reaction center subunit II; gene=psaD	gi|172036256										1			1																2				1				1								1
cce_1341	VNEGRDYNGKIDR	photosystem I reaction center subunit II; gene=psaD	gi|172036256	2	2			2	2			1												2								1								2	1			1	1				1
cce_1341	VNEGRDYNGKIDRK	photosystem I reaction center subunit II; gene=psaD	gi|172036256	2	2			1	3							2								1	2			1													1								1
cce_1341	YAITWTSK	photosystem I reaction center subunit II; gene=psaD	gi|172036256	2	3	1			1		2	1		1	1	1	1	1	2	2	1	2	2	1	6		1	1	2			2	2							2	3			2	2				1
cce_1341	YAITWTSKTEQVFEMPTGGAAIMNEGENLLYLSR	photosystem I reaction center subunit II; gene=psaD	gi|172036256																	12	11							1
cce_1341	YAITWTSKTEQVFEMPTGGAAIMNEGENLLYLSRK	photosystem I reaction center subunit II; gene=psaD	gi|172036256																	2	2							1	1
cce_1341	YPSGEIQYLHPADGVFPEKVNEGR	photosystem I reaction center subunit II; gene=psaD	gi|172036256		2			1	1			2				1				1	1			1	4			1	1			1	2			1	1			1	1			1	1			2	1
cce_1343	NDDGSRSELDVK	chaperonin; gene=groES	gi|172036258
cce_1343	NDDGSRSELDVKVGDK	chaperonin; gene=groES	gi|172036258																								1															1
cce_1343	TAGGILLPDNAQEKPQIGEVV	chaperonin; gene=groES	gi|172036258																1				1				1
cce_1343	VSPAEEKTAGGILLPDNAQEKPQIGEVV	chaperonin; gene=groES	gi|172036258							1	2								1			1	2				1											1	1							1
cce_1343	VSPAEEKTAGGILLPDNAQEKPQIGEVVAVGPGKR	chaperonin; gene=groES	gi|172036258																						1
cce_1343	YAGTDVK	chaperonin; gene=groES	gi|172036258																							1
cce_1344	DKVGKEGVISLEEGK	chaperonin 1; gene=groEL1	gi|172036259
cce_1344	EKLQERLAKLSGGVAVIKVGAATETEMKDR	chaperonin 1; gene=groEL1	gi|172036259																																											1
cce_1344	IAENAGQNGAVVAER	chaperonin 1; gene=groEL1	gi|172036259									1
cce_1344	IEDSDSSYDKEKLQER	chaperonin 1; gene=groEL1	gi|172036259
cce_1344	INLVQDLVPVLEQVAR	chaperonin 1; gene=groEL1	gi|172036259	1	1							2
cce_1344	KINLVQDLVPVLEQVAR	chaperonin 1; gene=groEL1	gi|172036259		1			1
cce_1344	QIEDSDSSYDKEKLQER	chaperonin 1; gene=groEL1	gi|172036259									1					1			1					1
cce_1344	RQIEDSDSSYDKEKLQER	chaperonin 1; gene=groEL1	gi|172036259										1
cce_1344	SLVIIAEDIEKEALATLVVNR	chaperonin 1; gene=groEL1	gi|172036259	1	1									2	1				1	1	1						1
cce_1344	VGAATETEMK	chaperonin 1; gene=groEL1	gi|172036259
cce_1344	VGAATETEMKDR	chaperonin 1; gene=groEL1	gi|172036259			1													1			1	1																			1	1
cce_1349	QGLLNLDDINETLFENFLYTK	undecaprenyl pyrophosphate synthetase; gene=uppS2	gi|172036264																												1
cce_1356	EILLLDVTPLSLGLETIGGVTK	heat shock protein Hsp70; gene=dnaK3	gi|172036271
cce_1356	GKVVGIDLGTTNSVVAVMEGGKPVVIANSEGMR	heat shock protein Hsp70; gene=dnaK3	gi|172036271																																								1
cce_1356	IVDWLAEQFLEQEKVDLRQDR	heat shock protein Hsp70; gene=dnaK3	gi|172036271							2				1	1				1			1	1				1												1				1
cce_1356	LSPVQIDEVVLVGGGTR	heat shock protein Hsp70; gene=dnaK3	gi|172036271				1																											1	1								1			1
cce_1356	LTEAAEKAK	heat shock protein Hsp70; gene=dnaK1	gi|172036918
cce_1356	LTRPQFEDLCADLVSR	heat shock protein Hsp70; gene=dnaK3	gi|172036271																												1
cce_1356	SGILAGEVKEILLLDVTPLSLGLETIGGVTKK	heat shock protein Hsp70; gene=dnaK3	gi|172036271																				1							1
cce_1356	TTPSVVGFNKDGELVVGQMAR	heat shock protein Hsp70; gene=dnaK3	gi|172036271
cce_1356	YLGEPVTGAVITVPAYFNDSQR	heat shock protein Hsp70; gene=dnaK3	gi|172036271
cce_1357	EAAAKDPSNFDPR	fructose-1,6-bisphosphate aldolase	gi|172036272												1
cce_1357	EQLLTDPDEAVEFVER	fructose-1,6-bisphosphate aldolase	gi|172036272			2				1	1
cce_1357	FEGTLSKEQLLTDPDEAVEFVER	fructose-1,6-bisphosphate aldolase	gi|172036272			1
cce_1357	FTRKPTGEILAISR	fructose-1,6-bisphosphate aldolase	gi|172036272			1
cce_1357	GGEIPETYGVPVEEIQK	fructose-1,6-bisphosphate aldolase	gi|172036272			2	1			1	2			1	1			1	1			2				1	1							1	1				2				1			1
cce_1357	HLILGAVESYPHIPIAMHQDHGNSPATCYSAIR	fructose-1,6-bisphosphate aldolase	gi|172036272			1
cce_1357	IEEIHNR	fructose-1,6-bisphosphate aldolase	gi|172036272				1
cce_1357	IEEIHNRLPNTHIVMHGSSSVPQEWLDMINQY	fructose-1,6-bisphosphate aldolase	gi|172036272			2
cce_1357	IKQMTLEEYAAK	fructose-1,6-bisphosphate aldolase	gi|172036272			1					1			1								1				1	1															1	1
cce_1357	KPTGEILAISR	fructose-1,6-bisphosphate aldolase	gi|172036272																								1															1				1
cce_1357	KVNIDTDNR	fructose-1,6-bisphosphate aldolase	gi|172036272			2	1			1								1									1															1	1			1
cce_1357	KVNIDTDNRLAITAAIR	fructose-1,6-bisphosphate aldolase	gi|172036272		1
cce_1357	KYAGENFLR	fructose-1,6-bisphosphate aldolase	gi|172036272			1									1								1
cce_1357	LLLDHAAENGYAIPAFNVNNMEQIIAIMQAADETDSPVILQASR	fructose-1,6-bisphosphate aldolase	gi|172036272			2	2			1	1			1	1			1				1	2			1	1				1			2	2				1			1	1			2	1
cce_1357	QVCSDRYQQFWTAGNASK	fructose-1,6-bisphosphate aldolase	gi|172036272			1
cce_1357	TQVDALAVAIGTSHGAYK	fructose-1,6-bisphosphate aldolase	gi|172036272			1	1															1													1							2	2
cce_1357	TQVDALAVAIGTSHGAYKFTR	fructose-1,6-bisphosphate aldolase	gi|172036272			1	1
cce_1357	YGGEIPETYGVPVEEIQK	fructose-1,6-bisphosphate aldolase	gi|172036272				1																			1
cce_1359	SNEHSGFPGTITLSATTLLSVITEVAQSVYNSGFR	putative creatininase	gi|172036274																																											1
cce_1359	VPHIAGELLTPQELEYGIHAGDAETSIILSLLPDQVK	putative creatininase	gi|172036274				1							1									1																1								1
cce_1364	GRETLPFEKR	putative 60 kD inner membrane insertion protein	gi|172036279	1	1			1	1				1			1	1							1	1				1			1	1							1
cce_1364	KLVEQNPESDIQPTYEVTKGEER	putative 60 kD inner membrane insertion protein	gi|172036279										1
cce_1364	LGVGEKTNIEFQTSEGK	putative 60 kD inner membrane insertion protein	gi|172036279		1
cce_1364	LLEEQEKTEK	putative 60 kD inner membrane insertion protein	gi|172036279										1				1
cce_1364	LLEEQEKTEKGR	putative 60 kD inner membrane insertion protein	gi|172036279	1	1															1					2
cce_1364	LLEEQEKTEKGRETLPFEKR	putative 60 kD inner membrane insertion protein	gi|172036279	1	1				2			1												2												2	1			1					1
cce_1364	LVEQNPESDIQPTYEVTK	putative 60 kD inner membrane insertion protein	gi|172036279
cce_1364	LVEQNPESDIQPTYEVTKGEER	putative 60 kD inner membrane insertion protein	gi|172036279	2	1			1	2			3	1			1	1			1	1			2	1				1			1	1			1				1	2
cce_1364	SLSKLVEQNPESDIQPTYEVTKGEER	putative 60 kD inner membrane insertion protein	gi|172036279	2	1			2	1			1	2			2	3			1	1			2	4			1	1			1	2			2	1			2	2			1	1			2	1
cce_1364	TNNIYVSDGVHYPIAALLPGGNK	putative 60 kD inner membrane insertion protein	gi|172036279	1
cce_1364	TNNIYVSDGVHYPIAALLPGGNKLGVGEK	putative 60 kD inner membrane insertion protein	gi|172036279													1								1
cce_1364	VVPQPYATK	putative 60 kD inner membrane insertion protein	gi|172036279																					1
cce_1365	FREIYDYMAER	unknown	gi|172036280	1	2			2	1			1	1			1	2			1	1			1	3			1	1			2	1			1	1			2	1			1	1			1
cce_1365	VADKTGKSVEAITAQ	unknown	gi|172036280										1																								1								1
cce_1370	GIQALRGDKIDAFASDGILLVGEALIQNLR	putative extracellular solute-binding protein, family 3 precursor	gi|172036285				1							1				1	2							1	2			1	1				2			1				1				1	1
cce_1372	ALTDKPLVILVDGGSASASEILSGALQDNER	carboxyl-terminal protease	gi|172036287								2			1				1	1			1					1			1	2			1	1				1			1	1			1
cce_1372	ALTDKPLVILVDGGSASASEILSGALQDNERATLVGTK	carboxyl-terminal protease	gi|172036287			1	2			1	1			1	1			1	1			1	1			1				1	1			2	1			1	1			1	1			1	1
cce_1372	ARIELHPVKAQVK	carboxyl-terminal protease	gi|172036287												1																															1
cce_1372	DINKQGIEPDILVELTEEQRK	carboxyl-terminal protease	gi|172036287
cce_1372	DINKQGIEPDILVELTEEQRKELQQQR	carboxyl-terminal protease	gi|172036287								1				1																				1
cce_1372	DKIGDFGDPQFDQAYEELKK	carboxyl-terminal protease	gi|172036287																															1	1				1			1
cce_1372	DKIGDFGDPQFDQAYEELKKEIA	carboxyl-terminal protease	gi|172036287
cce_1372	DKIGDFGDPQFDQAYEELKKEIAK	carboxyl-terminal protease	gi|172036287			1				1	1			2				1	1			1				1	1			2				1	2			1	1			1	1
cce_1372	EAEAAKVTGYILDLR	carboxyl-terminal protease	gi|172036287																																							1				1
cce_1372	IGDFGDPQFDQAYEELKKEIAK	carboxyl-terminal protease	gi|172036287
cce_1372	LGDGTSGLAVTIAK	carboxyl-terminal protease	gi|172036287			1																												1	1							1	1			1
cce_1372	LTQFSAHASEEMRDAIREAEAAKVTGYILDLR	carboxyl-terminal protease	gi|172036287																																												1
cce_1372	MWLDEGRIVSTVSR	carboxyl-terminal protease	gi|172036287																																							1					2
cce_1372	NGELEAQKATNR	carboxyl-terminal protease	gi|172036287			1																																				1				1
cce_1372	RLGDGTSGLAVTIAK	carboxyl-terminal protease	gi|172036287
cce_1372	SNPGGLLYSSVEIAR	carboxyl-terminal protease	gi|172036287			1	1																												1			2				1					1
cce_1372	TNQEIDYPIVR	carboxyl-terminal protease	gi|172036287																																			1				1	1			1
cce_1372	TTEGMEVEDAVKLIR	carboxyl-terminal protease	gi|172036287																																											1
cce_1372	TYETKEEAYK	carboxyl-terminal protease	gi|172036287
cce_1377	SNVNVLSADEVKNALNQLDGWTEKEGK	putative pterin-4-alpha-carbinolamine dehydratase; gene=dcoH1	gi|172036292																								1															1	2
cce_1377	VTIDLTSHDAGGITNKDLELAQK	putative pterin-4-alpha-carbinolamine dehydratase; gene=dcoH1	gi|172036292																															1
cce_1377	VTIDLTSHDAGGITNKDLELAQKANELANQ	putative pterin-4-alpha-carbinolamine dehydratase; gene=dcoH1	gi|172036292				1								1																																1
cce_1380	GYDPITNELVWGSVAGAFHFKPR	DUF1001-containing protein	gi|172036295
cce_1380	VLKLNIVEERIELENYK	DUF1001-containing protein	gi|172036295								1																																				2
cce_1383	GGQSVGQATLTR	cytochrome b6; gene=petB	gi|172036298				1	1			1				1					1
cce_1383	IVSGVPAAIPVVGDQMVELLR	cytochrome b6; gene=petB	gi|172036298	1	1			2	1			2	1			1	1				1								2				1			3	2				1				2			1	1
cce_1383	QVTDSKVYQWFNDRLEIQAISDDITSK	cytochrome b6; gene=petB	gi|172036298		2							2	1							1									1			2	1			1	1			1	1			1	2			1	2
cce_1383	VYQWFNDRLEIQAISDDITSK	cytochrome b6; gene=petB	gi|172036298		1															1
cce_1384	AIEKKPDLSDPKLR	cytochrome b6-f complex subunit 4; gene=petD	gi|172036299						1																1
cce_1384	KPDLSDPK	cytochrome b6-f complex subunit 4; gene=petD	gi|172036299
cce_1384	KPDLSDPKLR	cytochrome b6-f complex subunit 4; gene=petD	gi|172036299		2				1				1				1			2	1				1				1			2	1			1	1			1	2			1				1
cce_1391	KVLLINNDDEITIGQPYIEGATVEGTVLEER	50s ribosomal protein L21; gene=rpl21	gi|172036306																																													1
cce_1391	LMINSISLNGSVIAETTSDSEE	50s ribosomal protein L21; gene=rpl21	gi|172036306																									1
cce_1392	GNDDTLFALIDGIVTFEYK	50S ribosomal protein L27; gene=rpl27	gi|172036307												1					1	1
cce_1392	VHPGNNVGRGNDDTLFALIDGIVTFEYK	50S ribosomal protein L27; gene=rpl27	gi|172036307
cce_1392	VHPGNNVGRGNDDTLFALIDGIVTFEYKTK	50S ribosomal protein L27; gene=rpl27	gi|172036307
cce_1392	VSVYPVAAE	50S ribosomal protein L27; gene=rpl27	gi|172036307	1																													1							1
cce_1394	KLGLTK	unknown	gi|172036309
cce_1394	LPQFNQKAVYYQQKPNLKQK	unknown	gi|172036309																																												1
cce_1398	AEDILLDNWQLKKVSPAIQNAINNQENYLNQAR	hypothetical protein; contains GGDEF, EAL, and Histidine kinase HAMP region domains	gi|172036313
cce_1406	FIHEELGWNFR	DegT/DnrJ/EryC1/StrS aminotransferase family protein	gi|172036321																																												1
cce_1406	FTNLQAAVGLAQLER	DegT/DnrJ/EryC1/StrS aminotransferase family protein	gi|172036321				1
cce_1406	KFEAEFAQTVGR	DegT/DnrJ/EryC1/StrS aminotransferase family protein	gi|172036321
cce_1406	KMGAIYTELLSDIPQLELPLVK	DegT/DnrJ/EryC1/StrS aminotransferase family protein	gi|172036321											2				2	1			1					1			1	1											2					1
cce_1406	MGAIYTELLSDIPQLELPLVK	DegT/DnrJ/EryC1/StrS aminotransferase family protein	gi|172036321				2			2					1			2	1			2	2				2												2			3	1			2	1
cce_1406	TDYADNIYWVYGMVLKDEVPFDAAEAMER	DegT/DnrJ/EryC1/StrS aminotransferase family protein	gi|172036321
cce_1407	EVFYTQEVLLIKR	unknown; contains a cupin, RmlC-type domain	gi|172036322
cce_1407	GGHGFEVLEELEMIEVK	unknown; contains a cupin, RmlC-type domain	gi|172036322
cce_1408	DKLFFRVDKPENLVK	hypothetical protein	gi|172036323
cce_1409	AVRPGDIVLLIPEDLILLDKDGLLER	unknown	gi|172036324	1	1																1
cce_1409	KAVRPGDIVLLIPEDLILLDKDGLLER	unknown	gi|172036324
cce_1414	DASFAEWSQSKDPDGIAWK	unknown	gi|172036329			1					1				1				1				1			1			1		1												1				1
cce_1414	DTPADTEKKEQFTLIQSDLAK	unknown	gi|172036329																			1
cce_1414	KAEEFSATSR	unknown	gi|172036329	1	2			1	2				1			1	3			1	1			1	1
cce_1414	RLDTTPSTIGR	unknown	gi|172036329				1				1																	1				1														1
cce_1414	RLDTTPSTIGRR	unknown	gi|172036329				1			1
cce_1418	SIVQDANATFALTTEAILDLVEGVKEEFPEFEQMK	probable AMP-dependent synthetase and ligase	gi|172036333																															2
cce_1418	SLTTPTTLIELLR	probable AMP-dependent synthetase and ligase	gi|172036333
cce_1423	LAQVMAKRLRQINRR	transcriptional regulator	gi|172036338
cce_1442	LAIDPIDALLAHELGHVLR	unknown	gi|172036357																							1					1
cce_1445	IYLVSPDKVGQYPGILFYSDIYQLGSPITR	putative dienelactone hydrolase	gi|172036360
cce_1445	LSEIQGELFLIFGTLDPHVPEDGR	putative dienelactone hydrolase	gi|172036360
cce_1445	LSEIQGELFLIFGTLDPHVPEDGRITIK	putative dienelactone hydrolase	gi|172036360			1	1												1							1				2	1				1							1	1			1	1
cce_1445	RQNISILVDDNAMR	putative dienelactone hydrolase	gi|172036360
cce_1449	EDARGVIEILNTLNLLGY	unknown	gi|172036364																				1							1	1			1								1	2			3
cce_1449	GVIEILNTLNLLGY	unknown	gi|172036364			1																				1					1												1
cce_1449	LIEAPDELYR	unknown	gi|172036364
cce_1454	IITGEENGETVTQEFGFSNIK	unknown	gi|172036369												1
cce_1454	YGDTDESGAVEILMGGK	unknown	gi|172036369
cce_1455	DASQGEFNAVTDEEILDAYR	threonine synthase; gene=thrC1	gi|172036370
cce_1455	IGNPANWDKAWGAK	threonine synthase; gene=thrC1	gi|172036370												1								1
cce_1455	LAQALLYGAEVIAIDGNFDDALTVVK	threonine synthase; gene=thrC1	gi|172036370
cce_1455	SGIKPELSQVAK	threonine synthase; gene=thrC1	gi|172036370
cce_1458	ILIDQVWNHTSDQHPWFMESR	unknown; contains an alpha amylase catalytic subdomain	gi|172036373																																							1
cce_1458	NGDLTLLDTPEPLLGFAR	unknown; contains an alpha amylase catalytic subdomain	gi|172036373																								1
cce_1461	ELPKLFDNYDQVWHW	unknown	gi|172036376								1																1								1
cce_1461	GIPEDKLLAGIEK	unknown	gi|172036376			1	1											1	1												1											1
cce_1461	GQVVEGLSFGEWK	unknown	gi|172036376			1								1					1																1				1
cce_1461	ISFKELPKLFDNYDQVWHW	unknown	gi|172036376
cce_1461	LFDNYDQVWHW	unknown	gi|172036376							1									1			1									1
cce_1461	MKVLQVIQSAYR	unknown	gi|172036376															1				1								1	1																1
cce_1461	QSFPAKLDDDLQQCLDKGIK	unknown	gi|172036376			1
cce_1462	DFWEWSKDASGTLVIGTK	unknown	gi|172036377
cce_1462	GAPKDFWEWSKDASGTLVIGTK	unknown	gi|172036377
cce_1462	MIDAALDKGYDVK	unknown	gi|172036377			1	1								1				1
cce_1462	RGAPKDFWEWSK	unknown	gi|172036377																			1
cce_1462	RGAPKDFWEWSKDASGTLVIGTK	unknown	gi|172036377			1																					1
cce_1462	SKTVLSFLLMDNPFEQAR	unknown	gi|172036377			1	2			3	3			2	3			2	1			2	2			3	3			1	3			2	2			1	2			2	2			2	3
cce_1462	TFDEENHPLTKDWITALFNK	unknown	gi|172036377			1				2	1				1			1	1				1			1	2				1				1												1
cce_1462	TVLSFLLMDNPFEQAR	unknown	gi|172036377							1	1												1			1				1					1				1			2	2
cce_1462	VFTYEGGVSLGFAHQKPHANSVHGR	unknown	gi|172036377			1
cce_1463	GIDSTELGAK	unknown	gi|172036378
cce_1463	GIDSTELGAKIEVSTVASIVDAMSEGQK	unknown	gi|172036378											1	1							1				1	1				1											1	1			2
cce_1463	IEVSTVASIVDAMSEGQK	unknown	gi|172036378				1				1								1																							1					1
cce_1463	LLADEFSLDER	unknown	gi|172036378							1	1			1	1							1													1			1	1
cce_1463	LLADEFSLDERGIDSTELGAKIEVSTVASIVDAMSEGQK	unknown	gi|172036378								1												1												1
cce_1463	STVASQGLTNLEK	unknown	gi|172036378
cce_1463	STVASQGLTNLEKVK	unknown	gi|172036378			1																								1
cce_1463	VKLLADEFSLDER	unknown	gi|172036378							1				1
cce_1465	LNNVLQGFVQYLTEGFAR	hypothetical protein	gi|172036380
cce_1466	LVIVQEVHEAAIESLDHDQVFNAIR	probable AMP-dependent synthetase and ligase	gi|172036381
cce_1470	GVSALDNPK	ATP-binding protein of ABC transporter	gi|172036385																									1
cce_1470	KRLDLAAGLLHQPDVLVLDEPTVGLDIESR	ATP-binding protein of ABC transporter	gi|172036385	1	1							1				1	2			1								1	2			2	1				1			1					1			1
cce_1470	LGGDRVTLRIEEFSPIAQAEK	ATP-binding protein of ABC transporter	gi|172036385
cce_1470	RLDLAAGLLHQPDVLVLDEPTVGLDIESR	ATP-binding protein of ABC transporter	gi|172036385	1	1			1					1			1				1				1													2			1					1
cce_1470	TVLETLPFVEEIIINPSQGNSLNLIVSTGSNSLSK	ATP-binding protein of ABC transporter	gi|172036385
cce_1473	AQELVETLPNAYMLQQFNNPANPEIHR	cysteine synthase A; gene=cysK	gi|172036388				1			1	1			1								1					1				1				1				1			1	1
cce_1473	AQIVVKLEGMNPAASVKDR	cysteine synthase A; gene=cysK	gi|172036388								1
cce_1473	EGLIIPGKTLLVEPTSGNTGIALAMVAAAK	cysteine synthase A; gene=cysK	gi|172036388
cce_1473	IAHNVSELIGR	cysteine synthase A; gene=cysK	gi|172036388							1					1							1
cce_1473	IGVNMINSAEREGLIIPGK	cysteine synthase A; gene=cysK	gi|172036388							1				1	1							1													2								1				1
cce_1473	IGVNMINSAEREGLIIPGKTLLVEPTSGNTGIALAMVAAAK	cysteine synthase A; gene=cysK	gi|172036388																			1				1
cce_1473	IQGIGAGFIPEVLKVELIDEVVTVTDEEAMTYGR	cysteine synthase A; gene=cysK	gi|172036388			1	1			2	1			1	1			1	1				1			2	1			1	1			1	1			1	1			1	2			1	1
cce_1473	IQGIGAGFIPEVLKVELIDEVVTVTDEEAMTYGRR	cysteine synthase A; gene=cysK	gi|172036388			1	1			1	2			1	1			1				1	2			2	2			1	2			1	1			1	1			1	1			1	2
cce_1473	KASFQAIAVEPTSSPVLSGGKPGGHK	cysteine synthase A; gene=cysK	gi|172036388																																								1			1
cce_1473	LAKEEGLLSGISTGAALCAAIK	cysteine synthase A; gene=cysK	gi|172036388			1				1				1																	2
cce_1473	LEGMNPAASVKDR	cysteine synthase A; gene=cysK	gi|172036388												1																											1
cce_1473	LILTMPETMSQER	cysteine synthase A; gene=cysK	gi|172036388
cce_1473	LILTMPETMSQERR	cysteine synthase A; gene=cysK	gi|172036388															1								1																1
cce_1473	LIVMVQPSFGER	cysteine synthase A; gene=cysK	gi|172036388			1	1			1	1			2	1			2	1			1	1			2	2			1	1			1				1	1			1	1			1
cce_1473	LTTAEEIWEDTDGQVDILIAGVGTGGTITGVAEVLK	cysteine synthase A; gene=cysK	gi|172036388
cce_1473	LTTAEEIWEDTDGQVDILIAGVGTGGTITGVAEVLKQR	cysteine synthase A; gene=cysK	gi|172036388											1																	1
[truncated: 4,851 more rows]
[truncated: 53 more columns]
