# Supplementary material for: Diurnal Rhythms Result in Significant Changes in the Cellular Protein Complement in the Cyanobacterium Cyanothece 51142
Source: PLoS One. 2011 Feb 22;6(2):e16680. doi: 10.1371/journal.pone.0016680 (PMC3043056; doi:10.1371/journal.pone.0016680)
Supplement: Table S4 — Final normalized spectral counts for all proteins with cyclic changes in their abundance during the 48 hour light / dark time course. The time points are labeled as D1, D3, D5, D7, D9, D11 for 1, 3, 5, 7, 9, and 11 hours in the dark, and L1, L3, L5, L7, L9, L11 for 1, 3, 5, 7, 9, and 11 hours in the light. (XLS) [file pone.0016680.s010.xls]

## Sheet: Table S4
Table S4:
Final normalized spectral counts for all proteins with cyclic changes in their abundance during the 48 hour light / dark time course. The time points are labeled as D1, D3, D5, D7, D9, D11 for 1, 3, 5, 7, 9 and 11 hours in the dark, and L1, L3, L5, L7, L9 and L11 for 1, 3, 5, 7, 9 and 11 hours in the light.
ORF	Functional category	Annotation	PeakTime	D1	D3	D5	D7	D9	D11	L1	L3	L5	L7	L9	L11	D1	D3	D5	D7	D9	D11	L1	L3	L5	L7	L9	L11
cce_3134	Amino acid biosynthesis: Aromatic amino acid family	tryptophan synthase beta subunit; gene=trpB	5.74328	1	0.5	0.75	1	0.25	0.75	0.75	1	0	0	0.5	0	0.5	0	0.5	0.75	0.25	0	0	0	0	0	0.25	0.5
cce_2693	Amino acid biosynthesis: Aspartate family	aspartate aminotransferase; gene=aspC	19.9845	0.25	0.375	0.75	0.375	0.375	0.125	0.625	0.5	0.5	0.75	1	0.5	0.5	0.375	0.5	0.25	0.25	0.25	0.375	0.75	0.5	0.625	0.75	0.5
cce_2120	Amino acid biosynthesis: Branched chain family	ketol-acid reductoisomerase; gene=ilvC	18.6447	0.5	0.590909	0.363636	0.318182	0.636364	0.454545	0.5	0.409091	0.181818	0.772727	0.772727	0.318182	0.727273	0.545455	0.954545	0.636364	1	0.545455	0.863636	0.909091	0.772727	1	0.818182	0.772727
cce_2871	Amino acid biosynthesis: Branched chain family	alanine--glyoxylate/serine-pyruvate aminotransferase, aminotransferase class V	17.2721	0.111111	0.333333	0.111111	0.444444	0.333333	0.333333	0.666667	0.666667	0.111111	0.555556	1	0.333333	0.111111	0	0.111111	0.888889	0.111111	0.222222	0.666667	1	0.777778	0.666667	1	0.777778
cce_3617	Amino acid biosynthesis: Branched chain family	3-isopropylmalate dehydrogenase; gene=leuB	12.9096	0.384615	0.692308	0.538462	0.615385	0.692308	1	0.846154	0.615385	0.615385	0.307692	0.692308	0.615385	0.461538	0.153846	0.307692	0.692308	0.307692	0.076923	0.384615	0.615385	0.461538	0.230769	0.769231	0.384615
cce_1017	Amino acid biosynthesis: Glutamate family / Nitrogen assimilation	NifU-like protein	8.69657	0.333333	0.666667	0.333333	1	0.666667	0.666667	0.333333	1	0	0.333333	0	0	1	0.666667	0.666667	0.666667	0.666667	0.666667	0.666667	0.666667	0.666667	0.333333	0	0.333333
cce_2615	Amino acid biosynthesis: Glutamate family / Nitrogen assimilation	pyrroline-5-carboxylate reductase; gene=proC	18.9204	0	0	0.25	0	0	0	0	0	0.5	0	0.5	0	0	0	0.25	0.5	0.25	0	0.25	0	1	0.25	0.75	0.25
cce_4353	Amino acid biosynthesis: Glutamate family / Nitrogen assimilation	ferredoxin-dependent glutamate synthase; gene=glsF	6.92696	0.5	0.5	0.555556	0.611111	0.611111	0.5	0.388889	0.666667	0.166667	0.666667	0.5	0.555556	0.222222	0.388889	1	0.888889	0.722222	0.277778	0.444444	0.888889	0.388889	0.333333	0.388889	0.722222
cce_1473	Amino acid biosynthesis: Serine family / Sulfur assimilation	cysteine synthase A; gene=cysK	6.13706	0.5	0.833333	0.916667	0.583333	0.708333	0.75	0.541667	0.375	0.375	0.708333	0.541667	0.666667	0.708333	0.75	0.916667	1	1	0.833333	0.708333	0.708333	0.75	0.5	0.916667	0.625
cce_0320	Biosynthesis of cofactors, prosthetic groups, and carriers: Cobalamin, heme, phycobilin and porphyrin	light-dependent protochlorophyllide reductase; gene=por	7.05165	0.888889	0.777778	1	0.888889	0.777778	0.333333	0.444444	0.333333	0.333333	0.222222	0.111111	0	0	0.222222	0.555556	0.444444	0.444444	0.666667	0.222222	0.111111	0	0	0.111111	0
cce_2324	Biosynthesis of cofactors, prosthetic groups, and carriers: Cobalamin, heme, phycobilin and porphyrin	heme oxygenase; gene=ho2	8.29959	0	0	0.181818	0.636364	0.272727	0.545455	0.090909	0	0	0	0	0	0	0	0.409091	1	0.772727	0.363636	0.136364	0	0	0	0	0
cce_2568	Biosynthesis of cofactors, prosthetic groups, and carriers: Cobalamin, heme, phycobilin and porphyrin	ferrochelatase; gene=hemH	7.92084	0.666667	0.333333	0	0.666667	0	1	0.333333	0.333333	0	0.333333	0.333333	0	0	0.666667	0.333333	0.666667	0	0.666667	0.333333	0	0	0	0	0
cce_2573	Biosynthesis of cofactors, prosthetic groups, and carriers: Cobalamin, heme, phycobilin and porphyrin	heme oxygenase (decyclizing); gene=ho1	13	0	0	0	0	0	1	0	0	0	0	0	0	0	0	0	0	0	0	0	1	0	0	0	0
cce_2966	Biosynthesis of cofactors, prosthetic groups, and carriers: Cobalamin, heme, phycobilin and porphyrin	uroporphyrinogen decarboxylase; gene=hemE	13.6461	0.32	0.4	0.48	0.48	0.6	0.84	0.64	0.64	0.32	0.72	0.92	0.56	0.44	0.44	0.56	0.8	0.88	0.76	1	0.92	0.96	0.48	0.72	0.48
cce_3146	Biosynthesis of cofactors, prosthetic groups, and carriers: Cobalamin, heme, phycobilin and porphyrin	geranylgeranyl hydrogenase; gene=chlP	12.4528	0.588235	0.411765	0.352941	0.764706	0.588235	0.764706	0.705882	1	0.529412	0.588235	0.529412	0.352941	0.352941	0.352941	0.411765	0.588235	0.705882	0.823529	0.588235	0.529412	0.882353	0.352941	0.352941	0.176471
cce_0844	Biosynthesis of cofactors, prosthetic groups, and carriers: Molybdopterin	molybdenum-pterin binding protein; gene=mop	21.6535	0.8	0.6	0.5	0.3	0.3	0.3	0.7	0.5	0.4	1	0.8	0.5	0.7	0.8	0.4	0.5	0.5	0.7	0.7	0.4	0.6	0.6	0.8	1
cce_1377	Biosynthesis of cofactors, prosthetic groups, and carriers: Others	putative pterin-4-alpha-carbinolamine dehydratase; gene=dcoH1	18.5863	0.333333	0	0.333333	0	0	0.333333	0	0.333333	0	1	0.333333	0	0	0	0	0	0	0	0	0.333333	0	0.666667	0	0
cce_0314	Biosynthesis of cofactors, prosthetic groups, and carriers: Pantothenate	3-methyl-2-oxobutanoate hydroxymethyltransferase; gene=panB	16.5863	0	0	0.333333	0	0.333333	0.333333	1	0.333333	0.333333	0	1	0	0	0	0	0.333333	0.333333	0	0.333333	1	0	1	1	0.333333
cce_3833	Biosynthesis of cofactors, prosthetic groups, and carriers: Riboflavin	flavoprotein, putative diflavin flavoprotein	20.5389	0.684211	0.263158	0.157895	0	0.105263	0	0	0.421053	0.421053	1	0.684211	0.526316	0.315789	0.105263	0.105263	0.105263	0.052632	0	0.052632	0.421053	0.631579	0.842105	0.736842	0.736842
cce_3835	Biosynthesis of cofactors, prosthetic groups, and carriers: Riboflavin	flavoprotein	21.1331	0.666667	0.25	0.166667	0.083333	0.166667	0.083333	0	0.416667	0.166667	0.916667	1	0.583333	0.416667	0.166667	0.25	0.083333	0	0	0	0.333333	0.583333	0.666667	0.583333	0.583333
cce_3935	Biosynthesis of cofactors, prosthetic groups, and carriers: Riboflavin	GTP cyclohydrolase I; gene=folE1	14.3834	0	0	0	0	0	0	1	0.5	0	0	0	0	0	0	0	0	0.5	0	0.5	1	0.5	0.5	0	0
cce_3025	Biosynthesis of cofactors, prosthetic groups, and carriers: Thiamine	thiamine biosynthesis protein; gene=thiC	9.86631	0.25	0.5	0.5	0.75	0.75	1	0.75	0.5	0.25	0	0.25	0	0	0	0.25	1	0.5	0.75	0.5	0.25	0.25	0.25	0	0
cce_2957	Biosynthesis of cofactors, prosthetic groups, and carriers: Thioredoxin, glutaredoxin, and glutathione	glutathione S-transferase; gene=gst2	17.409	0.25	0.25	0.5	0.25	0.5	0	1	0.5	0.5	0.25	0.75	0.5	0	0.5	0.75	0	0.5	0	1	0.25	0.75	0.5	0.75	0.5
cce_3988	Biosynthesis of cofactors, prosthetic groups, and carriers: Thioredoxin, glutaredoxin, and glutathione	thioredoxin; gene=trxA2	6.98104	0.868421	0.789474	0.657895	0.789474	0.973684	0.947368	0.736842	0.578947	0.526316	0.763158	0.763158	0.552632	0.605263	0.684211	1	1	0.868421	0.684211	0.684211	0.631579	0.736842	0.578947	0.684211	0.763158
cce_1513	Cell envelope: Membranes, lipoproteins, and porins	unknown; contains an S-layer homology (SLH) domain	20.2949	0	0	0	0	0.166667	0	0	0	0	0.166667	0.333333	0.083333	0	0.166667	0	0	0	0.166667	0	0.083333	0.416667	0.75	1	0.583333
cce_2287	Cell envelope: Membranes, lipoproteins, and porins	unknown; contains an S-layer homology (SLH) domain	20.6397	0.384615	0.153846	0.230769	0.230769	0.384615	0.076923	0	0.384615	0.230769	0.153846	0.769231	0.076923	0.076923	0	0	0	0	0.153846	0	0	0.461538	0.692308	1	0.692308
cce_2633	Cell envelope: Membranes, lipoproteins, and porins	putative outer membrane protein	21.2651	0.333333	0.111111	0.222222	0.111111	0.111111	0.111111	0	0.111111	0	0.222222	0.888889	0.111111	0	0	0	0	0	0.111111	0	0	0.111111	0.777778	1	0.666667
cce_3518	Cell envelope: Membranes, lipoproteins, and porins	putative S-layer OprB family carbohydrate-selective porin	21.4603	0.578947	0.605263	0.368421	0.289474	0.447368	0.131579	0.368421	0.131579	0.342105	0.368421	0.578947	0.368421	0.263158	0.368421	0.026316	0.131579	0.210526	0.263158	0.157895	0.184211	0.578947	1	1	0.684211
cce_4823	Cell envelope: Membranes, lipoproteins, and porins	putative S-layer OprB family carbohydrate-selective porin	21.2009	0.272727	0.090909	0.181818	0	0.090909	0.090909	0	0.090909	0	0.181818	0.454545	0.090909	0	0	0	0	0	0.090909	0	0	0.181818	0.636364	1	0.727273
cce_0401	Cell envelope: Murein sacculus and peptidoglycan	UDP-N-acetylglucosamine 1-carboxyvinyltransferase; gene=murA	21.0478	0	0	0	0	0	0	0	0	0	0.25	0.5	0	0	0	0	0	0	0	0	0	0.25	0.25	0.75	1
cce_1730	Cell envelope: Surface polysaccharides, lipopolysaccharides and antigens	dTDP-4-dehydrorhamnose 3,5-epimerase; gene=rfbC	20.749	1	0.5	0	0	0	0.5	0	1	0.5	0.5	0.5	1	0	0	0	0.5	0	0.5	0	0	0.5	0.5	1	1
cce_1828	Cell envelope: Surface polysaccharides, lipopolysaccharides and antigens	acyl-[acyl-carrier-protein]--UDP-N-acetylglucosamine o-acyltransferase; gene=lpxA	19.7343	0.5	0	0	0	0	0	0	0	0.5	0	1	0.5	0	0	0	0	0	0	1	0	0.5	0.5	0.5	0.5
cce_3232	Cell envelope: Surface polysaccharides, lipopolysaccharides and antigens	NAD dependent epimerase/dehydratase family protein	19.5609	0.25	0	0	0	0	0.25	0.25	0.25	0.75	0.25	0.5	1	0	0	0.5	0.25	0.25	0	0.25	0.25	0.25	0.25	0.5	0.25
cce_3579	Cellular processes: Cell division	cell division protein; gene=ftsH2	6.54949	0.857143	0.571429	0.857143	1	0.285714	0.428571	0.428571	0.285714	0.142857	0.428571	0.142857	0	0	0.142857	0.714286	0.428571	0.571429	0.428571	0	0	0	0	0	0
cce_1343	Cellular processes: Chaperones	chaperonin; gene=groES	9.62551	0	0.6	0	0.4	0.8	1	0	0	0.4	0.2	0.2	0	0	0.6	0.4	0.4	0	0.2	0.6	0	0.8	0	0.6	0.2
cce_1344	Cellular processes: Chaperones	chaperonin 1; gene=groEL1	5.91097	0.75	0.125	1	0.375	0.625	0.25	0	0	0	0.25	0.125	0	0	0.125	0.375	0.125	0.25	0.125	0.25	0	0	0	0	0
cce_3330	Cellular processes: Chaperones	chaperonin 2; gene=groEL2	7.26816	1	0.666667	0.5	1	0.5	1	0.5	0.5	0	0	0.333333	0	0	0.833333	0.666667	0.5	0.5	0.666667	0.333333	0.166667	0	0	0	0
cce_2840	Cellular processes: Chemotaxis	putative HofG-like general secretion pathway protein	12.7343	0	0	0	0.333333	0	0.666667	1	0	0	0	0	0	0	0	0	0	0.666667	1	0.333333	1	0.333333	0.666667	0	0
cce_2409	Cellular processes: Detoxification	thioredoxin peroxidase; gene=tpx	21.9255	0.2	0.4	0.2	0	0.2	0.2	0	0.4	0.2	0.6	0.6	0.4	0.8	0.4	0.6	0.4	0.4	0.2	0.2	0.4	0.4	1	0.2	0.4
cce_1581	Cellular processes: Protein and peptide secretion	general secretion pathway protein D; gene=gspD	20.1842	0.1	0.15	0.25	0.15	0.5	0	0	0.35	0.2	0.2	0.3	0.25	0.05	0.3	0.15	0.2	0.05	0.35	0.1	0.1	0.75	1	0.95	0.8
cce_4646	Cellular processes: Protein and peptide secretion	protein export membrane protein; gene=secD	7.15824	0.444444	0	0	0	0.222222	0	0	0	0	0	0	0	0	0	0.555556	0.666667	0	1	0	0.333333	0	0.111111	0.222222	0.444444
cce_0547	Central intermediary metabolism: Nitrogen fixation	nifT/fixU	9.59216	0	0	0.333333	0	0.666667	0	0.333333	0	0	0	0	0	0	0	0.666667	0	0.666667	1	0.666667	0	0	0	0	0
cce_0557	Central intermediary metabolism: Nitrogen fixation	nitrogenase cofactor synthesis protein; gene=nifS	6.82157	0	0.5	0.5	1	1	0	0	0	0	0	0	0	0	0	0.5	0.5	0.5	0	0	0	0	0	0	0
cce_0558	Central intermediary metabolism: Nitrogen fixation	iron-sulfur cluster assembly protein; gene=nifU	7.56088	0	0	0.5	0.5	1	1	0	0	0	0	0	0	0	0	1	1	0	0	0	0	0	0	0	0
cce_0559	Central intermediary metabolism: Nitrogen fixation	nitrogenase iron protein; gene=nifH	6.83946	0.117647	0.441176	1	0.882353	0.382353	0.441176	0.147059	0	0	0	0	0	0	0.058824	0.235294	0.411765	0.088235	0.235294	0.058824	0	0	0	0	0
cce_0560	Central intermediary metabolism: Nitrogen fixation	nitrogenase molybdenum-iron protein alpha chain; gene=nifD	6.97145	0	0.2	0.9	1	0.5	0.4	0	0	0	0	0	0	0	0	0.9	0.4	0.2	0.4	0	0	0	0	0	0
cce_0561	Central intermediary metabolism: Nitrogen fixation	nitrogenase molybdenum-iron protein beta chain; gene=nifK	7.0491	0.051282	0.461538	1	0.923077	0.794872	0.666667	0.153846	0.051282	0	0	0	0	0	0.435897	0.974359	0.666667	0.538462	0.333333	0.153846	0	0	0	0	0
cce_0565	Central intermediary metabolism: Nitrogen fixation	probable nitrogen fixation protein; gene=nifX	7.3093	0.090909	0.818182	0.909091	0.636364	0.727273	0.636364	0.454545	0	0	0	0	0	0.090909	0.909091	1	0.909091	0.909091	0.909091	0.363636	0.181818	0	0	0	0
cce_0568	Central intermediary metabolism: Nitrogen fixation	nitrogen fixation protein; gene=nifW	9.30209	0	0.181818	0.5	0.681818	0.590909	0.863636	0.454545	0.227273	0	0	0	0	0	0.272727	0.636364	0.5	0.454545	0.590909	1	0.181818	0	0	0	0
cce_0798	Central intermediary metabolism: Polysaccharides and glycoproteins	ribulose-phosphate 3-epimerase; gene=rpe	19.3757	0.647059	0.647059	0.352941	0.588235	0.352941	0.588235	0.588235	0.411765	0.411765	0.882353	0.764706	0.529412	0.470588	0.352941	0.294118	0.764706	0.529412	0.235294	0.647059	0.705882	1	0.764706	1	0.705882
cce_0987	Central intermediary metabolism: Polysaccharides and glycoproteins	glucose-1-phosphate adenylyltransferase; gene=glgC1	17.7295	0.090909	0.272727	0.272727	0	0.272727	0.090909	0.181818	0.454545	0.090909	1	0.272727	0.090909	0.090909	0.090909	0.363636	0.363636	0.454545	0.363636	0.272727	0.727273	1	0.545455	0.636364	0.727273
cce_1629	Central intermediary metabolism: Polysaccharides and glycoproteins	glycogen phosphorylase; gene=glgP1	9.77502	0.522727	0.693182	0.852273	0.602273	1	0.738636	0.590909	0.443182	0.375	0.681818	0.5	0.5	0.397727	0.397727	0.670455	0.761364	0.818182	0.613636	0.772727	0.795455	0.715909	0.613636	0.556818	0.431818
cce_2658	Central intermediary metabolism: Polysaccharides and glycoproteins	glucose-1-phosphate adenylyltransferase; gene=glgC2	20.3086	0	0	0	0	0	0	0	0	0	1	0	0	0	0	0	0.5	0	0	0	0.5	0	0.5	1	1
cce_3396	Central intermediary metabolism: Polysaccharides and glycoproteins	glycogen synthase; gene=glgA1	14.8276	0.548387	0.83871	0.741935	0.806452	0.806452	0.322581	0.548387	0.741935	0.645161	0.870968	0.387097	0.387097	0.419355	0.064516	0.16129	0.096774	0.483871	0.483871	0.903226	0.387097	0.516129	1	0.225806	0.290323
cce_4595	Central intermediary metabolism: Polysaccharides and glycoproteins	1,4-alpha-glucan branching enzyme; gene=glgB2	19.1764	0.5	0.5	0.333333	0.5	0.666667	0.333333	0.5	0.666667	0.333333	0.666667	1	0.333333	0.5	0.333333	0.333333	0.333333	0.333333	0.333333	0.333333	0.833333	0.5	0.333333	0.833333	0.5
cce_5186	Central intermediary metabolism: Polysaccharides and glycoproteins	glycogen phosphorylase; gene=glgP2	20.3026	0.833333	0.5	0.5	0.166667	0.833333	0.333333	0	0.333333	0.166667	1	0.833333	0.833333	0	0	0.166667	0.166667	0.166667	0	0.333333	0.833333	0.666667	0.666667	0.166667	0.666667
cce_0758	DNA replication, restriction, modification, recombination, and repair: DNA replication, restriction, modification, recombination, and repair	DNA gyrase B subunit; gene=gyrB	9.12088	0	0	0.5	0	1	0	0	0	0	0	0	0	0	0	0	0	0	1	0	0	0	0	0	0
cce_4624	DNA replication, restriction, modification, recombination, and repair: DNA replication, restriction, modification, recombination, and repair	NUDIX hydrolase	6.34026	0	0	0.5	0	0	0	0	0	0	0	0	0	0	0	0	1	0	0	0	0	0	0	0	0
cce_0902	Energy metabolism: Amino acids and amines	carbamoyl phosphate synthase small subunit; gene=carA	0.756419	0.909091	0.909091	0.636364	0.454545	0.636364	0.545455	0.636364	0.545455	0.636364	0.909091	0.818182	0.636364	0.909091	0.909091	0.818182	0.909091	0.909091	0.636364	0.727273	0.818182	0.636364	0.545455	0.909091	1
cce_1029	Energy metabolism: Amino acids and amines	aminotransferase, class I and II	15.5087	0	0	0	0	0.666667	0	0.666667	1	0.666667	0	0.333333	0	0	0	0	0	0	0	0	0.333333	0	0	0.666667	0
cce_2609	Energy metabolism: Amino acids and amines	glycine cleavage system protein P; gene=gcvP	19.3911	0	0.5	0	0.5	0.5	0.75	0.25	0.5	0	1	1	0.5	0.25	0	0	0.25	0	0	0	0.5	1	0.5	0.75	1
cce_0595	Energy metabolism: Glycolysis	glucokinase; gene=glk	20.5182	0.25	0.125	0.375	0.25	0.75	0	0.125	0.25	0.25	0.5	1	0.5	0	0	0.25	0.625	0	0	0.25	0.5	0.5	0.375	0.375	0.75
cce_1789	Energy metabolism: Glycolysis	2,3-bisphosphoglycerate-independent phosphoglycerate mutase; gene=gpmI	6.34026	0	0.333333	0.666667	1	0	0	0	0	0	0	0	0	0	0	0.666667	0.666667	0.666667	0	0	0	0	0	0	0
cce_2156	Energy metabolism: Glycolysis	enolase; gene=eno1	6.34253	0.384615	1	0.769231	0.461538	0.615385	0.692308	0.615385	0.538462	0.538462	0.538462	0.230769	0.384615	0.538462	0.615385	0.692308	0.615385	0.538462	0.307692	0.538462	0.307692	0.307692	0.461538	0.384615	0.384615
cce_4758	Energy metabolism: Glycolysis	fructose 1,6-bisphosphatase I	7.20342	0.8	0.533333	0.4	0.466667	1	0.733333	0.2	0.333333	0	0.2	0.533333	0.2	0	0.466667	0.866667	0.8	0.8	0.266667	0.333333	0.333333	0.266667	0.133333	0.066667	0.066667
cce_2536	Energy metabolism: Pentose phosphate pathway	glucose-6-phosphate dehydrogenase; gene=zwf	5.76228	0.723404	0.531915	0.638298	0.680851	0.659574	0.659574	0.702128	0.574468	0.276596	0.638298	0.659574	0.446809	0.553191	0.468085	1	0.93617	0.744681	0.510638	0.574468	0.638298	0.574468	0.553191	0.765957	0.829787
cce_4687	Energy metabolism: Pentose phosphate pathway	transaldolase AB family; gene=talA	6.86915	0.8	0.8	0.7	0.8	0.8	1	0.8	0.6	0.2	0.4	0.4	0.3	0.4	0.7	0.7	1	0.7	0.4	0.2	0.4	0.3	0.2	0.2	0.5
cce_3246	Energy metabolism: Pyruvate and acetyl-CoA metabolism	malic oxidoreductase	6.91421	0.428571	0.428571	0.571429	0.142857	0.428571	0.142857	0.285714	0.142857	0.142857	0.142857	0.285714	0.142857	0.142857	0.285714	0.428571	1	0.285714	0.714286	0.285714	0.285714	0	0.714286	0.142857	0.142857
cce_3822	Energy metabolism: Pyruvate and acetyl-CoA metabolism	phosphoenolpyruvate carboxylase; gene=ppc	6.36788	1	0	0	0	0.333333	0.333333	0	0.333333	0	0	0	0	0.333333	0	0	0.666667	0.666667	0.333333	0	0	0	0	0	0.333333
cce_0735	Energy metabolism: Pyruvate dehydrogenase	dihydrolipoamide dehydrogenase; gene=lpdA	16.5588	0.583333	0.416667	0.5	0.416667	0.666667	0.666667	0.5	0.583333	0.666667	0.583333	0.666667	0.166667	0.333333	0.25	0.5	0.333333	0.583333	0.5	0.833333	0.583333	0.916667	1	1	0.583333
cce_4647	Energy metabolism: Pyruvate dehydrogenase	pyruvate dehydrogenase E1 component beta subunit; gene=pdhB	16.6662	0.181818	0.363636	0.181818	0.363636	0.727273	0.727273	0.363636	0.727273	0.272727	0.727273	0.363636	0.454545	0.181818	0.090909	0	0.090909	0.090909	0	0.454545	0.636364	0.363636	0.272727	1	0.181818
cce_0476	Energy metabolism: Sugars	2-C-methyl-D-erythritol 24-cyclodiphosphate synthase; gene=ispF	13.7262	0	0	0	0	0	0.5	0	0	0	0	0	0	0	0	0	0	0	0	0	1	0	0	0	0
cce_0396	Energy metabolism: TCA cycle	fumarate hydratase; gene=fumC	8.0821	0.25	0.5	0.75	0.5	1	0.5	0.75	0.5	0	0	0	0	0	0.25	0	0.5	0	0	0	0	0	0	0	0
cce_0663	Energy metabolism: TCA cycle	succinate dehydrogenase flavoprotein subunit; gene=sdhA	8.42723	0.5	0.666667	0.166667	0.833333	0.333333	1	0.333333	0	0.333333	0.166667	0.333333	0.166667	0	0	0.333333	0.666667	0.5	0.333333	0.5	0.333333	0.166667	0.166667	1	0.333333
cce_1850	Energy metabolism: TCA cycle	malate dehydrogenase; gene=mdh	17.8254	0.25	0	0.125	0.125	0	0.375	0.5	0.5	0.5	0.125	1	0.125	0.25	0	0.25	0.5	0.25	0	0.125	0.625	0.875	0.25	0.5	0.5
cce_1585	Fatty acid, phospholipid, and sterol metabolism: Fatty acid, phospholipid, and sterol metabolism	fatty acid/phospholipid synthesis protein; gene=plsX	11.1272	0.333333	0.666667	0.666667	0.333333	1	1	0.666667	0.833333	0.333333	0.833333	0.333333	0	0.166667	0.333333	0.166667	0.166667	0.333333	0.666667	0.333333	0.166667	0.166667	0.333333	0.166667	0.166667
cce_4117	Fatty acid, phospholipid, and sterol metabolism: Fatty acid, phospholipid, and sterol metabolism	acyl carrier protein; gene=acp	6.34026	0	0.5	0.5	0	0.5	0	0	0	0	0	0	0	0	0.5	1	0	0	0.5	0.5	0	0	0	0	0
cce_0602	Other categories: Adaptations and atypical conditions	probable CAB/ELIP/HLIP family protein	13	0	0	0	0	0	0	0.5	0	0	0	0	0	0	0	0	0	0	0	1	0	0	0	0	0
cce_1983	Other categories: Adaptations and atypical conditions	probable phytochrome A, two-component sensor protein; gene=aphA	7.26807	0	0.4	1	0	0.6	0.4	0	0	0	0	0	0	0	0.2	0.2	0.8	0.4	0.6	0	0	0	0	0	0
cce_2236	Other categories: Adaptations and atypical conditions	cyanophycinase; gene=cphB	3.16749	0.5	0.75	1	0.25	0.25	0.25	0	0.25	0	0.5	0.25	0.25	0.25	0.25	0.75	0.25	0.25	0.25	0	0.75	0	0.25	0	0.75
cce_4826	Other categories: Adaptations and atypical conditions	CAB/ELIP/HLIP family protein	13	0	0	0	0	0	0	0.5	0	0	0	0	0	0	0	0	0	0	0	1	0	0	0	0	0
cce_0113	Other categories: Drug and analog sensitivity	putative transport protein	6.92653	0.5	0	0.5	0.5	1	0.5	0	0	0	0	0	0	0	0	0.5	1	0	0	0	0	0	0	0	0
cce_2526	Other categories: Drug and analog sensitivity	bacterial stress protein	16.2889	0.333333	0	0	0	0.333333	0	0	0	0	1	0.333333	0	0	0.333333	0	0	0	1	1	0.666667	1	0.666667	0	0.333333
cce_2768	Other categories: Drug and analog sensitivity	probable nitroreductase	6.34026	0	0	0.5	0	0	0	0	0	0	0	0	0	0	0	0	1	0	0	0	0	0	0	0	0
cce_0571	Other categories: heterocyst differentiation	2Fe-2S ferredoxin, putative nitrogen fixation related protein	10.5863	0	0	0	0.666667	0	0.333333	0	0	0	0	0	0	0	0	0	0	0	1	0.666667	0	0	0	0	0
cce_1064	Other categories: Hydrogenase	[NiFe] uptake hydrogenase large subunit; gene=hupL	7.39186	0.142857	0.142857	0.857143	0.714286	0.285714	0.428571	0	0	0	0	0	0	0	0.142857	0.714286	1	0.571429	0.285714	0.142857	0.285714	0.285714	0	0	0
cce_0201	Other categories: Other	peptidase, S9C	18.9022	0.2	0	0.2	0.2	0	0.2	0.6	0.2	0.2	0.8	0.4	0.8	0.2	0	0.4	0.8	0.4	0	0.6	0.2	0.4	1	0.8	0.2
cce_0341	Other categories: Other	putative band 7 protein, cation conductance	8.46709	0.5	0.71875	0.625	0.6875	0.96875	0.53125	0.34375	0.34375	0.53125	0.5	0.3125	0	0.375	0.5	0.46875	1	0.75	0.90625	0.59375	0.34375	0.46875	0.375	0.4375	0.28125
cce_1611	Other categories: Other	putative carbohydrate kinase, PfkB family	18.7781	0.25	0.625	0.625	0.5	0.375	0.5	0.25	0.75	0.75	0.875	0.875	1	0.375	0.25	0.375	0.625	0.375	0.375	0.75	1	0.375	0.875	0.5	0.75
cce_2215	Other categories: Other	probable retinal pigment epithelial membrane protein	19.6597	0	0	0	0	0	0	0	0	0	1	0	0	0	0	0	0	0	0	0	0	0	1	1	0
cce_3028	Other categories: Other	FKBP-type peptidyl-prolyl cis-trans isomerase	16.8551	0.769231	0.769231	0.769231	0.769231	0.923077	1	0.846154	0.615385	0.615385	0.769231	0.769231	0.923077	0.769231	0.615385	0.538462	0.692308	0.769231	0.538462	0.846154	1	1	0.923077	0.692308	0.923077
cce_3180	Other categories: Other	ferredoxin-sulfite reductase; gene=sir	5.22517	0.588235	0.529412	0.823529	0.294118	0.647059	0.470588	0.294118	0.352941	0.117647	0.470588	0.352941	0.411765	0.470588	0.529412	0.882353	0.764706	1	0.470588	0.588235	0.647059	0.647059	0.764706	0.764706	0.647059
cce_3635	Other categories: Other	flavoprotein	17.7858	0.5625	0.6875	0.75	0.375	0.625	0.5625	0.6875	0.5	0.625	1	0.5625	0.375	0.25	0.5	0.4375	0.375	0.5625	0.5	0.625	0.75	0.8125	0.625	0.9375	0.75
cce_3974	Other categories: Other	fructose-1,6-bisphosphatase II; gene=glpX	19.6841	0.4	0.2	0.4	0	0.2	0.2	0.2	0	0.2	0.8	0.2	0	0	0	0.4	0	0	0.4	0.4	0.2	0.8	0.6	0.8	1
cce_4049	Other categories: Other	acyl-CoA dehydrogenase	17.0735	0	0	0	0	0.333333	0.666667	0	0.666667	0	1	1	0	0	0	0	0	0.333333	0.333333	0.666667	0.666667	1	0	1	0.666667
cce_4571	Other categories: Other	sulfolipid biosynthesis protein; gene=sqdB	17.4703	0.3	0.366667	0.333333	0.3	0.4	0.5	0.7	0.6	0.366667	0.766667	0.7	0.466667	0.266667	0.133333	0.5	0.6	0.633333	0.333333	0.466667	0.8	0.8	0.833333	1	0.7
cce_4682	Other categories: Other	putative phosphoglucomutases	17.0176	0.888889	0.222222	0.666667	0.555556	1	0.666667	0.888889	0.666667	0.444444	0.666667	0.888889	0.333333	0.333333	0.444444	0.555556	0.666667	0.555556	0	0.666667	0.777778	0.666667	0.777778	0.555556	1
cce_2813	Photosynthesis and respiration: ATP synthase	ATP synthase F1, beta subunit; gene=atpB1	7.513	0.765625	0.59375	0.59375	0.546875	0.78125	0.421875	0.140625	0.203125	0.0625	0.09375	0.03125	0.046875	0.03125	0.109375	0.890625	0.546875	0.203125	1	0.21875	0.53125	0.09375	0.171875	0.09375	0.109375
cce_4484	Photosynthesis and respiration: ATP synthase	ATP synthase F0, C subunit; gene=atpH	4.85923	1	0.346939	0.102041	0.44898	0.22449	0.102041	0.040816	0.020408	0	0.081633	0.122449	0.020408	0	0	0.204082	0.204082	0.142857	0.428571	0.061224	0.081633	0.204082	0.081633	0.061224	0.061224
cce_4485	Photosynthesis and respiration: ATP synthase	ATP synthase F0, B' subunit; gene=atpG	9.37933	0.673077	0.673077	0.634615	0.769231	0.634615	0.730769	0.576923	0.576923	0.538462	0.596154	0.5	0.134615	0.230769	0.423077	0.75	1	0.846154	0.75	0.673077	0.634615	0.519231	0.461538	0.346154	0.423077
cce_4486	Photosynthesis and respiration: ATP synthase	ATP synthase F0, B subunit; gene=atpF	8.21647	0.979167	1	0.875	0.854167	0.791667	0.9375	0.875	0.604167	0.625	0.729167	0.520833	0.375	0.416667	0.875	0.625	0.854167	0.75	0.791667	0.8125	0.6875	0.541667	0.645833	0.5	0.541667
cce_4487	Photosynthesis and respiration: ATP synthase	ATP synthase delta subunit; gene=atpD	6.37518	0.666667	0.25	0.5	0.416667	0.666667	0.166667	0.166667	0.333333	0.083333	0.25	0.333333	0.333333	0.083333	0.333333	1	0.416667	0.666667	0.583333	0.333333	0.666667	0.333333	0.666667	0.25	0.583333
cce_4488	Photosynthesis and respiration: ATP synthase	ATP synthase F1, alpha subunit; gene=atpA1	7.5098	0.65625	0.53125	0.46875	0.5625	0.5	0.34375	0.09375	0.1875	0.03125	0.25	0.1875	0.09375	0.03125	0.0625	0.90625	0.78125	0.375	1	0.28125	0.3125	0.25	0.0625	0	0.0625
cce_4489	Photosynthesis and respiration: ATP synthase	ATP synthase gamma subunit; gene=atpC1	7.22334	0.555556	0.333333	0.333333	0.222222	1	0.333333	0.222222	0.222222	0	0	0	0	0	0.222222	1	0.555556	0	0.333333	0	0.444444	0	0.111111	0	0
cce_0995	Photosynthesis and respiration: CO2 fixation	phosphoribulokinase; gene=prk	19.3898	0.909091	0.545455	0.181818	0.272727	0.090909	0.818182	0.363636	0.818182	0.363636	0.909091	0.636364	0.454545	0.272727	0.272727	0.454545	0.636364	0.090909	0.181818	0.545455	0.909091	0.727273	0.636364	0.818182	1
cce_2958	Photosynthesis and respiration: Cytochrome b6/f complex	cytochrome b6-f complex Rieske iron-sulfur subunit, plastoquinol--plastocyanin reductase; gene=petC1	11.4993	0.62963	0.62963	0.814815	0.703704	1	0.592593	0.962963	0.407407	0.62963	0.592593	0.518519	0.37037	0.296296	0.407407	0.555556	0.481481	0.740741	0.777778	0.740741	0.518519	0.925926	0.703704	0.518519	0.481481
cce_1176	Photosynthesis and respiration: NADH dehydrogenase	NADH dehydrogenase subunit 2; gene=ndhB	17.2045	0	0	0	0	0	0	0.25	0	0	0	0	0	0	0	0	0	0	0	0.25	0	1	0	0	0.5
cce_2295	Photosynthesis and respiration: NADH dehydrogenase	NADH dehydrogenase subunit 5; gene=ndhF1	6.89694	1	1	1	1	1	1	0	0	0	1	0	0	0	0	1	1	1	1	0	0	0	1	0	0
cce_4717	Photosynthesis and respiration: NADH dehydrogenase	NADH dehydrogenase subunit 7; gene=ndhH	9.35229	0.724138	0.689655	0.793103	1	0.896552	0.724138	0.62069	0.482759	0.655172	0.517241	0.310345	0.172414	0.275862	0.137931	0.241379	0.517241	0.551724	0.724138	0.586207	0.172414	0.275862	0.517241	0.206897	0.172414
cce_0990	Photosynthesis and respiration: Photosystem I	photosystem I P700 chlorophyll a apoprotein subunit Ib; gene=psaB	10.5274	0.48	0.56	0.44	0.52	0.64	0.4	0.6	0.48	0.44	0.36	0.32	0.28	0.48	0.36	0.64	0.36	0.8	1	0.56	0.44	0.76	0.44	0.44	0.4
cce_1289	Photosynthesis and respiration: Photosystem I	photosystem I reaction center subunit IX; gene=psaJ	1.65974	1	0	0	0	0	0	0	0	0	0	0	0	1	1	0	0	0	0	0	0	0	0	0	0
cce_4273	Photosynthesis and respiration: Photosystem I	photosystem I reaction center subunit XII; gene=psaM	8.65944	0	0	0	0	0.846154	0	0.038462	0.038462	0.038462	0	0	0	0	0	1	0.769231	0.423077	0.923077	0.115385	0.307692	0.153846	0.346154	0.269231	0.461538
cce_0659	Photosynthesis and respiration: Photosystem II	photosystem II CP43 protein, chlorophyll-binding protein CP43; gene=psbC	9.18119	0.955556	0.977778	0.644444	0.911111	0.866667	0.777778	0.711111	0.688889	0.888889	0.666667	0.866667	0.422222	0.644444	0.644444	0.622222	0.644444	0.844444	1	0.8	0.533333	0.688889	0.688889	0.422222	0.644444
cce_0860	Photosynthesis and respiration: Photosystem II	photosystem II 10 kD phosphoprotein; gene=psbH	6.44664	1	0.714286	0.714286	0.857143	0.714286	0.857143	0.142857	0.571429	0.285714	0.714286	0.428571	0.428571	0.571429	0.428571	0.285714	0.714286	0.857143	0.714286	0.142857	1	0.428571	1	0.285714	0.571429
cce_1308	Photosynthesis and respiration: Photosystem II	probable photosystem II stability/assembly factor	13.834	0.52381	0.238095	0.333333	0.380952	0.666667	0.238095	0.619048	0.714286	0.380952	0.47619	0.333333	0.285714	0.238095	0.190476	0.238095	0.333333	0.380952	1	0.380952	0.571429	0.380952	0.571429	0.380952	0.428571
cce_1599	Photosynthesis and respiration: Photosystem II	photosystem II 13 kD protein; gene=psb28	8.2173	0.466667	0.866667	0.8	0.866667	0.733333	0.6	0.333333	0.466667	0.6	0.533333	0.533333	0.266667	0.2	0.6	0.866667	0.8	0.866667	1	0.666667	0.6	0.333333	0.333333	0.266667	0.266667
cce_2792	Photosynthesis and respiration: Photosystem II	photosystem II 13 kD protein; gene=psb28-2	8.58545	0.625	0.625	0.75	0.8125	0.9375	0.6875	0.25	0.1875	0.1875	0.375	0.25	0.25	0	0	0.5625	0.5625	0.3125	1	0.5	0.4375	0.5	0.5	0.3125	0.5625
cce_2955	Photosynthesis and respiration: Photosystem II	photosystem II extrinsic protein, cytochrome c550; gene=psbV	22.1156	0.576923	0.538462	0.5	0.423077	0.576923	0.423077	0.538462	0.423077	0.423077	0.846154	0.961538	0.461538	0.807692	0.538462	0.769231	0.692308	0.961538	0.461538	0.653846	0.5	0.615385	1	0.846154	0.884615
cce_2653	Photosynthesis and respiration: Phycobilisome	phycocyanin associated linker protein; gene=cpcC2	1.0074	1	0.826087	0.956522	0.565217	0.652174	0.782609	0.521739	0.478261	0.391304	0.652174	0.434783	0.869565	0.478261	0.608696	0.434783	0.478261	0.478261	0.217391	0.521739	0.73913	0.565217	0.478261	0.826087	0.695652
cce_2909	Photosynthesis and respiration: Phycobilisome	allophycocyanin beta subunit; gene=apcB	6.95403	1	0.769231	0.865385	0.923077	0.942308	0.692308	0.538462	0.692308	0.346154	0.480769	0.461538	0.442308	0.326923	0.288462	0.75	0.807692	0.5	0.480769	0.365385	0.788462	0.576923	0.519231	0.480769	0.576923
cce_2911	Photosynthesis and respiration: Phycobilisome	phycobilisome LC linker polypeptide; gene=apcC	6.1073	1	1	0.333333	0.666667	0.666667	0.666667	0	0	0	0	0	0	0	0	0.333333	0	0	0.666667	0	0	0	0	0	0
cce_1977	Photosynthesis and respiration: Respiratory terminal oxidases	cytochrome c oxidase subunit II; gene=coxB1	7.70855	0.478261	0.652174	0.695652	0.565217	1	0.652174	0.304348	0.434783	0.565217	0.478261	0.434783	0.304348	0.608696	0.608696	0.391304	0.565217	0.782609	0.869565	0.478261	0.26087	0.26087	0.608696	0.391304	0.304348
cce_0590	Photosynthesis and respiration: Soluble electron carriers	plastocyanin; gene=petE	17.1651	0	0	0	0	0.25	0.25	0	0	0	0.5	0.25	0	0	0	0	0	0.25	0	0.25	0	0.25	1	0	0
cce_0843	Photosynthesis and respiration: Soluble electron carriers	putative nicotinamide nucleotide transhydrogenase, subunit alpha 1 (A1); gene=pntA-1	5.85015	0.8	0.6	0.6	1	0.7	0.6	0.3	0.2	0.1	0.4	0.1	0.3	0.8	0.4	0.9	1	0.9	0	0.4	0.2	0	0	0	0.3
cce_0953	Photosynthesis and respiration: Soluble electron carriers	pyruvate oxidoreductase; gene=nifJ	9	0	0	0	0	1	1	0	0	0	0	0	0	0	0	0	1	1	0	0	0	0	0	0	0
cce_0994	Photosynthesis and respiration: Soluble electron carriers	ferredoxin-NADP oxidoreductase; gene=petH	20.7452	0.666667	0.708333	0.666667	0.625	0.875	0.645833	0.541667	0.479167	0.458333	0.770833	0.583333	0.5	0.583333	0.645833	0.645833	0.666667	0.625	0.604167	0.666667	0.708333	0.895833	0.916667	1	0.75
cce_4221	Purines, pyrimidines, nucleosides, and nucleotides: Purine ribonucleotide biosynthesis	adenylosuccinate synthetase; gene=purA	20.5991	0.6	0.4	0.8	0.4	0.8	0	0.2	0.8	0.6	0.6	0.6	0.6	0.4	0.2	0.4	0.8	0.2	0.2	0.6	1	0.2	0.8	1	0.8
cce_1125	Purines, pyrimidines, nucleosides, and nucleotides: Pyrimidine ribonucleotide biosynthesis	dihydroorotate dehydrogenase; gene=pyrD	6.2045	0.6	0.4	0.4	0.8	0.2	0	0.2	0.2	0	0	0	0	0	0	0.4	0.8	0.6	0.4	0.2	0.4	0	0	0	1
cce_0298	Regulatory functions: Regulatory functions	two-component response regulator; gene=rpaA	23.0344	0.5	0.083333	0.333333	0	0	0	0	0	0	0.5	0.833333	0.833333	0.666667	0.416667	0.333333	0	0	0	0	0	0.083333	0.333333	0.833333	1
cce_0754	Regulatory functions: Regulatory functions	two-component response regulator	20	0	0	0	0	0	0	0	0	0	0	1	0	0	0	0	0	0	0	0	0	0	1	0	0
cce_4002	Regulatory functions: Regulatory functions	two-component response regulator; gene=rpaB	19.9504	0.785714	0.928571	0.428571	0.357143	0.428571	0.428571	0.714286	0.714286	0.857143	0.928571	0.857143	1	0.214286	0.428571	0.071429	0.214286	0.285714	0	0.5	0.857143	0.642857	0.642857	0.714286	1
cce_4720	Regulatory functions: Regulatory functions	transcriptional Regulator, LuxR family	10.3734	0.5	0.5	0.25	0.75	0.5	0.75	1	0.75	0	0	0.5	0	0.25	0.25	0.75	0.5	0.5	0	0.25	0.75	1	0	0	0
cce_0623	Transcription: RNA synthesis, modification, and DNA transcription	polyribonucleotide nucleotidyltransferase; gene=pnp	8.1974	0.48	0.68	0.88	0.76	0.6	1	0.6	0.68	0.2	0.68	0.16	0.28	0.2	0.28	0.68	0.52	0.6	0.4	0.24	0.2	0.4	0.28	0.2	0.28
cce_0927	Translation: Aminoacyl tRNA synthetases and tRNA modification	seryl-tRNA synthetase; gene=serS	7.65974	0	0	0	0	0.5	0	0	0	0	0	0	0	0	0	0	1	0	0	0	0	0	0	0	0
cce_1321	Translation: Aminoacyl tRNA synthetases and tRNA modification	phenylalanyl-tRNA synthetase beta subunit; gene=pheT	18.6705	0	0.333333	0	0	0	0.333333	0.333333	1	0.333333	0.666667	0.666667	0	0.333333	0.333333	0.333333	0.333333	0	0	0	0.333333	0.333333	1	0.333333	0.333333
cce_1822	Translation: Aminoacyl tRNA synthetases and tRNA modification	S-adenosylmethionine synthetase; gene=metK	18.4124	0.272727	0.136364	0.227273	0.318182	0.272727	0.318182	0.272727	0.636364	0.136364	0.727273	0.363636	0.409091	0.272727	0.318182	0.363636	0.363636	0.545455	0.318182	0.272727	0.636364	0.727273	0.590909	1	0.545455
cce_1946	Translation: Aminoacyl tRNA synthetases and tRNA modification	methionyl-tRNA synthetase; gene=metS	11.6626	0.1	0.2	0.1	0.1	1	0.5	0.6	0.4	0.2	0.1	0.4	0.2	0.1	0.2	0.2	0.4	0.7	0	0.2	0.3	0.5	0.2	0.3	0.3
cce_1372	Translation: Degradation of proteins, peptides, and glycopeptides	carboxyl-terminal protease	19.4532	0.533333	0.466667	0.466667	0.4	0.266667	0.266667	0.466667	0.933333	0.6	1	0.866667	0.533333	0.6	0.533333	0.466667	0.466667	0.466667	0.266667	0.4	0.666667	1	0.8	0.533333	0.666667
cce_3195	Translation: Degradation of proteins, peptides, and glycopeptides	protease	22.9389	0.4	0.8	0.4	0.7	0.4	0.2	0.3	0.3	0.3	0.4	1	0.4	0.3	0	0.1	0.3	0.1	0.1	0.1	0.1	0.3	0.4	0.7	0.4
cce_4439	Translation: Degradation of proteins, peptides, and glycopeptides	ATP-dependent Clp protease, proteolytic subunit; gene=clpP2	8.46375	0	0	0.5	0.5	0.5	1	0	0	0.5	0.5	0	0	0.5	0.5	1	0	0.5	0.5	0	0.5	0	0.5	0	0
cce_3336	Translation: Nucleoproteins	RNA-binding protein	5.96885	1	0.333333	0.5	0.333333	0.5	0.333333	0	0	0	0.333333	0	0	0.166667	0.5	0.333333	0.333333	0.5	0.666667	0.333333	0.333333	0.5	0.5	0.333333	0.166667
cce_0708	Translation: Protein modification and translation factors	leucine aminopeptidase	19.8865	0.533333	0.666667	0.4	0.333333	0.2	0.333333	0.466667	0.733333	0.666667	0.333333	0.4	0.533333	0.466667	0.333333	0.4	0.933333	0.533333	0.266667	0.4	0.533333	0.933333	0.733333	1	0.666667
cce_2430	Translation: Protein modification and translation factors	peptide methionine sulfoxide reductase; gene=msrA2	21.0607	0	0.25	0.25	0	0	0	0	0	0	0	0.25	1	0	0.25	0	0	0	0	0	0.25	0.5	1	0	0
cce_4089	Translation: Protein modification and translation factors	elongation factor EF-G; gene=fus1	12.4307	0.428571	0.428571	0.714286	0.714286	0.428571	0.714286	0.857143	1	0.285714	0.571429	0.142857	0.142857	0	0.142857	0	0.142857	0.428571	0.571429	0.285714	0	0.428571	0.285714	0.571429	0.428571
cce_3490	Translation: Ribosomal proteins	30S ribosomal protein S20; gene=rps20	7.43857	0.25	1	0.625	0.5	0.25	0.625	0.5	0.25	0.5	0.25	0.25	0	0.125	0.5	0.375	0.25	0.25	0.25	0.375	0.125	0.125	0.125	0	0
cce_4013	Translation: Ribosomal proteins	50S ribosomal protein L3; gene=rpl3	17.4021	0	0	0	0	0	0	0.333333	0.333333	1	0.333333	0.333333	0.333333	0	0	0	0	0	0	0	0.333333	0.666667	0.333333	0	0
cce_4017	Translation: Ribosomal proteins	50S ribosomal protein L2; gene=rpl2	15.9497	0.0625	0.375	0.125	0.375	0.125	0.5625	0.5625	0.625	0.125	0.3125	0.375	0.3125	0	0.1875	0.5625	0.375	0.1875	0.5625	0.1875	1	1	0.625	0.9375	0.3125
cce_4024	Translation: Ribosomal proteins	50S ribosomal protein L14; gene=rpl14	16.3086	0.5	0	0	0	0	0	1	0.5	0	0.5	0	0	0	0	0	0	0	0.5	0	1	0.5	0	0.5	0.5
cce_4030	Translation: Ribosomal proteins	50S ribosomal protein L18; gene=rpl18	17.2153	0.625	0.125	0	0.25	0.125	0	1	0.75	0.125	0.25	0.5	0.5	0.125	0.5	0.375	0.125	0.875	0.125	0.25	1	0.75	0.75	0.125	0.75
cce_0303	Transport and binding proteins: Transport and binding proteins	bicarbontate transport system ATP-binding protein; gene=cmpC	18	0	0	0	0	0	0	0	0	1	0	0	0	0	0	0	0	0	0	0	0	0	1	0	0
cce_0305	Transport and binding proteins: Transport and binding proteins	bicarbontate transport system substrate-binding protein; gene=cmpA	3.75064	0.864407	0.966102	0.915254	0.779661	0.762712	0.779661	0.576271	0.661017	0.59322	0.779661	0.762712	0.694915	0.610169	0.79661	0.830508	0.949153	0.745763	0.779661	0.79661	0.677966	0.813559	0.627119	1	0.813559
cce_0313	Transport and binding proteins: Transport and binding proteins	putative extracellular solute-binding protein, family 3	21.1209	0.8125	0.625	0.4375	0.375	0.5	0.3125	0.125	0.1875	0.3125	0.625	0.4375	0.5	0	0	0	0	0.125	0.375	0	0	0.8125	0.9375	1	0.6875
cce_2668	Transport and binding proteins: Transport and binding proteins	ATP-binding protein of ABC transporter	7.82953	0.666667	0.833333	0.5	1	0.166667	0	0.5	0.333333	0.666667	0.5	0.333333	0.333333	0	1	0.166667	0.666667	0.666667	0.666667	0.5	0.5	0.833333	0.666667	0.333333	0.166667
cce_2934	Transport and binding proteins: Transport and binding proteins	ATP-binding protein of ABC transporter	7.58627	0.333333	0.333333	0	0	0.333333	0	0	0	0	0	0	0	0	0	0.333333	0.333333	0	1	0	0	0	0	0	0
cce_3340	Transport and binding proteins: Transport and binding proteins	extracellular solute-binding protein, family 5	6.45602	1	0.8	1	1	0.6	0.4	0.2	0.2	0.6	0.4	0	0	0	0.4	0.2	0.4	0.4	0.8	0	0.4	0.2	0.2	0.4	0.2
cce_3641	Transport and binding proteins: Transport and binding proteins	ATP-binding protein of ABC transporter	4.5508	0.5	0.5	0	0	0	0	0	0	0	0	0	0	0	0	0	1	0	0	0	0	0	0	0	0
cce_0019		unknown	7.3824	0.5	0.5	0.25	0.5	0	0.5	0	0	0	0	0	0	0	0	0.25	0.25	0.25	1	0	0	0	0	0	0
cce_0052		DUF1499-containing protein	12.9321	0.2	0.2	0.2	0.6	1	0.2	0.4	0.8	0.2	0.4	0.2	0.8	0	0	0.4	0.4	0.6	0.8	0.6	0.6	0.8	0.4	0.6	0
cce_0112		unknown	9.05506	0.333333	0.333333	0.166667	0.583333	0.666667	0.166667	0.083333	0.25	0.25	0.25	0.333333	0	0.25	0.166667	0.416667	0.416667	0.5	1	0.333333	0.25	0.333333	0.166667	0.5	0.25
cce_0116		unknown	18.8936	0.5	0.25	0.25	0.25	0.5	0.25	0.5	0.5	0.75	0.75	0.75	0	0.5	0.5	0.5	0.5	0.5	0.5	0.25	0.5	0.5	1	1	0.5
cce_0118		unknown	8.07347	0	0	0	0	0.5	0	0	0	0	0	0	0	0	0	0.5	0	1	0	0	0	0	0	0	0
cce_0147		unknown	8.59655	0	0.666667	0	1	0.666667	0.666667	0.333333	0.333333	0	0.333333	0	0.333333	0.333333	0.333333	0.666667	0.666667	0.333333	0.666667	1	0	0	0.333333	0	0
cce_0247		unknown; contains a Mechanosensitive ion channel, MscS domain	5.02573	0.789474	1	0.421053	0.473684	0.736842	0.526316	0.368421	0.526316	0.368421	0.368421	0.315789	0.315789	0.315789	0.684211	0.631579	0.263158	0.526316	0.894737	0.526316	0.210526	0.526316	0.947368	0.578947	0.473684
cce_0295		CHP_MG423-containing protein	10.0787	0	0.25	0.25	0	0.5	0.75	0	0	0	0	0.25	0	0	0	0	0.25	1	0.75	0.25	0.5	0	0	0	0
cce_0403		hypothetical protein; contains a MscS mechanosensitive ion channel domain	19	0	0	0	0	0	0	0	0	0	1	0	0	0	0	0	0	0	0	0	0	0	1	0	0
cce_0492		hypothetical protein; contains rfrA pentapeptide repeat and TPR_1 tetratricopeptide repeat domains	7	0	0	0	0.5	0	0	0	0	0	0	0	0	0	0	0	1	0	0	0	0	0	0	0	0
cce_0494		unknown	6.70107	0.6875	0.9375	1	0.6875	0.6875	0.4375	0.125	0.125	0.125	0.1875	0.125	0	0	0.375	0.5	0.625	0.375	0.75	0.3125	0.125	0.0625	0	0	0
cce_0545		putative Nitrogenase-associated protein	7.65974	0	0.333333	0.666667	1	0.666667	0.666667	0	0	0	0	0	0	0	0.333333	0.333333	0.666667	0.666667	0.333333	0.333333	0	0	0	0	0
cce_0566		DUF269-containing protein	8.12402	0	0	0.3	0.3	0.5	0.5	0.3	0.1	0	0	0	0	0	0.1	0.8	1	0.9	0.2	0.1	0	0	0	0	0
cce_0567		DUF683-containing protein	8.89106	0	0.142857	0.571429	0.428571	0.714286	0.571429	0.857143	0.142857	0	0	0	0	0	0	0.571429	1	0.571429	0.285714	0.142857	0.285714	0	0	0	0
cce_0598		unknown; contains an S-layer homology (SLH) domain	23.1379	0.636364	0.727273	0.363636	0	0	0	0	0	0.363636	0.818182	0.545455	0.636364	0.909091	0.545455	0.636364	0.545455	0	0	0	0.090909	0.727273	0.636364	0.909091	1
cce_0609		unknown	7.11494	0.777778	0.444444	0.555556	0.333333	1	0.111111	0.444444	0.222222	0.222222	0.111111	0	0	0	0.666667	0.777778	0.222222	0.222222	0.888889	0.111111	0.333333	0.111111	0.333333	0	0.222222
cce_0658		unknown; contains an Armadillo-like helical domain	16	0.333333	0	0	0.666667	0.333333	0	1	1	0	0	0.666667	0.333333	0	0	0	0	0	0	0	0.333333	0	0	0	0.666667
cce_0661		putative GatB/Yqey	8.11743	0.2	0.4	0.6	0.9	1	0.8	0.3	0.4	0	0.3	0	0.1	0.1	0.2	0.3	0.4	0.2	0.2	0.1	0.1	0.2	0	0.1	0.1
cce_0806		unknown; contains a rieske [2Fe-2S] region domain	9.33846	0.142857	0.285714	0.571429	0.714286	0.285714	0.142857	0.714286	0.142857	0.428571	0.428571	0.428571	0.142857	0.142857	0.571429	0.571429	0.285714	1	0.285714	0.714286	0.285714	0.428571	0.142857	0.142857	0.142857
cce_0820		unknown	8.05278	0.333333	1	0.666667	0.666667	0.666667	0.333333	0.666667	0.333333	0.333333	0	0	0	0.333333	0	0	1	1	1	0	0	0	0	0	0
cce_0823		unknown	15.8539	0.333333	0	0	0.333333	0.333333	0.333333	0.333333	1	0.333333	0	0	0.333333	0	0	0	0	0.333333	0	0	0.666667	0.666667	0	0.666667	0.333333
cce_0861		putative twin-arginine translocation protein TatA/E	6.59409	1	0.5	0.75	0.5	0.75	1	0.25	0	0.5	0.25	0.25	0	0	1	1	0.75	0.5	0.75	0.5	0.25	0.25	0.25	0.25	0.5
cce_0891		unknown; contains an outer membrane efflux protein domain	21.7484	0.3	0.2	0.2	0	0.4	0	0	0	0.1	0.4	0.3	0.1	0.1	0	0	0	0	0	0	0	0.2	0.6	0.6	1
cce_0938		unknown	18.3639	1	0.666667	0.333333	0	0.333333	0.333333	0.333333	0.666667	0.333333	0	1	0.666667	0	0	0	0	0.333333	0	0.666667	1	0.666667	0.333333	0.666667	0
cce_0975		unknown	18.6383	0.416667	0.666667	0.333333	1	0.916667	0.5	0.416667	0.583333	0.5	0.916667	0.833333	0.916667	0.5	0.083333	0.416667	0.75	0.083333	0.333333	0.583333	0.916667	0.666667	0.75	0.5	0.666667
cce_1018		putative 2-phosphosulfolactate phosphatase	10.4678	0.333333	0	0.333333	0.666667	1	0.333333	0.666667	0.5	0	0.166667	0.166667	0	0	0	0.166667	0.166667	0	0	0	0.666667	0	0	0	0
cce_1036		unknown	6.65974	0.333333	0.333333	0.333333	0	0.666667	0	0	0	0	0	0	0	0	0.666667	0	0	0	1	0	0	0	0	0	0
cce_1037		unknown	7.19577	0.166667	1	1	0.833333	0.5	1	0.166667	0.5	0.333333	0.333333	0.333333	0.166667	0.5	0.333333	0.333333	0.5	0.833333	0.666667	0	0	0.333333	0.333333	0.166667	0
cce_1134		unknown	9.33235	0.333333	0.666667	0.666667	0.666667	1	1	1	1	0.333333	0.333333	0	0.333333	0	0.666667	1	0.666667	1	0	0	0.666667	0.666667	0.333333	0	0
cce_1169		unknown; contains a Lipolytic enzyme, G-D-S-L domain	20.3394	0.533333	0.466667	0.266667	0.4	0.266667	0.133333	0.266667	0.066667	0.533333	0.533333	0.733333	0.133333	0.2	0.4	0.2	0.2	0.066667	0.266667	0.133333	0.533333	1	0.733333	0.6	0.733333
cce_1231		unknown	10.1709	0.090909	0.363636	0	0.272727	0.818182	0.545455	0.181818	0.545455	0.181818	0.181818	0.090909	0.090909	0	0.181818	0.363636	0.363636	0.272727	1	0.181818	0.090909	0.090909	0.181818	0.090909	0.090909
cce_1238		conserved hypothetical protein	15.0698	0	0	0.666667	0.666667	0.333333	0.333333	0.333333	1	0	1	0	0	0	0	0	0.333333	0.333333	0	0.333333	0.333333	0.333333	0.666667	0.333333	0.666667
cce_1286		unknown; contains a UspA domain	7.13839	0.8	1	0.4	0.4	0.8	1	0.6	0.4	0.6	0.4	0.8	0.2	0.2	0	0.8	1	0.4	0	0.4	0.2	0.2	0	0.2	0.2
cce_1301		unknown; contains TPR_1 tetratricopeptide repeat domains	20.229	0	0	0	0	0	0	0	0	0	0	0.5	1	0	0	0	0	0	0	0	0.5	0.5	0	0.5	0
cce_1334		unknown	11.0764	1	0	0	0	0.25	1	0	0.5	0	0.25	0	0	0	0	0	0	0	0.75	0	0	0	0	0	0
cce_1445		putative dienelactone hydrolase	18.5763	0.4	0	0	0.2	0	0.2	0.6	0.2	0	0.4	0.4	0.2	0.2	0	0	0.2	0.2	0.2	0.2	1	0.4	0	0.8	1
cce_1449		unknown	19.4064	0.2	0	0	0	0.2	0.2	0.6	0.2	0	0.8	0.6	0.4	0.2	0	0	0.2	0	0	0.2	0.4	0.2	0.8	0.2	1
cce_1463		unknown	4.76241	0.181818	0.454545	0.454545	0.090909	0.272727	0.181818	0.181818	0.181818	0.181818	0.272727	0.272727	0.181818	0.636364	0.818182	1	0.818182	0.909091	0.636364	0.545455	0.727273	0.727273	0.545455	0.636364	0.727273
cce_1478		unknown	15.0219	0.5	0.363636	0.5	0.409091	0.636364	0.590909	0.545455	0.545455	0.363636	0.545455	0.5	0.636364	0.181818	0.409091	0.454545	0.545455	0.818182	0.863636	1	0.954545	0.909091	1	0.727273	0.818182
cce_1556		putative sensor protein	17	0.333333	0	0.333333	0	0.333333	0.333333	0.333333	0.666667	0.333333	0.333333	0	1	0	0	0	0.666667	0	0	0.333333	1	0.666667	0	0.666667	0.333333
cce_1580		unknown	6.97922	1	0	0	0	0.6	0.2	0	0	0	0	0	0	0	0	0	0.4	0	0.6	0	0	0	0	0	0
cce_1672		unknown	8.35922	0.3	0.3	0.4	0.4	0.2	0.3	0.4	0.5	0.1	0.5	0.5	0.3	0.2	0.4	1	0.7	0.8	0.5	0.6	0.5	0.4	0.3	0.3	0.5
cce_1678		unknown	6.53009	0.49	1	0.69	0.58	0.58	0.48	0.29	0.16	0.06	0.02	0.05	0.04	0.29	0.37	0.24	0.23	0.33	0.5	0.23	0.12	0.05	0.02	0.02	0.02
cce_1707		unknown	5.12546	0.555556	1	0.333333	0.888889	0.666667	0.333333	0.333333	0.111111	0	0.555556	0.333333	0.555556	0.888889	0.888889	0.888889	0.777778	0.777778	0.888889	0.666667	0.222222	0.333333	0.111111	0.333333	0.555556
cce_1736		unknown	7.55668	0.933333	0.733333	0.466667	0.733333	0.6	0.666667	0.133333	0.133333	0.2	0.466667	0.066667	0.066667	0	0.4	1	0.8	0.533333	0.866667	0.733333	0.533333	0.333333	0.533333	0.2	0.4
cce_1780		unknown	21.0799	0.363636	0.954545	0.772727	0.318182	0.090909	0.136364	0.227273	0.545455	0.318182	1	0.681818	0.318182	0.590909	0.318182	0.090909	0	0.090909	0.227273	0.090909	0.5	0.772727	0.954545	1	0.681818
cce_1849		NADH dehydrogenase subunit M; gene=ndhM	8.0462	0.357143	0.714286	0.571429	0.714286	0.857143	0.642857	0.428571	0.142857	0.285714	0.571429	0.5	0.214286	0.357143	0.142857	0.571429	0.714286	0.571429	1	0.285714	0.285714	0.142857	0.428571	0.142857	0.214286
cce_1872		unknown; contains a Cytochrome c region domain	12.3498	0.793103	0.448276	0.689655	0.655172	0.724138	0.827586	0.482759	0.62069	0.62069	0.793103	0.689655	0.275862	0.62069	0.724138	0.517241	0.482759	0.793103	1	0.517241	0.689655	0.758621	0.689655	0.586207	0.586207
cce_1889		unknown	10.0741	0.285714	0.714286	0.428571	0.714286	0.571429	1	0.428571	0.142857	0.285714	0.428571	0.142857	0.142857	0.428571	0.285714	0.285714	0.857143	0.428571	0.285714	1	0.857143	0.571429	0.142857	0.428571	0.285714
cce_1891		unknown	7.61342	0.538462	0.461538	1	0.538462	0.692308	0.769231	0.230769	0.153846	0.076923	0.230769	0.153846	0.076923	0	0.153846	0.769231	0.307692	0.230769	0.615385	0.307692	0.230769	0.153846	0	0	0
cce_1933		unknown	9	0	0	0	0	1	1	0	0	0	0	0	0	0	0	0	1	0	0	0	0	0	0	0	0
cce_1947		unknown; contains DUF88	5.35727	0.333333	0.666667	0.666667	0.666667	0.666667	0.666667	0	0	0	0	0	0.666667	0.666667	0.333333	1	0.666667	0.666667	0.666667	0	0	0	0	0	0.666667
cce_1986		unknown	19.3174	1	0	0	0	0	0.333333	0	0.666667	0.333333	1	1	0	0	0	0	0	0	0	0	0.333333	0.333333	0.666667	0	0.333333
cce_2034		unknown	15.2095	0.642857	0.5	1	0.357143	1	0.285714	0.571429	0.642857	0.428571	1	0.428571	0.142857	0.357143	0.142857	0.214286	0.428571	0.285714	0.642857	0.714286	0.714286	0.428571	1	0.642857	0.285714
cce_2039		putative six-hairpin glycosidase familly protein	12.6375	0.222222	0.111111	0.777778	0.444444	0.222222	0.888889	0.555556	0.555556	0	1	0.555556	0.222222	0.111111	0.111111	0.444444	0.777778	0.666667	0.111111	0.444444	0.555556	0.444444	0.444444	0.333333	0.555556
cce_2052		DUF1517-containing protein	7.9042	0.7	0.6	0.7	0.7	0.3	0.2	0.5	0.2	0.1	0.3	0.3	0.1	0.2	0.3	0.3	0.4	1	0.8	0.5	0.4	0.2	0.3	0	0.2
cce_2088		unknown; contains a PilT, N-terminal domain	8.14614	0.666667	0.666667	0.333333	0.333333	0.333333	1	0	0.666667	0.333333	0	0.333333	0	0	0	0.333333	0	0.333333	0.333333	0	0	0	0	0	0
cce_2225		phosphoketolase	18.7318	0.46875	0.65625	0.5	0.4375	0.46875	0.5625	0.53125	0.78125	0.53125	0.6875	0.90625	0.5625	0.25	0.5	0.5	0.5625	0.5625	0.3125	0.5	0.9375	0.8125	0.5625	1	0.78125
cce_2334		unknown	7.30342	1	0.5	1	1	1	0.5	0.5	0	0	0	0	0	0	0	0.5	0	0.5	1	0	0	0	0	0	0
cce_2419		unknown; contains a penicillin-binding protein, transpeptidase fold domain	20.6106	0.307692	0.076923	0.076923	0	0.076923	0.230769	0.076923	0.307692	0.461538	0.384615	0.769231	0.769231	0.076923	0	0	0	0	0	0	0.076923	0.461538	0.384615	0.538462	1
cce_2512		unknown; contains an aldo/keto reductase domain	2.71769	1	0.5	0.25	0.5	0	0	0	0	0	0.25	0	0	0.5	0	0.25	0.25	0.25	0.25	0	0	0.25	0.25	0	0.25
cce_2563		unknown	19.8101	0.375	0.125	0.125	0	0	0.125	0.125	0.75	0.25	0.125	1	0.75	0	0.125	0.125	0	0	0	0.125	0.5	0.625	0.375	1	0.375
cce_2588		unknown	3.19483	0.6	0.4	0	0	0	0.2	0	0	0	0.2	0	0	0.2	0.2	1	0.2	0	0	0	0.2	0	0	0	0.2
cce_2617		unknown; contains DUF900, hydrolase-like	4.92925	0.666667	0.333333	0.333333	0	0.333333	0	0	0	0	0	0	0	0	0.333333	1	0	0.666667	0.333333	0	0	0.333333	0	0	0.333333
cce_2626		unknown	24	1	0	0	0	0	0	0	0	0	0	0	1	0	0	0	0	0	0	0	0	0	0	0	0
cce_2669		unknown; contains a mammalian cell entry related domain	20.4552	0.166667	0	0.333333	0.166667	0.333333	0	0	0.166667	0.166667	0.166667	1	0.333333	0	0	0.166667	0.166667	0	0.166667	0	0.166667	0.5	0.833333	0.333333	0.5
cce_2853		unknown	17.5763	0	0	0	0	0	0	0	0.25	0	0.25	0.25	0.5	0	0	0	0	0	0	0	1	0	0	0	0
cce_2886		unknown	22.5104	0.6	0.8	0.8	0.2	0.2	0	0.2	0	0	0.8	1	0.4	0.4	0.4	0.2	0.2	0.2	0	0	0.4	0.8	1	0.6	0.8
cce_2967		magnesium-protoporphyrin IX monomethyl ester aerobic oxidative cyclase	16.0735	0	0	0	0	0	0	0	0.333333	0	0.333333	0	0	0	0	0	0	0	0.666667	0	0.666667	0	1	0	0
cce_2969		hypothetical protein	13.6209	0	0	0.333333	0.666667	0	0.333333	0.333333	1	0.333333	0	0.333333	0	0	0	0	0	0	0	0	0	0.333333	0	0	0
cce_2986		unknown	21	0	0	0	0	0	0	0	0	0	1	0	0.5	0	0	0	0	0	0	0	0	0	0	0	0.5
cce_3123		unknown	4.55741	0.333333	0.333333	0.666667	0.666667	0.333333	0	0	0	0	0	0	0.333333	0	0	0.666667	1	0.333333	0	0.333333	0.333333	0.333333	0.666667	0	1
cce_3149		unknown	17.6966	0.65	0.4	0.5	0.35	0.55	0.75	0.8	0.65	0.65	0.65	1	0.7	0.25	0.25	0.4	0.55	0.5	0.1	0.4	0.6	0.7	0.45	0.5	0.5
cce_3269		unknown	5.7955	0.444444	1	0.777778	0.555556	0.333333	0.444444	0.111111	0	0	0.111111	0	0	0	0	0.444444	0.111111	0.222222	0.222222	0	0	0	0	0	0
cce_3288		unknown	5.01871	1	0.5	0.166667	0.5	0.166667	0.5	0	0.333333	0.166667	0.333333	0.166667	0	0	0.333333	0	0.166667	0.166667	0.166667	0.166667	0	0	0	0	0
cce_3294		unknown	5.15455	0.375	0.5	0.875	0.375	0.5	0.5	0.625	0.5	0.25	0.5	0.625	0.375	0.5	0.625	1	0.75	0.5	0.25	0.75	0.25	0.375	0.5	0.375	0.625
cce_3362		unknown; contains a eukaryotic transcription factor, DNA-binding domain	11.1582	0.5	0.5	0.5	0.5	1	0.5	1	1	0	0	0	0	0	0	0	0	0	0	0	1	0	0	0	0
cce_3395		NADH dehydrogenase subunit N; gene=ndhN	8.08477	1	0.884615	0.653846	0.692308	0.961538	0.846154	0.576923	0.692308	0.615385	0.538462	0.461538	0.423077	0.269231	0.461538	0.923077	0.769231	0.769231	0.923077	0.653846	0.5	0.384615	0.5	0.692308	0.5
cce_3443		unknown; contains a methyltransferase type 11 domain	23.6308	0.25	0.5	0.75	0.5	0.25	0	0	0	0	0	0.25	1	0	0	0.25	0.5	0.25	0	0.5	0.75	0.5	0.75	0.5	0.75
cce_3446		unknown	8.59963	0	0	0.222222	0.333333	0.555556	0.222222	0	0	0	0	0	0	0	0	0.555556	1	0	0.111111	0.555556	0.333333	0.111111	0	0.111111	0
cce_3605		putative nodulation efficiency protein, NfeD	7.15824	1	0	0	0.5	0.5	0	0	0	0	0	0	0	0	0	0.5	0.5	0.5	1	0	0	0	0	0	0
cce_3606		putative Band 7 protein	7.54347	1	0.578947	0.631579	0.631579	0.736842	0.684211	0.684211	0.421053	0.315789	0.263158	0.210526	0.157895	0.315789	0.631579	0.473684	0.631579	0.631579	0.578947	0.315789	0.631579	0.157895	0.263158	0.263158	0.315789
cce_3704		unknown; contains a PRC-barrel domain	21	0	0	0	0	0	0	0	0	0	0.5	0	0.5	0	0	0	0	0	0	0	0	0	0	1	0
cce_3743		unknown	17.9302	0.571429	0.857143	0.357143	0.428571	0.428571	0.428571	0.357143	0.5	0.285714	0.785714	0.5	0.214286	0.214286	0.142857	0.571429	0.285714	0.642857	0.571429	0.714286	0.357143	0.642857	1	0.5	0.714286
cce_3809		unknown	13	0	0	0	0	0	0	0.5	0	0	0	0	0	0	0	0	0	0	0	1	0	0	0	0	0
cce_4116		hypothetical protein; contains DUF477	5.91193	0	1	0	0.25	0.5	0	0	0	0.5	0	0	0	0	0.5	0	0	0	0.5	0	0	0	0	0	0
cce_4306		unknown; contains a FAD linked oxidase, N-terminal domain	10.81	0.5625	0.375	0.5	0.5	0.5625	0.6875	0.4375	0.6875	0.1875	0.625	0.4375	0.3125	0.3125	0.125	1	0.6875	0.5	0.5625	0.375	0.8125	0.3125	0.6875	0.6875	0.75
cce_4337		unknown; contains a Band 7 domain	6.23659	1	0.5	0.5	0.333333	0.666667	0.333333	0.166667	0	0	0.333333	0	0	0	0.333333	0.166667	0.666667	0	0.5	0	0.333333	0.333333	0.333333	0	0
cce_4412		magnesium-protoporphyrin IX monomethyl ester aerobic oxidative cyclase	5.65974	0	0	1	0	0	0	0	0	0	0	0	0	0	0	1	1	0	0	0	0	0	0	0	0
cce_4422		unknown	2.92359	1	0.333333	0	0	0	0	0	0.333333	0	0	0	0	0	0.666667	1	0.666667	0.333333	0	0	0.333333	0	0.333333	0.666667	0
cce_4429		unknown	14.229	0	0	0	0	0	0	0	1	0	0	0	0	0	0	0	0	0	1	1	1	1	0	0	0
cce_4516		unknown; contains a dimeric alpha-beta barrel domain	19.1089	0.5	0.166667	0.333333	0.166667	0	0.666667	0.5	0.333333	0.333333	0	1	0.666667	0	0	0.166667	0.833333	0.333333	0	0.166667	0.833333	0.666667	0	0.833333	0.666667
cce_4552		unknown; contains a Sulfotransferase domain	10.0893	0.5	0	0	1	0.5	0.25	0	0.75	0	0.25	0.25	0	0.25	0	0.75	0	0.25	1	0	0.25	0.25	0.5	0.25	0
cce_4636		rfrA family pentapeptide repeat	13.8873	0.375	0.125	0.25	0.375	0.375	0.5	0.5	0.375	0.25	0.375	0.375	0.125	0.25	0.25	0.25	0.75	0.625	0.375	0.75	1	0.5	0.75	0.375	0.625
