# Supplementary material for: Diurnal Rhythms Result in Significant Changes in the Cellular Protein Complement in the Cyanobacterium Cyanothece 51142
Source: PLoS One. 2011 Feb 22;6(2):e16680. doi: 10.1371/journal.pone.0016680 (PMC3043056; doi:10.1371/journal.pone.0016680)
Supplement: Table S5 — Means, standard deviations, intensity values and fold-changes for all proteins detected as cyclic expressed over two consecutive diurnal periods. Spectral count data derived from two technical replicates for both membrane and soluble fractions and resulted in four count values per peptide for each time point. The protein abundance was determined by summing all observed peptides for each protein. These averaged abundance values were used for the cycle detection. The intensity values and fold-changes are given for both days separately. For a number of proteins the fold-changes are undefined (n.d.) because their minimum spectral count values are equivalent to zero. The time points are labeled as D1, D3, D5, D7, D9, and D11 for 1, 3, 5, 7, 9, and 11 hours in the dark, and L1, L3, L5, L7, L9, and L11 for 1, 3, 5, 7, 9, and 11 hours in the light. (XLS) [file pone.0016680.s011.xls]

## Sheet: Table S5
Table S5:
Means, standard deviations, intensity values and fold-changes for all proteins detected as cyclic expressed over two consecutive diurnal periods. Spectral count data derived from two technical replicates for both membrane and soluble fractions and resulted in four count values per peptide for each time point. The protein abundance was determined by summing all observed peptides for each protein. …				Mean																								Standard deviation
ORF's	NCBI Accesssion	Peptide #	Annotation	D1	D3	D5	D7	D9	D11	L1	L3	L5	L7	L9	L11	D1	D3	D5	D7	D9	D11	L1	L3	L5	L7	L9	L11	D1	D3	D5	D7	D9	D11	L1	L3	L5	L7	L9	L11	D1	D3	D5	D7	D9	D11	L1	L3	L5	L7
cce_0019	gi|172034936	1	unknown	1	1	0.5	1	0	1	0	0	0	0	0	0	0	0	0.5	0.5	0.5	2	0	0	0	0	0	0	0	0	0.5	0	0	0	0	0	0	0	0	0	0	0	0.5	0.5	0.5	0	0	0	0	0
cce_0052	gi|172034969	2	DUF1499-containing protein	0.5	0.5	0.5	1.5	2.5	0.5	1	2	0.5	1	0.5	2	0	0	1	1	1.5	2	1.5	1.5	2	1	1.5	0	0.5	0.5	0.5	0.5	0.5	0.5	0	0	0.5	0	0.5	1	0	0	0	0	1.5	0	0.5	1.5	0	0
cce_0112	gi|172035029	7	unknown	2	2	1	3.5	4	1	0.5	1.5	1.5	1.5	2	0	1.5	1	2.5	2.5	3	6	2	1.5	2	1	3	1.5	0	1	0	0.5	2	1	0.5	0.5	0.5	0.5	1	0	0.5	0	0.5	0.5	1	1	1	0.5	1	1
cce_0113	gi|172035030	1	putative transport protein	0.5	0	0.5	0.5	1	0.5	0	0	0	0	0	0	0	0	0.5	1	0	0	0	0	0	0	0	0	0.5	0	0.5	0.5	0	0.5	0	0	0	0	0	0	0	0	0.5	0	0	0	0	0	0	0
cce_0116	gi|172035033	2	unknown	1	0.5	0.5	0.5	1	0.5	1	1	1.5	1.5	1.5	0	1	1	1	1	1	1	0.5	1	1	2	2	1	0	0.5	0.5	0.5	1	0.5	0	0	0.5	0.5	0.5	0	0	0	0	0	0	0	0.5	0	0	1
cce_0118	gi|172035035	1	unknown	0	0	0	0	0.5	0	0	0	0	0	0	0	0	0	0.5	0	1	0	0	0	0	0	0	0	0	0	0	0	0.5	0	0	0	0	0	0	0	0	0	0.5	0	0	0	0	0	0	0
cce_0147	gi|172035064	2	unknown	0	1	0	1.5	1	1	0.5	0.5	0	0.5	0	0.5	0.5	0.5	1	1	0.5	1	1.5	0	0	0.5	0	0	0	1	0	0.5	0	0	0.5	0.5	0	0.5	0	0.5	0.5	0.5	0	0	0.5	0	0.5	0	0	0.5
cce_0201	gi|172035117	9	peptidase, S9C	0.5	0	0.5	0.5	0	0.5	1.5	0.5	0.5	2	1	2	0.5	0	1	2	1	0	1.5	0.5	1	2.5	2	0.5	0.5	0	0.5	0.5	0	0.5	0.5	0.5	0.5	0	0	2	0.5	0	1	0	0	0	1.5	0.5	1	1.5
cce_0247	gi|172035163	7	unknown; contains a Mechanosensitive ion channel, MscS domain	7.5	9.5	4	4.5	7	5	3.5	5	3.5	3.5	3	3	3	6.5	6	2.5	5	8.5	5	2	5	9	5.5	4.5	0.5	0.5	0.707107	0.5	0	2.54951	0.5	1	1.11803	0.5	0	1	1	0.5	2	0.5	1.58114	2.06155	1	0	1.58114	0
cce_0295	gi|172035211	3	CHP_MG423-containing protein	0	0.5	0.5	0	1	1.5	0	0	0	0	0.5	0	0	0	0	0.5	2	1.5	0.5	1	0	0	0	0	0	0.5	0.5	0	0	0.5	0	0	0	0	0.5	0	0	0	0	0.5	1	0.5	0.5	0	0	0
cce_0298	gi|172035214	7	two-component response regulator; gene=rpaA	3	0.5	2	0	0	0	0	0	0	3	5	5	4	2.5	2	0	0	0	0	0	0.5	2	5	6	1	0.5	1	0	0	0	0	0	0	0	1	2	0	0.5	0	0	0	0	0	0	0.5	0
cce_0303	gi|172035219	1	bicarbontate transport system ATP-binding protein; gene=cmpC	0	0	0	0	0	0	0	0	0.5	0	0	0	0	0	0	0	0	0	0	0	0	0.5	0	0	0	0	0	0	0	0	0	0	0.5	0	0	0	0	0	0	0	0	0	0	0	0	0.5
cce_0305	gi|172035221	35	bicarbontate transport system substrate-binding protein; gene=cmpA	25.5	28.5	27	23	22.5	23	17	19.5	17.5	23	22.5	20.5	18	23.5	24.5	28	22	23	23.5	20	24	18.5	29.5	24	6.0208	0.5	1	0.707107	2.06155	2.54951	5.70088	3.5	7.5	2	1.11803	5.59017	3	2.5	1.11803	1.58114	1.58114	3.16228	1.5	1.58114	3	1.80278
cce_0313	gi|172035229	12	putative extracellular solute-binding protein, family 3	6.5	5	3.5	3	4	2.5	1	1.5	2.5	5	3.5	4	0	0	0	0	1	3	0	0	6.5	7.5	8	5.5	0.5	1	0.5	1	0	0.5	0	1.11803	1.11803	1.58114	1.11803	1	0	0	0	0	0	1	0	0	1.11803	1.11803
cce_0314	gi|172035230	2	3-methyl-2-oxobutanoate hydroxymethyltransferase; gene=panB	0	0	0.5	0	0.5	0.5	1.5	0.5	0.5	0	1.5	0	0	0	0	0.5	0.5	0	0.5	1.5	0	1.5	1.5	0.5	0	0	0.5	0	0.5	0.5	0.5	0.5	0.5	0	0.5	0	0	0	0	0.5	0.5	0	0.5	0.5	0	0.5
cce_0320	gi|172035236	11	light-dependent protochlorophyllide reductase; gene=por	4	3.5	4.5	4	3.5	1.5	2	1.5	1.5	1	0.5	0	0	1	2.5	2	2	3	1	0.5	0	0	0.5	0	1	1.11803	0.5	1	0.5	0.5	0	0.5	0.5	1	0.5	0	0	0	0.5	1.58114	1.58114	1	0	0.5	0	0
cce_0341	gi|172035257	21	putative band 7 protein, cation conductance	8	11.5	10	11	15.5	8.5	5.5	5.5	8.5	8	5	0	6	8	7.5	16	12	14.5	9.5	5.5	7.5	6	7	4.5	0	4.5	1	2	2.5	0.5	0.5	0.5	0.5	3	0	0	1	0	1.5	3	2	1.5	1.5	0.5	0.5	1
cce_0396	gi|172035312	2	fumarate hydratase; gene=fumC	0.5	1	1.5	1	2	1	1.5	1	0	0	0	0	0	0.5	0	1	0	0	0	0	0	0	0	0	0.5	1	0.5	0	1	1	0.5	0	0	0	0	0	0	0.5	0	1	0	0	0	0	0	0
cce_0401	gi|172035317	4	UDP-N-acetylglucosamine 1-carboxyvinyltransferase; gene=murA	0	0	0	0	0	0	0	0	0	0.5	1	0	0	0	0	0	0	0	0	0	0.5	0.5	1.5	2	0	0	0	0	0	0	0	0	0	0.5	1	0	0	0	0	0	0	0	0	0	0.5	0.5
cce_0403	gi|172035319	1	hypothetical protein; contains a MscS mechanosensitive ion channel domain	0	0	0	0	0	0	0	0	0	0.5	0	0	0	0	0	0	0	0	0	0	0	0.5	0	0	0	0	0	0	0	0	0	0	0	0.5	0	0	0	0	0	0	0	0	0	0	0	0.5
cce_0476	gi|172035392	1	2-C-methyl-D-erythritol 24-cyclodiphosphate synthase; gene=ispF	0	0	0	0	0	0.5	0	0	0	0	0	0	0	0	0	0	0	0	0	1	0	0	0	0	0	0	0	0	0	0.5	0	0	0	0	0	0	0	0	0	0	0	0	0	0	0	0
cce_0492	gi|172035408	1	hypothetical protein; contains rfrA pentapeptide repeat and TPR_1 tetratricopeptide repeat domains	0	0	0	0.5	0	0	0	0	0	0	0	0	0	0	0	1	0	0	0	0	0	0	0	0	0	0	0	0.5	0	0	0	0	0	0	0	0	0	0	0	0	0	0	0	0	0	0
cce_0494	gi|172035410	7	unknown	5.5	7.5	8	5.5	5.5	3.5	1	1	1	1.5	1	0	0	3	4	5	3	6	2.5	1	0.5	0	0	0	1.5	0.5	0	0.5	0.5	0.5	0	0	0	0.5	0	0	0	0	0	2	0.707107	1	0.5	0	0.5	0
cce_0545	gi|172035461	2	putative Nitrogenase-associated protein	0	0.5	1	1.5	1	1	0	0	0	0	0	0	0	0.5	0.5	1	1	0.5	0.5	0	0	0	0	0	0	0.5	0	0.5	0	0	0	0	0	0	0	0	0	0.5	0.5	1	1	0.5	0.5	0	0	0
cce_0547	gi|172035463	1	nifT/fixU	0	0	0.5	0	1	0	0.5	0	0	0	0	0	0	0	1	0	1	1.5	1	0	0	0	0	0	0	0	0.5	0	1	0	0.5	0	0	0	0	0	0	0	0	0	0	0.5	0	0	0	0
cce_0557	gi|172035473	3	nitrogenase cofactor synthesis protein; gene=nifS	0	0.5	0.5	1	1	0	0	0	0	0	0	0	0	0	0.5	0.5	0.5	0	0	0	0	0	0	0	0	0.5	0.5	1	0	0	0	0	0	0	0	0	0	0	0.5	0.5	0.5	0	0	0	0	0
cce_0558	gi|172035474	3	iron-sulfur cluster assembly protein; gene=nifU	0	0	0.5	0.5	1	1	0	0	0	0	0	0	0	0	1	1	0	0	0	0	0	0	0	0	0	0	0.5	0.5	0	1	0	0	0	0	0	0	0	0	1	0	0	0	0	0	0	0
cce_0559	gi|172035475	18	nitrogenase iron protein; gene=nifH	2	7.5	17	15	6.5	7.5	2.5	0	0	0	0	0	0	1	4	7	1.5	4	1	0	0	0	0	0	0.707107	1.11803	1	1.58114	0.5	4.5	0.5	0	0	0	0	0	0	0	0	2.12132	0.5	0.707107	0.707107	0	0	0
cce_0560	gi|172035476	14	nitrogenase molybdenum-iron protein alpha chain; gene=nifD	0	1	4.5	5	2.5	2	0	0	0	0	0	0	0	0	4.5	2	1	2	0	0	0	0	0	0	0	0	0.5	1.58114	0.5	1	0	0	0	0	0	0	0	0	0.5	0.707107	0	0	0	0	0	0
cce_0561	gi|172035477	26	nitrogenase molybdenum-iron protein beta chain; gene=nifK	1	9	19.5	18	15.5	13	3	1	0	0	0	0	0	8.5	19	13	10.5	6.5	3	0	0	0	0	0	0.707107	2	1.11803	1.58114	1.11803	1	0.707107	0.707107	0	0	0	0	0	0.5	1.58114	1.58114	0.5	0.5	0.707107	0	0	0
cce_0565	gi|172035481	5	probable nitrogen fixation protein; gene=nifX	0.5	4.5	5	3.5	4	3.5	2.5	0	0	0	0	0	0.5	5	5.5	5	5	5	2	1	0	0	0	0	0.5	1.11803	1	0.5	0	1.11803	0.5	0	0	0	0	0	0.5	1	0.5	0.707107	1.58114	1.41421	1	0	0	0
cce_0566	gi|172035482	7	DUF269-containing protein	0	0	1.5	1.5	2.5	2.5	1.5	0.5	0	0	0	0	0	0.5	4	5	4.5	1	0.5	0	0	0	0	0	0	0	1.5	0.5	0.5	0.5	0.5	0.5	0	0	0	0	0	0.5	0	0	0.5	0	0.5	0	0	0
cce_0567	gi|172035483	3	DUF683-containing protein	0	0.5	2	1.5	2.5	2	3	0.5	0	0	0	0	0	0	2	3.5	2	1	0.5	1	0	0	0	0	0	0.5	0	0.5	0.5	0	1	0.5	0	0	0	0	0	0	0	0.5	2	0	0.5	0	0	0
cce_0568	gi|172035484	13	nitrogen fixation protein; gene=nifW	0	2	5.5	7.5	6.5	9.5	5	2.5	0	0	0	0	0	3	7	5.5	5	6.5	11	2	0	0	0	0	0	0	0.5	0.5	0.5	0.5	2	0.5	0	0	0	0	0	1	2	0.5	0	1.5	1	0	0	0
cce_0571	gi|172035487	2	2Fe-2S ferredoxin, putative nitrogen fixation related protein	0	0	0	1	0	0.5	0	0	0	0	0	0	0	0	0	0	0	1.5	1	0	0	0	0	0	0	0	0	0	0	0.5	0	0	0	0	0	0	0	0	0	0	0	0.5	1	0	0	0
cce_0590	gi|172035506	3	plastocyanin; gene=petE	0	0	0	0	0.5	0.5	0	0	0	1	0.5	0	0	0	0	0	0.5	0	0.5	0	0.5	2	0	0	0	0	0	0	0.5	0.5	0	0	0	1	0.5	0	0	0	0	0	0.5	0	0.5	0	0.5	0
cce_0595	gi|172035511	5	glucokinase; gene=glk	1	0.5	1.5	1	3	0	0.5	1	1	2	4	2	0	0	1	2.5	0	0	1	2	2	1.5	1.5	3	0	0.5	0.5	1	0	0	0.5	0	1	1	1	0	0	0	1	0.5	0	0	0	0	0	0.5
cce_0598	gi|172035514	9	unknown; contains an S-layer homology (SLH) domain	3.5	4	2	0	0	0	0	0	2	4.5	3	3.5	5	3	3.5	3	0	0	0	0.5	4	3.5	5	5.5	1.11803	0	0	0	0	0	0	0	0.707107	2.06155	0	0.5	0	1	0.5	1	0	0	0	0.5	1	1.5
cce_0602	gi|172035518	1	probable CAB/ELIP/HLIP family protein	0	0	0	0	0	0	0.5	0	0	0	0	0	0	0	0	0	0	0	1	0	0	0	0	0	0	0	0	0	0	0	0.5	0	0	0	0	0	0	0	0	0	0	0	0	0	0	0
cce_0609	gi|172035525	6	unknown	3.5	2	2.5	1.5	4.5	0.5	2	1	1	0.5	0	0	0	3	3.5	1	1	4	0.5	1.5	0.5	1.5	0	1	1.5	1	0.5	0.5	0.5	0.5	0	0	0	0.5	0	0	0	0	0.5	0	1	0	0.5	0.5	0.5	0.5
cce_0623	gi|172035539	25	polyribonucleotide nucleotidyltransferase; gene=pnp	6	8.5	11	9.5	7.5	12.5	7.5	8.5	2.5	8.5	2	3.5	2.5	3.5	8.5	6.5	7.5	5	3	2.5	5	3.5	2.5	3.5	1	1.5	3	0.5	2.5	4.5	2.5	1.5	1.5	0.5	0	1.5	0.5	1.5	0.5	0.5	2.5	0	0	0.5	1	0.5
cce_0658	gi|172035574	2	unknown; contains an Armadillo-like helical domain	0.5	0	0	1	0.5	0	1.5	1.5	0	0	1	0.5	0	0	0	0	0	0	0	0.5	0	0	0	1	0.5	0	0	0	0.5	0	0.5	0.5	0	0	0	0.5	0	0	0	0	0	0	0	0.5	0	0
cce_0659	gi|172035575	22	photosystem II CP43 protein, chlorophyll-binding protein CP43; gene=psbC	21.5	22	14.5	20.5	19.5	17.5	16	15.5	20	15	19.5	9.5	14.5	14.5	14	14.5	19	22.5	18	12	15.5	15.5	9.5	14.5	0.5	2	2.5	1.11803	0.5	4.272	0.707107	1.5	1.41421	0.707107	3.04138	0.5	0.5	0.5	1	0.5	1.58114	2.5	2.54951	1	2.5	1.5
cce_0661	gi|172035577	6	putative GatB/Yqey	1	2	3	4.5	5	4	1.5	2	0	1.5	0	0.5	0.5	1	1.5	2	1	1	0.5	0.5	1	0	0.5	0.5	0	0	1	2.5	1	0	0.5	1	0	0.5	0	0.5	0.5	0	0.5	0	1	0	0.5	0.5	0	0
cce_0663	gi|172035579	7	succinate dehydrogenase flavoprotein subunit; gene=sdhA	1.5	2	0.5	2.5	1	3	1	0	1	0.5	1	0.5	0	0	1	2	1.5	1	1.5	1	0.5	0.5	3	1	0.5	0.707107	0.5	0.5	0	0.707107	0.707107	0	0	0.5	1	0.5	0	0	0.707107	0	0.5	1	0.5	1	0.5	0.5
cce_0708	gi|172035624	13	leucine aminopeptidase	4	5	3	2.5	1.5	2.5	3.5	5.5	5	2.5	3	4	3.5	2.5	3	7	4	2	3	4	7	5.5	7.5	5	1	1	0	1.5	0.5	0.5	0.5	0.5	0	0.5	1	0	0.5	0.5	2	0	1	1	2	1	1	0.5
cce_0735	gi|172035651	14	dihydrolipoamide dehydrogenase; gene=lpdA	3.5	2.5	3	2.5	4	4	3	3.5	4	3.5	4	1	2	1.5	3	2	3.5	3	5	3.5	5.5	6	6	3.5	1.5	0.5	1	0.5	1	1	0	0.5	1	0.5	1	0	0	1.5	0	0	0.5	1	0	0.5	2.5	0
cce_0754	gi|172035670	1	two-component response regulator	0	0	0	0	0	0	0	0	0	0	0.5	0	0	0	0	0	0	0	0	0	0	0.5	0	0	0	0	0	0	0	0	0	0	0	0	0.5	0	0	0	0	0	0	0	0	0	0	0.5
cce_0758	gi|172035674	1	DNA gyrase B subunit; gene=gyrB	0	0	0.5	0	1	0	0	0	0	0	0	0	0	0	0	0	0	1	0	0	0	0	0	0	0	0	0.5	0	0	0	0	0	0	0	0	0	0	0	0	0	0	0	0	0	0	0
cce_0798	gi|172035714	12	ribulose-phosphate 3-epimerase; gene=rpe	5.5	5.5	3	5	3	5	5	3.5	3.5	7.5	6.5	4.5	4	3	2.5	6.5	4.5	2	5.5	6	8.5	6.5	8.5	6	2.5	0.5	0	1	1	0	2	0.5	0.5	0.5	0.5	0.5	1	1	0.5	0.5	0.5	0	0.5	0	1.5	1.5
cce_0806	gi|172035722	1	unknown; contains a rieske [2Fe-2S] region domain	0.5	1	2	2.5	1	0.5	2.5	0.5	1.5	1.5	1.5	0.5	0.5	2	2	1	3.5	1	2.5	1	1.5	0.5	0.5	0.5	0.5	0	0	1.11803	0.707107	0.5	0.5	0.5	0.5	1.11803	0.5	0.5	0.5	0	0	0.707107	0.5	1	0.5	0.707107	0.5	0.5
cce_0820	gi|172035736	1	unknown	0.5	1.5	1	1	1	0.5	1	0.5	0.5	0	0	0	0.5	0	0	1.5	1.5	1.5	0	0	0	0	0	0	0.5	0.5	0	0	0	0.5	1	0.5	0.5	0	0	0	0.5	0	0	0.5	0.5	0.5	0	0	0	0
cce_0823	gi|172035739	1	unknown	0.5	0	0	0.5	0.5	0.5	0.5	1.5	0.5	0	0	0.5	0	0	0	0	0.5	0	0	1	1	0	1	0.5	0.5	0	0	0.5	0.5	0.5	0.5	0.5	0.5	0	0	0.5	0	0	0	0	0.5	0	0	0	0	0
cce_0843	gi|172035759	12	putative nicotinamide nucleotide transhydrogenase, subunit alpha 1 (A1); gene=pntA-1	4	3	3	5	3.5	3	1.5	1	0.5	2	0.5	1.5	4	2	4.5	5	4.5	0	2	1	0	0	0	1.5	1	1	0	0.707107	0.5	1	0.5	1	0.5	0	0.5	1.5	0	0	0.5	1	1.5	0	0	1	0	0
cce_0844	gi|172035760	9	molybdenum-pterin binding protein; gene=mop	4	3	2.5	1.5	1.5	1.5	3.5	2.5	2	5	4	2.5	3.5	4	2	2.5	2.5	3.5	3.5	2	3	3	4	5	1	1	0.5	0.5	0.5	0.5	0.5	0.5	1	0	0	0.5	0.5	1	1	0.5	0.5	0.5	0.5	1	1	1
cce_0860	gi|172035776	1	photosystem II 10 kD phosphoprotein; gene=psbH	3.5	2.5	2.5	3	2.5	3	0.5	2	1	2.5	1.5	1.5	2	1.5	1	2.5	3	2.5	0.5	3.5	1.5	3.5	1	2	0.5	0.5	0.5	0	0.5	1	0.5	0	0	0.5	0.5	0.5	0	0.5	0	0.5	1	1.5	0.5	0.5	0.5	0.5
cce_0861	gi|172035777	2	putative twin-arginine translocation protein TatA/E	2	1	1.5	1	1.5	2	0.5	0	1	0.5	0.5	0	0	2	2	1.5	1	1.5	1	0.5	0.5	0.5	0.5	1	0	0	0.5	0	0.5	0	0.5	0	1	0.5	0.5	0	0	0	0	0.5	0	0.5	0	0.5	0.5	0.5
cce_0891	gi|172035807	7	unknown; contains an outer membrane efflux protein domain	1.5	1	1	0	2	0	0	0	0.5	2	1.5	0.5	0.5	0	0	0	0	0	0	0	1	3	3	5	0.5	0	0	0	1	0	0	0	0.5	0	0.5	0.5	0.5	0	0	0	0	0	0	0	1	0
cce_0902	gi|172035818	5	carbamoyl phosphate synthase small subunit; gene=carA	5	5	3.5	2.5	3.5	3	3.5	3	3.5	5	4.5	3.5	5	5	4.5	5	5	3.5	4	4.5	3.5	3	5	5.5	1	1	0.5	1.5	0.5	0	1.5	0	0.5	1	1.5	0.5	0.707107	0	1.5	2	2	0.5	0	0.5	0.5	1
cce_0927	gi|172035843	1	seryl-tRNA synthetase; gene=serS	0	0	0	0	0.5	0	0	0	0	0	0	0	0	0	0	1	0	0	0	0	0	0	0	0	0	0	0	0	0.5	0	0	0	0	0	0	0	0	0	0	0	0	0	0	0	0	0
cce_0938	gi|172035854	2	unknown	1.5	1	0.5	0	0.5	0.5	0.5	1	0.5	0	1.5	1	0	0	0	0	0.5	0	1	1.5	1	0.5	1	0	0.5	0	0.5	0	0.5	0.5	0.5	1	0.5	0	0.5	1	0	0	0	0	0.5	0	0	0.5	0	0.5
cce_0953	gi|172035869	4	pyruvate oxidoreductase; gene=nifJ	0	0	0	0	0.5	0.5	0	0	0	0	0	0	0	0	0	0.5	0.5	0	0	0	0	0	0	0	0	0	0	0	0.5	0.5	0	0	0	0	0	0	0	0	0	0.5	0.5	0	0	0	0	0
cce_0975	gi|172035891	8	unknown	2.5	4	2	6	5.5	3	2.5	3.5	3	5.5	5	5.5	3	0.5	2.5	4.5	0.5	2	3.5	5.5	4	4.5	3	4	0.5	0	1	1	0.5	0	0.5	1.5	1	0.5	1	0.5	1	0.5	1.5	0.5	0.5	1	0.5	0.5	0	1.5
cce_0987	gi|172035903	14	glucose-1-phosphate adenylyltransferase; gene=glgC1	0.5	1.5	1.5	0	1.5	0.5	1	2.5	0.5	5.5	1.5	0.5	0.5	0.5	2	2	2.5	2	1.5	4	5.5	3	3.5	4	0.5	1.5	1.5	0	0.5	0.5	0	0.5	0.5	2.5	1.5	0.5	0.5	0.5	1	1	0.5	1	1.5	1	1.5	0
cce_0990	gi|172035906	16	photosystem I P700 chlorophyll a apoprotein subunit Ib; gene=psaB	6	7	5.5	6.5	8	5	7.5	6	5.5	4.5	4	3.5	6	4.5	8	4.5	10	12.5	7	5.5	9.5	5.5	5.5	5	0.707107	0.707107	1.5	0.5	1.41421	1	1.5	1	0.5	0.5	0	0.5	0	0.5	1.58114	0.5	0	2.5	1	1.11803	3.04138	1.5
cce_0994	gi|172035910	22	ferredoxin-NADP oxidoreductase; gene=petH	16	17	16	15	21	15.5	13	11.5	11	18.5	14	12	14	15.5	15.5	16	15	14.5	16	17	21.5	22	24	18	5	0.707107	1	3	2	1.11803	6	3.5	2	0.5	2	7	1	0.5	2.5	1	3	0.5	1	1	1.5	4
cce_0995	gi|172035911	17	phosphoribulokinase; gene=prk	5	3	1	1.5	0.5	4.5	2	4.5	2	5	3.5	2.5	1.5	1.5	2.5	3.5	0.5	1	3	5	4	3.5	4.5	5.5	0	0	0	0.5	0.5	1.5	1	1.5	1	0	0.5	1.5	0.5	0.5	1.5	0.5	0.5	0	0	0	2	0.5
cce_1017	gi|172035933	1	NifU-like protein	0.5	1	0.5	1.5	1	1	0.5	1.5	0	0.5	0	0	1.5	1	1	1	1	1	1	1	1	0.5	0	0.5	0.5	0	0.5	0.5	0	0	0.5	1.5	0	0.5	0	0	0.5	0	0	0	0	0	0	0	0	0.5
cce_1018	gi|172035934	3	putative 2-phosphosulfolactate phosphatase	1	0	1	2	3	1	2	1.5	0	0.5	0.5	0	0	0	0.5	0.5	0	0	0	2	0	0	0	0	0	0	1	0	1	0	0	0.5	0	0.5	0.5	0	0	0	0.5	0.5	0	0	0	0	0	0
cce_1029	gi|172035945	1	aminotransferase, class I and II	0	0	0	0	1	0	1	1.5	1	0	0.5	0	0	0	0	0	0	0	0	0.5	0	0	1	0	0	0	0	0	1	0	0	0.5	1	0	0.5	0	0	0	0	0	0	0	0	0.5	0	0
cce_1036	gi|172035952	5	unknown	0.5	0.5	0.5	0	1	0	0	0	0	0	0	0	0	1	0	0	0	1.5	0	0	0	0	0	0	0.5	0.5	0.5	0	1	0	0	0	0	0	0	0	0	0	0	0	0	0.5	0	0	0	0
cce_1037	gi|172035953	3	unknown	0.5	3	3	2.5	1.5	3	0.5	1.5	1	1	1	0.5	1.5	1	1	1.5	2.5	2	0	0	1	1	0.5	0	0.5	1	1	0.5	1.5	1	0.5	0.5	0	0	0	0.5	0.5	0	1	0.5	0.5	1	0	0	0	1
cce_1064	gi|172035980	8	[NiFe] uptake hydrogenase large subunit; gene=hupL	0.5	0.5	3	2.5	1	1.5	0	0	0	0	0	0	0	0.5	2.5	3.5	2	1	0.5	1	1	0	0	0	0.5	0.5	0	0.5	0	0.5	0	0	0	0	0	0	0	0.5	0.5	0.5	1	0	0.5	1	0	0
cce_1125	gi|172036040	8	dihydroorotate dehydrogenase; gene=pyrD	1.5	1	1	2	0.5	0	0.5	0.5	0	0	0	0	0	0	1	2	1.5	1	0.5	1	0	0	0	2.5	0.5	0	0	1	0.5	0	0.5	0.5	0	0	0	0	0	0	1	0.707107	1.5	1	0.5	0.707107	0	0
cce_1134	gi|172036049	5	unknown	0.5	1	1	1	1.5	1.5	1.5	1.5	0.5	0.5	0	0.5	0	1	1.5	1	1.5	0	0	1	1	0.5	0	0	0.5	0	0	1	0.5	1.5	0.5	0.5	0.5	0.5	0	0.5	0	0	0.5	0	0.5	0	0	0	1	0.5
cce_1169	gi|172036084	8	unknown; contains a Lipolytic enzyme, G-D-S-L domain	4	3.5	2	3	2	1	2	0.5	4	4	5.5	1	1.5	3	1.5	1.5	0.5	2	1	4	7.5	5.5	4.5	5.5	0	0.5	0	1.58114	1	1	0.707107	0.5	1	0	1.11803	1	0.5	0	0.5	0.5	0.5	1	1	0	0.5	1.5
cce_1176	gi|172036091	1	NADH dehydrogenase subunit 2; gene=ndhB	0	0	0	0	0	0	0.5	0	0	0	0	0	0	0	0	0	0	0	0.5	0	2	0	0	1	0	0	0	0	0	0	0.5	0	0	0	0	0	0	0	0	0	0	0	0.5	0	0	0
cce_1231	gi|172036146	5	unknown	0.5	2	0	1.5	4.5	3	1	3	1	1	0.5	0.5	0	1	2	2	1.5	5.5	1	0.5	0.5	1	0.5	0.5	0.5	0	0	0.5	0.5	0	1	1	1	0	0.5	0.5	0	0	1	1	0.5	0.5	0	0.5	0.5	0
cce_1238	gi|172036153	1	conserved hypothetical protein	0	0	1	1	0.5	0.5	0.5	1.5	0	1.5	0	0	0	0	0	0.5	0.5	0	0.5	0.5	0.5	1	0.5	1	0	0	0	0	0.5	0.5	0.5	0.5	0	0.5	0	0	0	0	0	0.5	0.5	0	0.5	0.5	0.5	1
cce_1286	gi|172036201	2	unknown; contains a UspA domain	2	2.5	1	1	2	2.5	1.5	1	1.5	1	2	0.5	0.5	0	2	2.5	1	0	1	0.5	0.5	0	0.5	0.5	1	0.5	1	1	0	0.5	0.5	0	0.5	1	1	0.5	0.5	0	1	0.5	0	0	0	0.5	0.5	0
cce_1289	gi|172036204	1	photosystem I reaction center subunit IX; gene=psaJ	0.5	0	0	0	0	0	0	0	0	0	0	0	0.5	0.5	0	0	0	0	0	0	0	0	0	0	0.5	0	0	0	0	0	0	0	0	0	0	0	0.5	0.5	0	0	0	0	0	0	0	0
cce_1301	gi|172036216	2	unknown; contains TPR_1 tetratricopeptide repeat domains	0	0	0	0	0	0	0	0	0	0	0.5	1	0	0	0	0	0	0	0	0.5	0.5	0	0.5	0	0	0	0	0	0	0	0	0	0	0	0.5	1	0	0	0	0	0	0	0	0.5	0.5	0
cce_1308	gi|172036223	17	probable photosystem II stability/assembly factor	5.5	2.5	3.5	4	7	2.5	6.5	7.5	4	5	3.5	3	2.5	2	2.5	3.5	4	10.5	4	6	4	6	4	4.5	0.5	2.5	1.5	1	1	0.5	0.5	0.5	2	1	0.5	0	0.5	0	1.5	0.5	2	0.5	1	0	1	1
cce_1321	gi|172036236	5	phenylalanyl-tRNA synthetase beta subunit; gene=pheT	0	0.5	0	0	0	0.5	0.5	1.5	0.5	1	1	0	0.5	0.5	0.5	0.5	0	0	0	0.5	0.5	1.5	0.5	0.5	0	0.5	0	0	0	0.5	0.5	0.5	0.5	0	0	0	0.5	0.5	0.5	0.5	0	0	0	0.5	0.5	0.5
cce_1334	gi|172036249	4	unknown	2	0	0	0	0.5	2	0	1	0	0.5	0	0	0	0	0	0	0	1.5	0	0	0	0	0	0	1	0	0	0	0.5	0	0	1	0	0.5	0	0	0	0	0	0	0	0.5	0	0	0	0
cce_1343	gi|172036258	6	chaperonin; gene=groES	0	1.5	0	1	2	2.5	0	0	1	0.5	0.5	0	0	1.5	1	1	0	0.5	1.5	0	2	0	1.5	0.5	0	0.5	0	1	1	1.11803	0	0	0	0.5	0.5	0	0	1.5	1	1	0	0.5	0.5	0	0	0
cce_1344	gi|172036259	11	chaperonin 1; gene=groEL1	3	0.5	4	1.5	2.5	1	0	0	0	1	0.5	0	0	0.5	1.5	0.5	1	0.5	1	0	0	0	0	0	0.707107	0.5	1.58114	1.11803	0.5	0.707107	0	0	0	0	0.5	0	0	0.5	0.5	0.5	1	0.5	0	0	0	0
cce_1372	gi|172036287	19	carboxyl-terminal protease	4	3.5	3.5	3	2	2	3.5	7	4.5	7.5	6.5	4	4.5	4	3.5	3.5	3.5	2	3	5	7.5	6	4	5	1	1.5	0.5	0	1	0	0.5	1	0.5	2.5	1.5	0	0.5	0	0.5	0.5	0.5	1	2	0	0.5	0
cce_1377	gi|172036292	3	putative pterin-4-alpha-carbinolamine dehydratase; gene=dcoH1	0.5	0	0.5	0	0	0.5	0	0.5	0	1.5	0.5	0	0	0	0	0	0	0	0	0.5	0	1	0	0	0.5	0	0.5	0	0	0.5	0	0.5	0	0.5	0.5	0	0	0	0	0	0	0	0	0.5	0	0
cce_1445	gi|172036360	4	putative dienelactone hydrolase	1	0	0	0.5	0	0.5	1.5	0.5	0	1	1	0.5	0.5	0	0	0.5	0.5	0.5	0.5	2.5	1	0	2	2.5	0	0	0	0.5	0	0.5	0.5	0.5	0	0	0	0.5	0.5	0	0	0.5	0.5	0.5	0.5	0.5	0	0
cce_1449	gi|172036364	3	unknown	0.5	0	0	0	0.5	0.5	1.5	0.5	0	2	1.5	1	0.5	0	0	0.5	0	0	0.5	1	0.5	2	0.5	2.5	0.5	0	0	0	0.5	0.5	0.5	0.5	0	1	1.5	0	0.5	0	0	0.5	0	0	0.5	1	0.5	0
cce_1463	gi|172036378	8	unknown	1	2.5	2.5	0.5	1.5	1	1	1	1	1.5	1.5	1	3.5	4.5	5.5	4.5	5	3.5	3	4	4	3	3.5	4	0	0.5	0.5	0.5	0.5	0	0	1	0	0.5	0.5	0	0.5	0.5	2.5	0.5	1	0.5	1	1	0	1
cce_1473	gi|172036388	21	cysteine synthase A; gene=cysK	6	10	11	7	8.5	9	6.5	4.5	4.5	8.5	6.5	8	8.5	9	11	12	12	10	8.5	8.5	9	6	11	7.5	2	1	0	3	0.5	1	3.5	1.5	1.5	0.5	0.5	3	2.5	2	2	0	3	0	1.5	0.5	1	0
cce_1478	gi|172036393	14	unknown	5.5	4	5.5	4.5	7	6.5	6	6	4	6	5.5	7	2	4.5	5	6	9	9.5	11	10.5	10	11	8	9	1.11803	1	0.5	1.11803	1	1.11803	1	2.23607	1	0	1.11803	2	1.58114	0.5	0.707107	2.91548	1	1.80278	2.82843	1.11803	0.707107	0.707107
cce_1513	gi|172036428	7	unknown; contains an S-layer homology (SLH) domain	0	0	0	0	1	0	0	0	0	1	2	0.5	0	1	0	0	0	1	0	0.5	2.5	4.5	6	3.5	0	0	0	0	0	0	0	0	0	0	1	0.5	0	0	0	0	0	0	0	0.5	1.5	0.5
cce_1556	gi|172036471	4	putative sensor protein	0.5	0	0.5	0	0.5	0.5	0.5	1	0.5	0.5	0	1.5	0	0	0	1	0	0	0.5	1.5	1	0	1	0.5	0.5	0	0.5	0	0.5	0.5	0.5	1	0.5	0.5	0	0.5	0	0	0	0	0	0	0.5	0.5	1	0
cce_1580	gi|172036495	4	unknown	2.5	0	0	0	1.5	0.5	0	0	0	0	0	0	0	0	0	1	0	1.5	0	0	0	0	0	0	0.5	0	0	0	0.5	0.5	0	0	0	0	0	0	0	0	0	1	0	0.5	0	0	0	0
cce_1581	gi|172036496	12	general secretion pathway protein D; gene=gspD	1	1.5	2.5	1.5	5	0	0	3.5	2	2	3	2.5	0.5	3	1.5	2	0.5	3.5	1	1	7.5	10	9.5	8	1	0.5	0.5	1.5	3	0	0	0.5	0	1	1	0.5	0.5	0	1.5	0	0.5	0.5	1	1	0.5	0
cce_1585	gi|172036500	5	fatty acid/phospholipid synthesis protein; gene=plsX	1	2	2	1	3	3	2	2.5	1	2.5	1	0	0.5	1	0.5	0.5	1	2	1	0.5	0.5	1	0.5	0.5	0	0	0	0	0	1	1	0.5	1	0.5	0	0	0.5	0	0.5	0.5	1	1	1	0.5	0.5	0
cce_1599	gi|172036514	13	photosystem II 13 kD protein; gene=psb28	3.5	6.5	6	6.5	5.5	4.5	2.5	3.5	4.5	4	4	2	1.5	4.5	6.5	6	6.5	7.5	5	4.5	2.5	2.5	2	2	0.5	1.11803	2	1.11803	1.11803	0.5	0.5	1.11803	1.11803	0.707107	0.707107	1.41421	0.5	0.5	1.5	1.58114	0.5	0.5	1.58114	1.11803	0.5	0.5
cce_1611	gi|172036526	6	putative carbohydrate kinase, PfkB family	1	2.5	2.5	2	1.5	2	1	3	3	3.5	3.5	4	1.5	1	1.5	2.5	1.5	1.5	3	4	1.5	3.5	2	3	0	1.5	0.5	1	0.5	0	0	1	1	0.5	0.5	1	0.5	0	0.5	0.5	0.5	0.5	0	0	1.5	0.5
cce_1629	gi|172036544	71	glycogen phosphorylase; gene=glgP1	23	30.5	37.5	26.5	44	32.5	26	19.5	16.5	30	22	22	17.5	17.5	29.5	33.5	36	27	34	35	31.5	27	24.5	19	6.08276	2.5	5.02494	5.02494	2.23607	2.06155	5.70088	2.5	7.5	2.23607	1.41421	4.74342	3.04138	2.5	3.04138	1.5	1	2	0.707107	2.54951	6.0208	1.58114
cce_1672	gi|172036587	7	unknown	1.5	1.5	2	2	1	1.5	2	2.5	0.5	2.5	2.5	1.5	1	2	5	3.5	4	2.5	3	2.5	2	1.5	1.5	2.5	0.5	0.5	1	0	1	0.5	1	1.5	0.5	0.5	1.5	1.5	1	2	0	1.5	0	0.5	0	1.5	1	0.5
cce_1678	gi|172036593	22	unknown	24.5	50	34.5	29	29	24	14.5	8	3	1	2.5	2	14.5	18.5	12	11.5	16.5	25	11.5	6	2.5	1	1	1	2.06155	7	2.06155	2	3	1.58114	1.11803	0	1	1	0.5	0	3.5	0.5	0.707107	0.5	3.04138	3.53553	0.5	1.58114	0.5	0
cce_1707	gi|172036622	4	unknown	2.5	4.5	1.5	4	3	1.5	1.5	0.5	0	2.5	1.5	2.5	4	4	4	3.5	3.5	4	3	1	1.5	0.5	1.5	2.5	0.5	1.5	0.5	0.707107	0.707107	0.5	0.5	0.5	0	0.5	0.5	0.5	1	0	1.41421	0.5	0.5	2	0	0	0.5	0.5
cce_1730	gi|172036645	3	dTDP-4-dehydrorhamnose 3,5-epimerase; gene=rfbC	1	0.5	0	0	0	0.5	0	1	0.5	0.5	0.5	1	0	0	0	0.5	0	0.5	0	0	0.5	0.5	1	1	1	0.5	0	0	0	0.5	0	1	0.5	0.5	0.5	1	0	0	0	0.5	0	0.5	0	0	0.5	0.5
cce_1736	gi|172036651	12	unknown	7	5.5	3.5	5.5	4.5	5	1	1	1.5	3.5	0.5	0.5	0	3	7.5	6	4	6.5	5.5	4	2.5	4	1.5	3	0.707107	1.11803	0.5	1.5	0.5	1	1	0.707107	0.5	0.5	0.5	0.5	0	1	0.5	2	0	1.11803	1.80278	1	0.5	1
cce_1780	gi|172036695	27	unknown	4	10.5	8.5	3.5	1	1.5	2.5	6	3.5	11	7.5	3.5	6.5	3.5	1	0	1	2.5	1	5.5	8.5	10.5	11	7.5	3	2.06155	1.11803	0.5	0.707107	0.5	1.11803	2	0.5	2	3.5	2.5	1.5	0.5	0	0	1	0.5	0	1.5	2.06155	3.5
cce_1789	gi|172036704	4	2,3-bisphosphoglycerate-independent phosphoglycerate mutase; gene=gpmI	0	0.5	1	1.5	0	0	0	0	0	0	0	0	0	0	1	1	1	0	0	0	0	0	0	0	0	0.5	0	0.5	0	0	0	0	0	0	0	0	0	0	1	0	0	0	0	0	0	0
cce_1822	gi|172036737	16	S-adenosylmethionine synthetase; gene=metK	3	1.5	2.5	3.5	3	3.5	3	7	1.5	8	4	4.5	3	3.5	4	4	6	3.5	3	7	8	6.5	11	6	1	0.5	1.5	0.5	0	1.5	1	0	0.5	2	0	1.5	1	1.5	1	0	3	0.5	2	0	1	0.5
cce_1828	gi|172036743	5	acyl-[acyl-carrier-protein]--UDP-N-acetylglucosamine o-acyltransferase; gene=lpxA	0.5	0	0	0	0	0	0	0	0.5	0	1	0.5	0	0	0	0	0	0	1	0	0.5	0.5	0.5	0.5	0.5	0	0	0	0	0	0	0	0.5	0	1	0.5	0	0	0	0	0	0	0	0	0.5	0.5
cce_1849	gi|172036764	7	NADH dehydrogenase subunit M; gene=ndhM	2.5	5	4	5	6	4.5	3	1	2	4	3.5	1.5	2.5	1	4	5	4	7	2	2	1	3	1	1.5	0.5	1	0	3	0	0.5	1	1	0	0.707107	0.5	0.5	0.5	0	1	0	1	0	1	0	0.707107	0.707107
cce_1850	gi|172036765	5	malate dehydrogenase; gene=mdh	1	0	0.5	0.5	0	1.5	2	2	2	0.5	4	0.5	1	0	1	2	1	0	0.5	2.5	3.5	1	2	2	0	0	0.5	0.5	0	0.5	1	1	1	0.5	0	0.5	1	0	1	0	1	0	0.5	0.5	0.5	0
cce_1872	gi|172036787	19	unknown; contains a Cytochrome c region domain	11.5	6.5	10	9.5	10.5	12	7	9	9	11.5	10	4	9	10.5	7.5	7	11.5	14.5	7.5	10	11	10	8.5	8.5	0.5	0.5	0.707107	4.5	0.5	1.58114	1	0	0	1.5	1	0	1	0.5	0.5	1	3.04138	1.5	0.5	2	0.707107	1
cce_1889	gi|172036804	6	unknown	1	2.5	1.5	2.5	2	3.5	1.5	0.5	1	1.5	0.5	0.5	1.5	1	1	3	1.5	1	3.5	3	2	0.5	1.5	1	0	0.5	0.5	0.5	0	1.5	1.5	0.5	0	0.5	0.5	0.5	0.5	1	0	1	0.5	1	0.5	0	0	0.5
cce_1891	gi|172036806	7	unknown	3.5	3	6.5	3.5	4.5	5	1.5	1	0.5	1.5	1	0.5	0	1	5	2	1.5	4	2	1.5	1	0	0	0	1.5	2	0.5	1.5	0.5	3	0.5	0	0.5	0.5	0	0.5	0	0	1	0	0.5	1	1	0.5	0	0
cce_1933	gi|172036848	1	unknown	0	0	0	0	0.5	0.5	0	0	0	0	0	0	0	0	0	0.5	0	0	0	0	0	0	0	0	0	0	0	0	0.5	0.5	0	0	0	0	0	0	0	0	0	0.5	0	0	0	0	0	0
cce_1946	gi|172036861	9	methionyl-tRNA synthetase; gene=metS	0.5	1	0.5	0.5	5	2.5	3	2	1	0.5	2	1	0.5	1	1	2	3.5	0	1	1.5	2.5	1	1.5	1.5	0.5	0	0.5	0.5	2	1.5	1	0	0	0.5	1	0	0.5	0	1	2	0.5	0	0	0.5	0.5	0
cce_1947	gi|172036862	1	unknown; contains DUF88	0.5	1	1	1	1	1	0	0	0	0	0	1	1	0.5	1.5	1	1	1	0	0	0	0	0	1	0.5	0	0	0	0	0	0	0	0	0	0	0	0	0.5	0.5	0	0	0	0	0	0	0
cce_1977	gi|172036892	10	cytochrome c oxidase subunit II; gene=coxB1	5.5	7.5	8	6.5	11.5	7.5	3.5	5	6.5	5.5	5	3.5	7	7	4.5	6.5	9	10	5.5	3	3	7	4.5	3.5	0.5	1.5	0.707107	1.11803	3.04138	1.11803	0.5	3	0.5	0.5	1	0.5	0	0	1.5	0.5	1.58114	2	0.5	0	0.707107	1
cce_1983	gi|172036898	5	probable phytochrome A, two-component sensor protein; gene=aphA	0	1	2.5	0	1.5	1	0	0	0	0	0	0	0	0.5	0.5	2	1	1.5	0	0	0	0	0	0	0	0	1.5	0	0.5	1	0	0	0	0	0	0	0	0.5	0.5	0	1	1.5	0	0	0	0
cce_1986	gi|172036901	1	unknown	1.5	0	0	0	0	0.5	0	1	0.5	1.5	1.5	0	0	0	0	0	0	0	0	0.5	0.5	1	0	0.5	0.5	0	0	0	0	0.5	0	0	0.5	0.5	0.5	0	0	0	0	0	0	0	0	0.5	0.5	0
cce_2034	gi|172036949	15	unknown	4.5	3.5	7	2.5	7	2	4	4.5	3	7	3	1	2.5	1	1.5	3	2	4.5	5	5	3	7	4.5	2	1.5	0.5	0	1.5	0.707107	1.58114	0.707107	0.5	1	2	0.707107	0	0.5	0	0.5	1	0	0.5	1	1	1	0
cce_2039	gi|172036954	8	putative six-hairpin glycosidase familly protein	1	0.5	3.5	2	1	4	2.5	2.5	0	4.5	2.5	1	0.5	0.5	2	3.5	3	0.5	2	2.5	2	2	1.5	2.5	1	0.5	2.5	0	0	0	1.5	0.5	0	1.5	0.5	1	0.5	0.5	0	0.5	1	0.5	1	0.5	1	0
cce_2052	gi|172036967	9	DUF1517-containing protein	3.5	3	3.5	3.5	1.5	1	2.5	1	0.5	1.5	1.5	0.5	1	1.5	1.5	2	5	4	2.5	2	1	1.5	0	1	1.5	0	0.5	0.5	0.5	0	1.11803	0.707107	0.5	0.5	0.5	0.5	0.707107	0.5	0.5	1	1.41421	1	0.5	0	0	0.5
cce_2088	gi|172037003	2	unknown; contains a PilT, N-terminal domain	1	1	0.5	0.5	0.5	1.5	0	1	0.5	0	0.5	0	0	0	0.5	0	0.5	0.5	0	0	0	0	0	0	1	1	0.5	0.5	0.5	0.5	0	0	0.5	0	0.5	0	0	0	0.5	0	0.5	0.5	0	0	0	0
cce_2120	gi|172037035	21	ketol-acid reductoisomerase; gene=ilvC	5.5	6.5	4	3.5	7	5	5.5	4.5	2	8.5	8.5	3.5	8	6	10.5	7	11	6	9.5	10	8.5	11	9	8.5	1.5	3.5	1	0.5	4	0	1.5	0.5	2	0.5	0.5	1.5	1	2	0.5	1	0	0	0.5	2	0.5	0
cce_2156	gi|172037071	8	enolase; gene=eno1	2.5	6.5	5	3	4	4.5	4	3.5	3.5	3.5	1.5	2.5	3.5	4	4.5	4	3.5	2	3.5	2	2	3	2.5	2.5	0.5	0.5	1	1	0	1.5	2	0.5	2.5	0.5	0.5	1.5	0.5	0	0.5	0	0.5	1	0.5	1	0	1
cce_2215	gi|172037130	1	probable retinal pigment epithelial membrane protein	0	0	0	0	0	0	0	0	0	0.5	0	0	0	0	0	0	0	0	0	0	0	0.5	0.5	0	0	0	0	0	0	0	0	0	0	0.5	0	0	0	0	0	0	0	0	0	0	0	0.5
cce_2225	gi|172037140	24	phosphoketolase	7.5	10.5	8	7	7.5	9	8.5	12.5	8.5	11	14.5	9	4	8	8	9	9	5	8	15	13	9	16	12.5	0.5	2.06155	3	0	1.5	1	0.5	2.5	1.5	3	1.5	1	1	3	1	3	0	1	1	0	1	2
cce_2236	gi|172037151	2	cyanophycinase; gene=cphB	1	1.5	2	0.5	0.5	0.5	0	0.5	0	1	0.5	0.5	0.5	0.5	1.5	0.5	0.5	0.5	0	1.5	0	0.5	0	1.5	0	0.5	0	0.5	0.5	0.5	0	0.5	0	0	0.5	0.5	0.5	0.5	0.5	0.5	0.5	0.5	0	0.5	0	0.5
cce_2287	gi|172037202	10	unknown; contains an S-layer homology (SLH) domain	2.5	1	1.5	1.5	2.5	0.5	0	2.5	1.5	1	5	0.5	0.5	0	0	0	0	1	0	0	3	4.5	6.5	4.5	0.5	0	0.5	1.5	0.5	0.5	0	0.5	0.5	0	0	0.5	0.5	0	0	0	0	1	0	0	0	0.5
cce_2295	gi|172037210	1	NADH dehydrogenase subunit 5; gene=ndhF1	0.5	0.5	0.5	0.5	0.5	0.5	0	0	0	0.5	0	0	0	0	0.5	0.5	0.5	0.5	0	0	0	0.5	0	0	0.5	0.5	0.5	0.5	0.5	0.5	0	0	0	0.5	0	0	0	0	0.5	0.5	0.5	0.5	0	0	0	0.5
cce_2324	gi|172037239	16	heme oxygenase; gene=ho2	0	0	2	7	3	6	1	0	0	0	0	0	0	0	4.5	11	8.5	4	1.5	0	0	0	0	0	0	0	0	0	2	0	0	0	0	0	0	0	0	0	0.5	3	0.5	0	0.5	0	0	0
cce_2334	gi|172037249	3	unknown	1	0.5	1	1	1	0.5	0.5	0	0	0	0	0	0	0	0.5	0	0.5	1	0	0	0	0	0	0	0	0.5	0	0	1	0.5	0.5	0	0	0	0	0	0	0	0.5	0	0.5	0	0	0	0	0
cce_2409	gi|172037323	3	thioredoxin peroxidase; gene=tpx	0.5	1	0.5	0	0.5	0.5	0	1	0.5	1.5	1.5	1	2	1	1.5	1	1	0.5	0.5	1	1	2.5	0.5	1	0.5	1	0.5	0	0.5	0.5	0	0	0.5	0.5	0.5	0	1	0	0.5	0	0	0.5	0.5	0	0	0.5
cce_2419	gi|172037332	7	unknown; contains a penicillin-binding protein, transpeptidase fold domain	2	0.5	0.5	0	0.5	1.5	0.5	2	3	2.5	5	5	0.5	0	0	0	0	0	0	0.5	3	2.5	3.5	6.5	0	0.5	0.5	0	0.5	0.5	0.5	1	1	1.5	0	0	0.5	0	0	0	0	0	0	0.5	2	0.5
cce_2430	gi|172037343	5	peptide methionine sulfoxide reductase; gene=msrA2	0	0.5	0.5	0	0	0	0	0	0	0	0.5	2	0	0.5	0	0	0	0	0	0.5	1	2	0	0	0	0.5	0.5	0	0	0	0	0	0	0	0.5	0	0	0.5	0	0	0	0	0	0.5	0	0
cce_2512	gi|172037425	6	unknown; contains an aldo/keto reductase domain	2	1	0.5	1	0	0	0	0	0	0.5	0	0	1	0	0.5	0.5	0.5	0.5	0	0	0.5	0.5	0	0.5	1	0	0.5	0	0	0	0	0	0	0.5	0	0	0	0	0.5	0.5	0.5	0.5	0	0	0.5	0.5
cce_2526	gi|172037439	3	bacterial stress protein	0.5	0	0	0	0.5	0	0	0	0	1.5	0.5	0	0	0.5	0	0	0	1.5	1.5	1	1.5	1	0	0.5	0.5	0	0	0	0.5	0	0	0	0	0.5	0.5	0	0	0.5	0	0	0	0.5	0.5	1	0.5	1
cce_2536	gi|172037449	32	glucose-6-phosphate dehydrogenase; gene=zwf	17	12.5	15	16	15.5	15.5	16.5	13.5	6.5	15	15.5	10.5	13	11	23.5	22	17.5	12	13.5	15	13.5	13	18	19.5	1	0.5	2	0.707107	1.11803	2.5	2.69258	2.5	1.5	0	1.11803	2.5	1	5	0.5	0	0.5	1.58114	1.11803	1	3.04138	0.707107
cce_2563	gi|172037476	6	unknown	1.5	0.5	0.5	0	0	0.5	0.5	3	1	0.5	4	3	0	0.5	0.5	0	0	0	0.5	2	2.5	1.5	4	1.5	0.5	0.5	0.5	0	0	0.5	0.5	1	1	0.5	0	1	0	0.5	0.5	0	0	0	0.5	0	1.5	0.5
cce_2568	gi|172037481	1	ferrochelatase; gene=hemH	1	0.5	0	1	0	1.5	0.5	0.5	0	0.5	0.5	0	0	1	0.5	1	0	1	0.5	0	0	0	0	0	0	0.5	0	1	0	0.5	0.5	0.5	0	0.5	0.5	0	0	0	0.5	0	0	0	0.5	0	0	0
cce_2573	gi|172037486	2	heme oxygenase (decyclizing); gene=ho1	0	0	0	0	0	0.5	0	0	0	0	0	0	0	0	0	0	0	0	0	0.5	0	0	0	0	0	0	0	0	0	0.5	0	0	0	0	0	0	0	0	0	0	0	0	0	0.5	0	0
cce_2588	gi|172037501	2	unknown	1.5	1	0	0	0	0.5	0	0	0	0.5	0	0	0.5	0.5	2.5	0.5	0	0	0	0.5	0	0	0	0.5	0.5	1	0	0	0	0.5	0	0	0	0.5	0	0	0.5	0.5	0.5	0.5	0	0	0	0.5	0	0
cce_2609	gi|172037522	3	glycine cleavage system protein P; gene=gcvP	0	1	0	1	1	1.5	0.5	1	0	2	2	1	0.5	0	0	0.5	0	0	0	1	2	1	1.5	2	0	0	0	0	0	0.5	0.5	0	0	1	0	1	0.5	0	0	0.5	0	0	0	1	1	0
cce_2615	gi|172037528	2	pyrroline-5-carboxylate reductase; gene=proC	0	0	0.5	0	0	0	0	0	1	0	1	0	0	0	0.5	1	0.5	0	0.5	0	2	0.5	1.5	0.5	0	0	0.5	0	0	0	0	0	0	0	0	0	0	0	0.5	0	0.5	0	0.5	0	1	0.5
cce_2617	gi|172037530	2	unknown; contains DUF900, hydrolase-like	1	0.5	0.5	0	0.5	0	0	0	0	0	0	0	0	0.5	1.5	0	1	0.5	0	0	0.5	0	0	0.5	0	0.5	0.5	0	0.5	0	0	0	0	0	0	0	0	0.5	0.5	0	0	0.5	0	0	0.5	0
cce_2626	gi|172037539	2	unknown	1	0	0	0	0	0	0	0	0	0	0	1	0	0	0	0	0	0	0	0	0	0	0	0	1	0	0	0	0	0	0	0	0	0	0	0	0	0	0	0	0	0	0	0	0	0
cce_2633	gi|172037546	9	putative outer membrane protein	1.5	0.5	1	0.5	0.5	0.5	0	0.5	0	1	4	0.5	0	0	0	0	0	0.5	0	0	0.5	3.5	4.5	3	0.5	0.5	1	0.5	0.5	0.5	0	0.5	0	0	0	0.5	0	0	0	0	0	0.5	0	0	0.5	1.5
cce_2653	gi|172037566	11	phycocyanin associated linker protein; gene=cpcC2	11.5	9.5	11	6.5	7.5	9	6	5.5	4.5	7.5	5	10	5.5	7	5	5.5	5.5	2.5	6	8.5	6.5	5.5	9.5	8	1.11803	1.5	0	3.04138	0.5	1.58114	2	0.5	2.5	0.5	1	2	0.5	0	0	0.5	0.5	0.5	1	2.5	1.5	0.5
cce_2658	gi|172037571	2	glucose-1-phosphate adenylyltransferase; gene=glgC2	0	0	0	0	0	0	0	0	0	1	0	0	0	0	0	0.5	0	0	0	0.5	0	0.5	1	1	0	0	0	0	0	0	0	0	0	0	0	0	0	0	0	0.5	0	0	0	0.5	0	0.5
cce_2668	gi|172037581	2	ATP-binding protein of ABC transporter	2	2.5	1.5	3	0.5	0	1.5	1	2	1.5	1	1	0	3	0.5	2	2	2	1.5	1.5	2.5	2	1	0.5	1	0.5	0.5	1	0.5	0	0.5	0	1	0.5	1	1	0	0	0.5	0	0	0	0.5	0.5	0.5	1
cce_2669	gi|172037582	6	unknown; contains a mammalian cell entry related domain	0.5	0	1	0.5	1	0	0	0.5	0.5	0.5	3	1	0	0	0.5	0.5	0	0.5	0	0.5	1.5	2.5	1	1.5	0.5	0	1	0.5	0	0	0	0.5	0.5	0.5	1	1	0	0	0.5	0.5	0	0.5	0	0.5	0.5	0.5
cce_2693	gi|172037606	8	aspartate aminotransferase; gene=aspC	1	1.5	3	1.5	1.5	0.5	2.5	2	2	3	4	2	2	1.5	2	1	1	1	1.5	3	2	2.5	3	2	0	0.5	1	1.5	0.5	0.5	0.5	1	1	1	1	1	0	0.5	2	0	1	0	1.5	0	1	0.5
cce_2768	gi|172037681	2	probable nitroreductase	0	0	0.5	0	0	0	0	0	0	0	0	0	0	0	0	1	0	0	0	0	0	0	0	0	0	0	0.5	0	0	0	0	0	0	0	0	0	0	0	0	0	0	0	0	0	0	0
cce_2792	gi|172037705	6	photosystem II 13 kD protein; gene=psb28-2	5	5	6	6.5	7.5	5.5	2	1.5	1.5	3	2	2	0	0	4.5	4.5	2.5	8	4	3.5	4	4	2.5	4.5	1.58114	1	0.707107	0.5	1.11803	1.11803	0	0.5	1.11803	0	0	1	0	0	1.5	0.5	0.5	1	2	0.5	1	2
cce_2813	gi|172037726	37	ATP synthase F1, beta subunit; gene=atpB1	24.5	19	19	17.5	25	13.5	4.5	6.5	2	3	1	1.5	1	3.5	28.5	17.5	6.5	32	7	17	3	5.5	3	3.5	2.5	2.23607	1.41421	1.80278	0.707107	2.06155	1.5	0.5	0	0.707107	0	0.5	0.707107	0.5	2.06155	1.80278	1.80278	5.52268	1	1.58114	0.707107	2.69258
cce_2840	gi|172037753	1	putative HofG-like general secretion pathway protein	0	0	0	0.5	0	1	1.5	0	0	0	0	0	0	0	0	0	1	1.5	0.5	1.5	0.5	1	0	0	0	0	0	0.5	0	1	0.5	0	0	0	0	0	0	0	0	0	0	0.5	0.5	0.5	0.5	0
cce_2853	gi|172037766	3	unknown	0	0	0	0	0	0	0	0.5	0	0.5	0.5	1	0	0	0	0	0	0	0	2	0	0	0	0	0	0	0	0	0	0	0	0.5	0	0.5	0.5	1	0	0	0	0	0	0	0	0	0	0
cce_2871	gi|172037784	7	alanine--glyoxylate/serine-pyruvate aminotransferase, aminotransferase class V	0.5	1.5	0.5	2	1.5	1.5	3	3	0.5	2.5	4.5	1.5	0.5	0	0.5	4	0.5	1	3	4.5	3.5	3	4.5	3.5	0.5	0.5	0.5	1	0.5	0.5	1	1	0.5	0.5	0.5	1.5	0.5	0	0.5	0	0.5	0	1	0.5	0.5	0
cce_2886	gi|172037799	4	unknown	1.5	2	2	0.5	0.5	0	0.5	0	0	2	2.5	1	1	1	0.5	0.5	0.5	0	0	1	2	2.5	1.5	2	0.5	0	1	0.5	0.5	0	0.5	0	0	0.707107	1.11803	0	1	0	0.5	0.5	0.5	0	0	0	0	1.11803
cce_2909	gi|172037822	26	allophycocyanin beta subunit; gene=apcB	26	20	22.5	24	24.5	18	14	18	9	12.5	12	11.5	8.5	7.5	19.5	21	13	12.5	9.5	20.5	15	13.5	12.5	15	6.08276	1.58114	4.03113	5.70088	1.11803	2.12132	2.23607	0.707107	4.74342	0.5	1.58114	0.5	0.5	1.5	1.11803	0	1	2.5	1.11803	3.04138	1.58114	2.5
cce_2911	gi|172037824	2	phycobilisome LC linker polypeptide; gene=apcC	1.5	1.5	0.5	1	1	1	0	0	0	0	0	0	0	0	0.5	0	0	1	0	0	0	0	0	0	0.5	0.5	0.5	1	1	0	0	0	0	0	0	0	0	0	0.5	0	0	0	0	0	0	0
cce_2934	gi|172037847	1	ATP-binding protein of ABC transporter	0.5	0.5	0	0	0.5	0	0	0	0	0	0	0	0	0	0.5	0.5	0	1.5	0	0	0	0	0	0	0.5	0.5	0	0	0.5	0	0	0	0	0	0	0	0	0	0.5	0.5	0	0.5	0	0	0	0
cce_2955	gi|172037868	7	photosystem II extrinsic protein, cytochrome c550; gene=psbV	7.5	7	6.5	5.5	7.5	5.5	7	5.5	5.5	11	12.5	6	10.5	7	10	9	12.5	6	8.5	6.5	8	13	11	11.5	0.5	1.41421	0.5	0.5	1.5	1.11803	1	0.5	2.5	0.707107	3.04138	0.707107	2.06155	1	1.58114	1	1.80278	1	1.11803	0.5	1.41421	0
cce_2957	gi|172037870	2	glutathione S-transferase; gene=gst2	0.5	0.5	1	0.5	1	0	2	1	1	0.5	1.5	1	0	1	1.5	0	1	0	2	0.5	1.5	1	1.5	1	0.5	0.5	0	0.5	0	0	0	0	0	0.5	1.5	0	0	0	0.5	0	0	0	1	0.5	0.5	1
cce_2958	gi|172037871	8	cytochrome b6-f complex Rieske iron-sulfur subunit, plastoquinol--plastocyanin reductase; gene=petC1	8.5	8.5	11	9.5	13.5	8	13	5.5	8.5	8	7	5	4	5.5	7.5	6.5	10	10.5	10	7	12.5	9.5	7	6.5	1.11803	1.11803	1.58114	2.5	2.69258	0.707107	0.707107	0.5	1.11803	1	2	1.41421	0.707107	0.5	1.5	1.11803	1.58114	1.11803	1.58114	0	0.5	0.5
cce_2966	gi|172037879	21	uroporphyrinogen decarboxylase; gene=hemE	4	5	6	6	7.5	10.5	8	8	4	9	11.5	7	5.5	5.5	7	10	11	9.5	12.5	11.5	12	6	9	6	1	1	2	1	0.5	4.5	4	1	0	3	4.5	4	0.5	0.5	0	1	1	1.5	1.5	0.5	2	1
cce_2967	gi|172037880	5	magnesium-protoporphyrin IX monomethyl ester aerobic oxidative cyclase	0	0	0	0	0	0	0	0.5	0	0.5	0	0	0	0	0	0	0	1	0	1	0	1.5	0	0	0	0	0	0	0	0	0	0.5	0	0.5	0	0	0	0	0	0	0	0	0	0	0	0.5
cce_2969	gi|172037882	1	hypothetical protein	0	0	0.5	1	0	0.5	0.5	1.5	0.5	0	0.5	0	0	0	0	0	0	0	0	0	0.5	0	0	0	0	0	0.5	0	0	0.5	0.5	0.5	0.5	0	0.5	0	0	0	0	0	0	0	0	0	0.5	0
cce_2986	gi|172037899	3	unknown	0	0	0	0	0	0	0	0	0	1	0	0.5	0	0	0	0	0	0	0	0	0	0	0	0.5	0	0	0	0	0	0	0	0	0	0.707107	0	0.5	0	0	0	0	0	0	0	0	0	0
cce_3025	gi|172037938	4	thiamine biosynthesis protein; gene=thiC	0.5	1	1	1.5	1.5	2	1.5	1	0.5	0	0.5	0	0	0	0.5	2	1	1.5	1	0.5	0.5	0.5	0	0	0.5	0	0	0.5	0.5	0	0.5	0	0.5	0	0.5	0	0	0	0.5	1	0	0.5	0	0.5	0.5	0.5
cce_3028	gi|172037941	5	FKBP-type peptidyl-prolyl cis-trans isomerase	5	5	5	5	6	6.5	5.5	4	4	5	5	6	5	4	3.5	4.5	5	3.5	5.5	6.5	6.5	6	4.5	6	1	1	1	0	0.707107	0.5	2.5	0	1	0	2	1	0	0	0.5	2.06155	1	0.5	0.5	0.5	0.5	1
cce_3123	gi|172038036	1	unknown	0.5	0.5	1	1	0.5	0	0	0	0	0	0	0.5	0	0	1	1.5	0.5	0	0.5	0.5	0.5	1	0	1.5	0.5	0.5	0.707107	0.707107	0.5	0	0	0	0	0	0	0.5	0	0	0	0.5	0.5	0	0.5	0.5	0.5	1
cce_3134	gi|172038047	3	tryptophan synthase beta subunit; gene=trpB	2	1	1.5	2	0.5	1.5	1.5	2	0	0	1	0	1	0	1	1.5	0.5	0	0	0	0	0	0.5	1	0	0	0.5	0	0.5	1.5	0.5	0	0	0	0	0	0	0	1	0.5	0.5	0	0	0	0	0
cce_3146	gi|172038059	12	geranylgeranyl hydrogenase; gene=chlP	5	3.5	3	6.5	5	6.5	6	8.5	4.5	5	4.5	3	3	3	3.5	5	6	7	5	4.5	7.5	3	3	1.5	3	0.5	1	0.5	1	1.5	0.707107	2.06155	1.5	1	1.11803	1	0	0	0.5	2	2.54951	1	1.58114	1.11803	1.11803	1.58114
cce_3149	gi|172038062	11	unknown	6.5	4	5	3.5	5.5	7.5	8	6.5	6.5	6.5	10	7	2.5	2.5	4	5.5	5	1	4	6	7	4.5	5	5	0.5	1	0	0.5	0.5	1.5	1	0.5	1.5	0.5	0	1	1.5	0.5	2	0.5	1	1	1	0	3	1.5
cce_3180	gi|172038093	16	ferredoxin-sulfite reductase; gene=sir	5	4.5	7	2.5	5.5	4	2.5	3	1	4	3	3.5	4	4.5	7.5	6.5	8.5	4	5	5.5	5.5	6.5	6.5	5.5	2	2.5	2	1.5	0.5	0	0.5	1	1	0	0	1.5	1	0.5	1.5	1.5	0.5	0	1	0.5	1.5	0.5
cce_3195	gi|172038108	8	protease	2	4	2	3.5	2	1	1.5	1.5	1.5	2	5	2	1.5	0	0.5	1.5	0.5	0.5	0.5	0.5	1.5	2	3.5	2	1.41421	0.707107	0	1.5	0.707107	0	0.5	0.5	0.5	0.707107	3	0	1.5	0	0.5	1.11803	0.5	0.5	0.5	0.5	0.5	1
cce_3232	gi|172038145	10	NAD dependent epimerase/dehydratase family protein	0.5	0	0	0	0	0.5	0.5	0.5	1.5	0.5	1	2	0	0	1	0.5	0.5	0	0.5	0.5	0.5	0.5	1	0.5	0.5	0	0	0	0	0.5	0.5	0.5	0.5	0.5	0	0	0	0	1	0.5	0.5	0	0.5	0.5	0.5	0.5
cce_3246	gi|172038159	3	malic oxidoreductase	1.5	1.5	2	0.5	1.5	0.5	1	0.5	0.5	0.5	1	0.5	0.5	1	1.5	3.5	1	2.5	1	1	0	2.5	0.5	0.5	1.11803	1.11803	1	0.5	0.5	0.5	0	0.5	0.5	0.5	0	0.5	0.5	0	1.11803	1.5	1	0.5	1	1	0	0.5
cce_3269	gi|172038182	3	unknown	2	4.5	3.5	2.5	1.5	2	0.5	0	0	0.5	0	0	0	0	2	0.5	1	1	0	0	0	0	0	0	0	0.5	0.5	0.5	0.5	0	0.5	0	0	0.5	0	0	0	0	0	0.5	1	0	0	0	0	0
cce_3288	gi|172038201	4	unknown	3	1.5	0.5	1.5	0.5	1.5	0	1	0.5	1	0.5	0	0	1	0	0.5	0.5	0.5	0.5	0	0	0	0	0	0	0.5	0.5	0.5	0.5	0.5	0	1	0.5	1	0.5	0	0	0	0	0.5	0.5	0.5	0.5	0	0	0
cce_3294	gi|172038207	4	unknown	1.5	2	3.5	1.5	2	2	2.5	2	1	2	2.5	1.5	2	2.5	4	3	2	1	3	1	1.5	2	1.5	2.5	1.5	0	0.5	0.5	0	0	0.5	1	0	2	0.5	0.5	1	0.5	0	1	0	1	1	1	0.5	0
cce_3330	gi|172038243	8	chaperonin 2; gene=groEL2	3	2	1.5	3	1.5	3	1.5	1.5	0	0	1	0	0	2.5	2	1.5	1.5	2	1	0.5	0	0	0	0	0	1	0.5	2	0.5	0	0.5	0.5	0	0	0	0	0	0.5	1	0.5	0.5	1	0	0.5	0	0
cce_3336	gi|172038249	4	RNA-binding protein	3	1	1.5	1	1.5	1	0	0	0	1	0	0	0.5	1.5	1	1	1.5	2	1	1	1.5	1.5	1	0.5	0	1	0.5	1	0.5	1	0	0	0	0	0	0	0.5	0.5	0	0	0.5	1	0	0	0.5	0.5
cce_3340	gi|172038253	13	extracellular solute-binding protein, family 5	2.5	2	2.5	2.5	1.5	1	0.5	0.5	1.5	1	0	0	0	1	0.5	1	1	2	0	1	0.5	0.5	1	0.5	1.5	1	0.5	0.5	0.5	0	0.5	0.5	0.5	1	0	0	0	0	0.5	0	0.707107	1	0	0	0.5	0.5
cce_3362	gi|172038275	1	unknown; contains a eukaryotic transcription factor, DNA-binding domain	0.5	0.5	0.5	0.5	1	0.5	1	1	0	0	0	0	0	0	0	0	0	0	0	1	0	0	0	0	0.5	0.5	0.5	0.5	0	0.5	0	0	0	0	0	0	0	0	0	0	0	0	0	0	0	0
cce_3395	gi|172038308	13	NADH dehydrogenase subunit N; gene=ndhN	13	11.5	8.5	9	12.5	11	7.5	9	8	7	6	5.5	3.5	6	12	10	10	12	8.5	6.5	5	6.5	9	6.5	1	1.5	0.5	3	1.5	1	0.5	1	1	1	0	0.5	0.5	0	2	1.58114	1.58114	1	0.5	1.5	0	1.5
cce_3396	gi|172038309	22	glycogen synthase; gene=glgA1	8.5	13	11.5	12.5	12.5	5	8.5	11.5	10	13.5	6	6	6.5	1	2.5	1.5	7.5	7.5	14	6	8	15.5	3.5	4.5	2.5	0	0.5	0.5	1.5	2	0.5	2.5	1	1.5	0	0	0.5	0	0.5	0.5	0.5	0.5	2	2	2	1.5
cce_3443	gi|172038356	7	unknown; contains a methyltransferase type 11 domain	0.5	1	1.5	1	0.5	0	0	0	0	0	0.5	2	0	0	0.5	1	0.5	0	1	1.5	1	1.5	1	1.5	0.5	1	1.5	1	0.5	0	0	0	0	0	0.5	0	0	0	0.5	1	0.5	0	0	0.5	0	0.5
cce_3446	gi|172038359	13	unknown	0	0	1	1.5	2.5	1	0	0	0	0	0	0	0	0	2.5	4.5	0	0.5	2.5	1.5	0.5	0	0.5	0	0	0	1	0.5	0.5	0	0	0	0	0	0	0	0	0	0.5	1.5	0	0.5	0.5	0.5	0.5	0
cce_3490	gi|172038403	7	30S ribosomal protein S20; gene=rps20	1	4	2.5	2	1	2.5	2	1	2	1	1	0	0.5	2	1.5	1	1	1	1.5	0.5	0.5	0.5	0	0	0	0	0.5	2	0	2.5	0	0	0	0.707107	0	0	0.5	0	0.5	0	0	0	1.11803	0.5	0.5	0.5
cce_3518	gi|172038431	22	putative S-layer OprB family carbohydrate-selective porin	11	11.5	7	5.5	8.5	2.5	7	2.5	6.5	7	11	7	5	7	0.5	2.5	4	5	3	3.5	11	19	19	13	1	1.5	1	1.5	1.5	2.5	1	0.5	0.5	1	0	1	0	0	0.5	0.5	0	0	1	0.5	0	1
cce_3579	gi|172038492	8	cell division protein; gene=ftsH2	3	2	3	3.5	1	1.5	1.5	1	0.5	1.5	0.5	0	0	0.5	2.5	1.5	2	1.5	0	0	0	0	0	0	1	0	1	0.5	0.707107	0.5	1.11803	0.707107	0.5	0.5	0.5	0	0	0.5	1.11803	1.11803	1.58114	0.5	0	0	0	0
cce_3605	gi|172038518	1	putative nodulation efficiency protein, NfeD	1	0	0	0.5	0.5	0	0	0	0	0	0	0	0	0	0.5	0.5	0.5	1	0	0	0	0	0	0	0	0	0	0.5	0.5	0	0	0	0	0	0	0	0	0	0.5	0.5	0.5	0	0	0	0	0
cce_3606	gi|172038519	14	putative Band 7 protein	9.5	5.5	6	6	7	6.5	6.5	4	3	2.5	2	1.5	3	6	4.5	6	6	5.5	3	6	1.5	2.5	2.5	3	2.5	0.5	2	1	2	0.5	0.5	1	0	0.5	0	0.5	0	0	0.5	0	1	0.5	1	1	0.5	0.5
cce_3617	gi|172038530	5	3-isopropylmalate dehydrogenase; gene=leuB	2.5	4.5	3.5	4	4.5	6.5	5.5	4	4	2	4.5	4	3	1	2	4.5	2	0.5	2.5	4	3	1.5	5	2.5	0.5	0.5	0.5	0	0.5	0.5	0.5	0	0	0	1.5	2	0	0	1	0.5	0	0.5	1.5	1	0	0.5
cce_3635	gi|172038548	9	flavoprotein	4.5	5.5	6	3	5	4.5	5.5	4	5	8	4.5	3	2	4	3.5	3	4.5	4	5	6	6.5	5	7.5	6	1.5	1.5	0	0	1	1.5	0.5	1	0	2	0.5	1	0	1	0.5	1	0.5	1	1	1	0.5	0
cce_3641	gi|172038554	3	ATP-binding protein of ABC transporter	0.5	0.5	0	0	0	0	0	0	0	0	0	0	0	0	0	1	0	0	0	0	0	0	0	0	0.5	0.5	0	0	0	0	0	0	0	0	0	0	0	0	0	0	0	0	0	0	0	0
cce_3704	gi|172038617	2	unknown; contains a PRC-barrel domain	0	0	0	0	0	0	0	0	0	0.5	0	0.5	0	0	0	0	0	0	0	0	0	0	1	0	0	0	0	0	0	0	0	0	0	0.5	0	0.5	0	0	0	0	0	0	0	0	0	0
cce_3743	gi|172038656	8	unknown	4	6	2.5	3	3	3	2.5	3.5	2	5.5	3.5	1.5	1.5	1	4	2	4.5	4	5	2.5	4.5	7	3.5	5	0	0.707107	0.5	0	0.707107	2.54951	1.11803	0.5	0	0.5	0.5	0.5	0.5	0	1	0.707107	1.11803	1	0.707107	0.5	2.06155	1.41421
cce_3809	gi|172038722	2	unknown	0	0	0	0	0	0	0.5	0	0	0	0	0	0	0	0	0	0	0	1	0	0	0	0	0	0	0	0	0	0	0	0.5	0	0	0	0	0	0	0	0	0	0	0	0	0	0	0
cce_3822	gi|172038735	3	phosphoenolpyruvate carboxylase; gene=ppc	1.5	0	0	0	0.5	0.5	0	0.5	0	0	0	0	0.5	0	0	1	1	0.5	0	0	0	0	0	0.5	1.11803	0	0	0	0.5	0.5	0	0.5	0	0	0	0	0.5	0	0	0.707107	0	0.5	0	0	0	0
cce_3833	gi|172038746	17	flavoprotein, putative diflavin flavoprotein	6.5	2.5	1.5	0	1	0	0	4	4	9.5	6.5	5	3	1	1	1	0.5	0	0.5	4	6	8	7	7	0.5	1.5	0.5	0	0	0	0	1	0	0.5	2.5	0	2	1	0	1	0.5	0	0.5	1	2	1
cce_3835	gi|172038748	6	flavoprotein	4	1.5	1	0.5	1	0.5	0	2.5	1	5.5	6	3.5	2.5	1	1.5	0.5	0	0	0	2	3.5	4	3.5	3.5	2	0.5	0	0.5	1	0.5	0	0.5	1	0.5	1	1.5	0.5	0	1.5	0.5	0	0	0	1	0.5	2
cce_3935	gi|172038848	1	GTP cyclohydrolase I; gene=folE1	0	0	0	0	0	0	1	0.5	0	0	0	0	0	0	0	0	0.5	0	0.5	1	0.5	0.5	0	0	0	0	0	0	0	0	0	0.5	0	0	0	0	0	0	0	0	0.5	0	0.5	0	0.5	0.5
cce_3974	gi|172038887	5	fructose-1,6-bisphosphatase II; gene=glpX	1	0.5	1	0	0.5	0.5	0.5	0	0.5	2	0.5	0	0	0	1	0	0	1	1	0.5	2	1.5	2	2.5	1	0.5	0	0	0.5	0.5	0.5	0	0.5	0	0.5	0	0	0	0	0	0	1	1	0.5	0.707107	0.5
cce_3988	gi|172038901	20	thioredoxin; gene=trxA2	16.5	15	12.5	15	18.5	18	14	11	10	14.5	14.5	10.5	11.5	13	19	19	16.5	13	13	12	14	11	13	14.5	2.5	1.41421	0.5	0.707107	0.5	2	0	2	3	1.11803	0.5	2.06155	0.5	2	2	5.70088	1.11803	0.707107	1	2	1.41421	1.58114
cce_4002	gi|172038915	7	two-component response regulator; gene=rpaB	5.5	6.5	3	2.5	3	3	5	5	6	6.5	6	7	1.5	3	0.5	1.5	2	0	3.5	6	4.5	4.5	5	7	0.5	0.5	2	0.5	1	0	0	1	2	0.5	1	2	0.5	1	0.5	0.5	0	0	0.5	1	1.5	1.5
cce_4013	gi|172038926	3	50S ribosomal protein L3; gene=rpl3	0	0	0	0	0	0	0.5	0.5	1.5	0.5	0.5	0.5	0	0	0	0	0	0	0	0.5	1	0.5	0	0	0	0	0	0	0	0	0.5	0.5	0.5	0.5	0.5	0.5	0	0	0	0	0	0	0	0.5	0	0.5
cce_4017	gi|172038930	11	50S ribosomal protein L2; gene=rpl2	0.5	3	1	3	1	4.5	4.5	5	1	2.5	3	2.5	0	1.5	4.5	3	1.5	4.5	1.5	8	8	5	7.5	2.5	0.5	1.41421	1	2	1	1.80278	1.5	0	1	0.5	0	0.5	0	0.5	1.11803	0.707107	0.5	2.06155	0.5	2.23607	0	0.707107
cce_4024	gi|172038937	3	50S ribosomal protein L14; gene=rpl14	0.5	0	0	0	0	0	1	0.5	0	0.5	0	0	0	0	0	0	0	0.5	0	1	0.5	0	0.5	0.5	0.5	0	0	0	0	0	1	0.5	0	0.5	0	0	0	0	0	0	0	0.5	0	0	0.5	0
cce_4030	gi|172038943	6	50S ribosomal protein L18; gene=rpl18	2.5	0.5	0	1	0.5	0	4	3	0.5	1	2	2	0.5	2	1.5	0.5	3.5	0.5	1	4	3	3	0.5	3	0.5	0.5	0	0	0.5	0	0.707107	0	0.5	0.707107	0.707107	0.707107	0.5	1	0.5	0.5	0.5	0.5	0	1	0.707107	0.707107
cce_4049	gi|172038962	5	acyl-CoA dehydrogenase	0	0	0	0	0.5	1	0	1	0	1.5	1.5	0	0	0	0	0	0.5	0.5	1	1	1.5	0	1.5	1	0	0	0	0	0.5	0	0	1	0	0.5	0.5	0	0	0	0	0	0.5	0.5	0	0	0.5	0
cce_4089	gi|172039002	12	elongation factor EF-G; gene=fus1	1.5	1.5	2.5	2.5	1.5	2.5	3	3.5	1	2	0.5	0.5	0	0.5	0	0.5	1.5	2	1	0	1.5	1	2	1.5	0.5	0.5	0.5	0.5	1.5	1.5	1	0.5	0	1	0.5	0.5	0	0.5	0	0.5	0.5	1	0	0	0.5	0
cce_4116	gi|172039029	3	hypothetical protein; contains DUF477	0	2	0	0.5	1	0	0	0	1	0	0	0	0	1	0	0	0	1	0	0	0	0	0	0	0	0	0	0.5	0	0	0	0	1	0	0	0	0	0	0	0	0	0	0	0	0	0
cce_4117	gi|172039030	1	acyl carrier protein; gene=acp	0	0.5	0.5	0	0.5	0	0	0	0	0	0	0	0	0.5	1	0	0	0.5	0.5	0	0	0	0	0	0	0.5	0.5	0	0.5	0	0	0	0	0	0	0	0	0.5	1	0	0	0.5	0.5	0	0	0
cce_4221	gi|172039134	6	adenylosuccinate synthetase; gene=purA	1.5	1	2	1	2	0	0.5	2	1.5	1.5	1.5	1.5	1	0.5	1	2	0.5	0.5	1.5	2.5	0.5	2	2.5	2	0.5	0	0	1	1	0	0.5	1	0.5	0.5	0.5	0.5	1	0.5	1	0	0.5	0.5	0.5	0.5	0.5	1
cce_4273	gi|172039186	15	photosystem I reaction center subunit XII; gene=psaM	0	0	0	0	11	0	0.5	0.5	0.5	0	0	0	0	0	13	10	5.5	12	1.5	4	2	4.5	3.5	6	0	0	0	0	11	0	0.5	0.5	0.5	0	0	0	0	0	0	10	3.5	1	1.5	4	2	4.5
cce_4306	gi|172039219	12	unknown; contains a FAD linked oxidase, N-terminal domain	4.5	3	4	4	4.5	5.5	3.5	5.5	1.5	5	3.5	2.5	2.5	1	8	5.5	4	4.5	3	6.5	2.5	5.5	5.5	6	1.5	0	3	1	1.5	1.5	0.5	1.11803	0.5	1	2.06155	0.5	0.5	0	2	0.5	0	0.5	1	0.5	0.5	0.5
cce_4337	gi|172039250	5	unknown; contains a Band 7 domain	3	1.5	1.5	1	2	1	0.5	0	0	1	0	0	0	1	0.5	2	0	1.5	0	1	1	1	0	0	1	0.5	0.5	1	1	0	0.5	0	0	1	0	0	0	0	0.5	1	0	0.5	0	1	0	0
cce_4353	gi|172039266	18	ferredoxin-dependent glutamate synthase; gene=glsF	4.5	4.5	5	5.5	5.5	4.5	3.5	6	1.5	6	4.5	5	2	3.5	9	8	6.5	2.5	4	8	3.5	3	3.5	6.5	1.5	0.5	1	0.5	0.5	0.5	1.5	1	0.5	1	1.5	0	1	0.5	2	1	0.5	0.5	1	0	0.5	0
cce_4412	gi|172039325	1	magnesium-protoporphyrin IX monomethyl ester aerobic oxidative cyclase	0	0	0.5	0	0	0	0	0	0	0	0	0	0	0	0.5	0.5	0	0	0	0	0	0	0	0	0	0	0.5	0	0	0	0	0	0	0	0	0	0	0	0.5	0.5	0	0	0	0	0	0
cce_4422	gi|172039335	5	unknown	1.5	0.5	0	0	0	0	0	0.5	0	0	0	0	0	1	1.5	1	0.5	0	0	0.5	0	0.5	1	0	0.5	0.5	0	0	0	0	0	0.5	0	0	0	0	0	0	0.5	0	0.5	0	0	0.5	0	0.5
cce_4429	gi|172039342	1	unknown	0	0	0	0	0	0	0	0.5	0	0	0	0	0	0	0	0	0	0.5	0.5	0.5	0.5	0	0	0	0	0	0	0	0	0	0	0.5	0	0	0	0	0	0	0	0	0	0.5	0.5	0.5	0.5	0
cce_4439	gi|172039352	2	ATP-dependent Clp protease, proteolytic subunit; gene=clpP2	0	0	0.5	0.5	0.5	1	0	0	0.5	0.5	0	0	0.5	0.5	1	0	0.5	0.5	0	0.5	0	0.5	0	0	0	0	0.5	0.5	0.5	1	0	0	0.5	0.5	0	0	0.5	0.5	0	0	0.5	0.5	0	0.5	0	0.5
cce_4484	gi|172039397	18	ATP synthase F0, C subunit; gene=atpH	24.5	8.5	2.5	11	5.5	2.5	1	0.5	0	2	3	0.5	0	0	5	5	3.5	10.5	1.5	2	5	2	1.5	1.5	3.5	1.11803	1.11803	4	2.06155	2.5	0	0.5	0	0	0	0.5	0	0	2	0	0.5	5.5	0.5	0	1	1
cce_4485	gi|172039398	27	ATP synthase F0, B' subunit; gene=atpG	17.5	17.5	16.5	20	16.5	19	15	15	14	15.5	13	3.5	6	11	19.5	26	22	19.5	17.5	16.5	13.5	12	9	11	4.5	3.04138	1.11803	5	1.11803	1	1	2	2	0.5	1	0.5	1	0	0.5	1	2	1.11803	1.11803	1.5	0.5	0
cce_4486	gi|172039399	33	ATP synthase F0, B subunit; gene=atpF	23.5	24	21	20.5	19	22.5	21	14.5	15	17.5	12.5	9	10	21	15	20.5	18	19	19.5	16.5	13	15.5	12	13	0.5	2	0	1.11803	3	5.02494	0	1.5	1	3.04138	1.5	1	2	0	2	1.5	4	2	0.5	0.5	0	2.5
cce_4487	gi|172039400	11	ATP synthase delta subunit; gene=atpD	4	1.5	3	2.5	4	1	1	2	0.5	1.5	2	2	0.5	2	6	2.5	4	3.5	2	4	2	4	1.5	3.5	1.58114	0.5	1	1.11803	0.707107	1	0.707107	0.707107	0.5	0.5	0	1	0.5	0	0	0.5	0.707107	1.11803	0.707107	1	1	0.707107
cce_4488	gi|172039401	16	ATP synthase F1, alpha subunit; gene=atpA1	10.5	8.5	7.5	9	8	5.5	1.5	3	0.5	4	3	1.5	0.5	1	14.5	12.5	6	16	4.5	5	4	1	0	1	0.5	0.5	0.5	1	0.707107	4.5	0.5	0.707107	0.5	0.707107	0	0.5	0.5	0	0.5	0.5	1	0	0.5	0	0.707107	1
cce_4489	gi|172039402	7	ATP synthase gamma subunit; gene=atpC1	2.5	1.5	1.5	1	4.5	1.5	1	1	0	0	0	0	0	1	4.5	2.5	0	1.5	0	2	0	0.5	0	0	0.5	0.5	0.5	0	2.06155	0.5	1	0	0	0	0	0	0	0	0.5	0.5	0	0.5	0	0	0	0.5
cce_4516	gi|172039429	1	unknown; contains a dimeric alpha-beta barrel domain	1.5	0.5	1	0.5	0	2	1.5	1	1	0	3	2	0	0	0.5	2.5	1	0	0.5	2.5	2	0	2.5	2	0.5	0.5	1	0.5	0	1	0.5	0	0	0	0	0	0	0	0.5	1.5	0	0	0.5	0.5	1	0
cce_4552	gi|172039465	3	unknown; contains a Sulfotransferase domain	1	0	0	2	1	0.5	0	1.5	0	0.5	0.5	0	0.5	0	1.5	0	0.5	2	0	0.5	0.5	1	0.5	0	0	0	0	0	1	0.5	0	0.5	0	0.5	0.5	0	0.5	0	0.5	0	0.5	0.707107	0	0.5	0.5	0
cce_4571	gi|172039484	12	sulfolipid biosynthesis protein; gene=sqdB	4.5	5.5	5	4.5	6	7.5	10.5	9	5.5	11.5	10.5	7	4	2	7.5	9	9.5	5	7	12	12	12.5	15	10.5	1.5	0.5	2	1.5	1	2.5	1.5	1	1.5	1.5	0.5	2	0	1	3.5	2	0.5	2	1	1	3	1.5
cce_4595	gi|172039508	7	1,4-alpha-glucan branching enzyme; gene=glgB2	1.5	1.5	1	1.5	2	1	1.5	2	1	2	3	1	1.5	1	1	1	1	1	1	2.5	1.5	1	2.5	1.5	0.5	0.5	0	0.5	0	0	0.5	1	0	1	0	1	0.5	0	0	0	0	0	0	0.5	0.5	0
cce_4624	gi|172039537	2	NUDIX hydrolase	0	0	0.5	0	0	0	0	0	0	0	0	0	0	0	0	1	0	0	0	0	0	0	0	0	0	0	0.5	0	0	0	0	0	0	0	0	0	0	0	0	0	0	0	0	0	0	0
cce_4636	gi|172039549	8	rfrA family pentapeptide repeat	1.5	0.5	1	1.5	1.5	2	2	1.5	1	1.5	1.5	0.5	1	1	1	3	2.5	1.5	3	4	2	3	1.5	2.5	0.5	0.5	1	0.5	0.5	2	1	0.5	1	0.5	1.5	0.5	1	0	1	0	0.5	0.5	0	2	1	0
cce_4646	gi|172039559	7	protein export membrane protein; gene=secD	2	0	0	0	1	0	0	0	0	0	0	0	0	0	2.5	3	0	4.5	0	1.5	0	0.5	1	2	1	0	0	0	1	0	0	0	0	0	0	0	0	0	0.5	1	0	0.5	0	0.5	0	0.5
cce_4647	gi|172039560	7	pyruvate dehydrogenase E1 component beta subunit; gene=pdhB	1	2	1	2	4	4	2	4	1.5	4	2	2.5	1	0.5	0	0.5	0.5	0	2.5	3.5	2	1.5	5.5	1	1	1	1	0	1	1	1	0	0.5	0	0	0.5	0	0.5	0	0.5	0.5	0	0.5	0.5	1	0.5
cce_4682	gi|172039595	10	putative phosphoglucomutases	4	1	3	2.5	4.5	3	4	3	2	3	4	1.5	1.5	2	2.5	3	2.5	0	3	3.5	3	3.5	2.5	4.5	0	1	1	0.5	1.5	0	0	1	0	1	0	0.5	1.5	0	0.5	1	0.5	0	1	0.5	1	0.5
cce_4687	gi|172039600	10	transaldolase AB family; gene=talA	4	4	3.5	4	4	5	4	3	1	2	2	1.5	2	3.5	3.5	5	3.5	2	1	2	1.5	1	1	2.5	1	1	0.5	1	0	2	1	1	1	0	0	0.5	1	1.5	0.5	0	0.5	0	0	1	0.5	0
cce_4717	gi|172039630	23	NADH dehydrogenase subunit 7; gene=ndhH	10.5	10	11.5	14.5	13	10.5	9	7	9.5	7.5	4.5	2.5	4	2	3.5	7.5	8	10.5	8.5	2.5	4	7.5	3	2.5	2.5	0	2.06155	0.5	1.58114	2.06155	1	1	2.5	2.06155	0.5	0.5	1	0	1.5	2.06155	1	1.11803	2.06155	1.11803	2.23607	0.5
cce_4720	gi|172039633	2	transcriptional Regulator, LuxR family	1	1	0.5	1.5	1	1.5	2	1.5	0	0	1	0	0.5	0.5	1.5	1	1	0	0.5	1.5	2	0	0	0	0	0	0.5	0.5	0	0.5	0	0.5	0	0	0	0	0.5	0.5	0.5	0	1	0	0.5	0.5	0	0
cce_4758	gi|172039671	10	fructose 1,6-bisphosphatase I	6	4	3	3.5	7.5	5.5	1.5	2.5	0	1.5	4	1.5	0	3.5	6.5	6	6	2	2.5	2.5	2	1	0.5	0.5	2	0	1	0.5	2.5	1.5	0.5	0.5	0	0.5	1	0.5	0	1.5	2.5	2	2	0	0.5	0.5	1	0
cce_4823	gi|172054910	10	putative S-layer OprB family carbohydrate-selective porin	1.5	0.5	1	0	0.5	0.5	0	0.5	0	1	2.5	0.5	0	0	0	0	0	0.5	0	0	1	3.5	5.5	4	0.5	0.5	1	0	0.5	0.5	0	0.5	0	0	0.5	0.5	0	0	0	0	0	0.5	0	0	1	1.5
cce_4826	gi|172054913	1	CAB/ELIP/HLIP family protein	0	0	0	0	0	0	0.5	0	0	0	0	0	0	0	0	0	0	0	1	0	0	0	0	0	0	0	0	0	0	0	0.5	0	0	0	0	0	0	0	0	0	0	0	0	0	0	0
cce_5186	gi|172055271	6	glycogen phosphorylase; gene=glgP2	2.5	1.5	1.5	0.5	2.5	1	0	1	0.5	3	2.5	2.5	0	0	0.5	0.5	0.5	0	1	2.5	2	2	0.5	2	0.5	0.5	0.5	0.5	0.5	1	0	0.707107	0.5	0	0.5	0.5	0	0	0.5	0.5	0.5	0	0	2.06155	1.58114	1
[truncated: 8 more columns]
