# Supplementary material for: Diurnal Rhythms Result in Significant Changes in the Cellular Protein Complement in the Cyanobacterium Cyanothece 51142
Source: PLoS One. 2011 Feb 22;6(2):e16680. doi: 10.1371/journal.pone.0016680 (PMC3043056; doi:10.1371/journal.pone.0016680)
Supplement: Table S6 — Peak time maxima for mRNA and protein expression profiles with diurnal oscillation pattern. Each expression profile was approximated using the first oscillatory term of the Fourier series expansion. The fold-changes between maximum and minimum intensities for mRNA's and proteins are given for each day separately. For a number of proteins the fold-changes are undefined (n.d.), because their minimum spectral count values are equivalent to zero. (XLS) [file pone.0016680.s012.xls]

## Sheet: Table S6
Table S6:
Peak time maxima for mRNA and protein expression profiles with diurnal oscillation pattern. Each expression profile was approximated using the first oscillatory term of the Fourier series expansion. The fold-changes between maximum and minimum intensities for mRNA's and proteins are given for each day separately. For a number of proteins the fold-changes are undefined (n.d.), because their minimu…
ORF's	Annotation	Function	mRNA peak time	protein peak time	mRNA fold-change 1. day	mRNA fold-change 2. day	protein fold-change 1. day	protein fold-change 2. day
cce_0019	unknown		14.34	7.38	5.03	5.23	n.d.	n.d.
cce_0052	DUF1499-containing protein		12.21	12.93	1.72	1.54	5	n.d.
cce_0112	unknown		7.21	9.06	1.8	1.78	n.d.	6
cce_0113	putative transport protein	Other categories: Drug and analog sensitivity	7.37	6.93	2.08	2.12	n.d.	n.d.
cce_0116	unknown		10.6	18.89	14.13	17.15	n.d.	4
cce_0118	unknown		22.92	8.07	2.31	1.95	n.d.	n.d.
cce_0147	unknown		8.63	8.6	1.29	1.4	n.d.	n.d.
cce_0201	peptidase, S9C	Other categories: Other	15.09	18.9	1.27	1.4	n.d.	n.d.
cce_0247	unknown; contains a Mechanosensitive ion channel, MscS domain		18.6	5.03	3.85	3.36	3.16667	4.5
cce_0295	CHP_MG423-containing protein		8.42	10.08	2.21	2.26	n.d.	n.d.
cce_0298	two-component response regulator; gene=rpaA	Regulatory functions: Regulatory functions	17.06	23.03	11.86	10.38	n.d.	n.d.
cce_0303	bicarbontate transport system ATP-binding protein; gene=cmpC	Transport and binding proteins: Transport and binding proteins	17.89	18	5.66	6.25	n.d.	n.d.
cce_0305	bicarbontate transport system substrate-binding protein; gene=cmpA	Transport and binding proteins: Transport and binding proteins	18.05	3.75	2.3	2.51	1.67647	1.63889
cce_0313	putative extracellular solute-binding protein, family 3	Transport and binding proteins: Transport and binding proteins	15.24	21.12	3.15	3	6.5	n.d.
cce_0314	3-methyl-2-oxobutanoate hydroxymethyltransferase; gene=panB	Biosynthesis of cofactors, prosthetic groups, and carriers: Pantothenate	20.89	16.59	1.31	1.2	n.d.	n.d.
cce_0320	light-dependent protochlorophyllide reductase; gene=por	Biosynthesis of cofactors, prosthetic groups, and carriers: Cobalamin, heme, phycobilin and porphyrin	12.6	7.05	5.24	5.01	n.d.	n.d.
cce_0341	putative band 7 protein, cation conductance	Other categories: Other	8.47	8.47	1.47	1.45	n.d.	3.55556
cce_0396	fumarate hydratase; gene=fumC	Energy metabolism: TCA cycle	1	8.08	1.82	1.93	n.d.	n.d.
cce_0401	UDP-N-acetylglucosamine 1-carboxyvinyltransferase; gene=murA	Cell envelope: Murein sacculus and peptidoglycan		21.05			n.d.	n.d.
cce_0403	hypothetical protein; contains a MscS mechanosensitive ion channel domain		2.09	19	3.41	2.72	n.d.	n.d.
cce_0476	2-C-methyl-D-erythritol 24-cyclodiphosphate synthase; gene=ispF	Energy metabolism: Sugars	5.18	13.73	1.26	1.22	n.d.	n.d.
cce_0492	hypothetical protein; contains rfrA pentapeptide repeat and TPR_1 tetratricopeptide repeat domains		18.89	7	1.61	1.78	n.d.	n.d.
cce_0494	unknown		7.03	6.7	1.35	1.46	n.d.	n.d.
cce_0545	putative Nitrogenase-associated protein		4.53	7.66	12.15	8.99	n.d.	n.d.
cce_0547	nifT/fixU	Central intermediary metabolism: Nitrogen fixation	4.97	9.59	59.04	34.83	n.d.	n.d.
cce_0557	nitrogenase cofactor synthesis protein; gene=nifS	Central intermediary metabolism: Nitrogen fixation	4.64	6.82	33.02	25.84	n.d.	n.d.
cce_0558	iron-sulfur cluster assembly protein; gene=nifU	Central intermediary metabolism: Nitrogen fixation	4.66	7.56	57.55	47.59	n.d.	n.d.
cce_0559	nitrogenase iron protein; gene=nifH	Central intermediary metabolism: Nitrogen fixation	5.31	6.84	90.62	76.29	n.d.	n.d.
cce_0560	nitrogenase molybdenum-iron protein alpha chain; gene=nifD	Central intermediary metabolism: Nitrogen fixation	5.27	6.97	93.67	49.16	n.d.	n.d.
cce_0561	nitrogenase molybdenum-iron protein beta chain; gene=nifK	Central intermediary metabolism: Nitrogen fixation	4.91	7.05	192.01	109.46	n.d.	n.d.
cce_0565	probable nitrogen fixation protein; gene=nifX	Central intermediary metabolism: Nitrogen fixation	4.7	7.31	119.24	78.03	n.d.	n.d.
cce_0566	DUF269-containing protein		4.69	8.12	90.2	72.71	n.d.	n.d.
cce_0567	DUF683-containing protein		4.65	8.89	60.97	48.98	n.d.	n.d.
cce_0568	nitrogen fixation protein; gene=nifW	Central intermediary metabolism: Nitrogen fixation	4.73	9.3	50.63	40.85	n.d.	n.d.
cce_0571	2Fe-2S ferredoxin, putative nitrogen fixation related protein	Other categories: heterocyst differentiation	5.14	10.59	174.48	108.05	n.d.	n.d.
cce_0590	plastocyanin; gene=petE	Photosynthesis and respiration: Soluble electron carriers	12.11	17.17	4.95	5.17	n.d.	n.d.
cce_0595	glucokinase; gene=glk	Energy metabolism: Glycolysis	13.28	20.52	1.49	1.49	n.d.	n.d.
cce_0598	unknown; contains an S-layer homology (SLH) domain		17.76	23.14	5.6	4.89	n.d.	n.d.
cce_0602	probable CAB/ELIP/HLIP family protein	Other categories: Adaptations and atypical conditions	12.35	13	2.4	2.21	n.d.	n.d.
cce_0609	unknown		9.07	7.11	1.36	1.36	n.d.	n.d.
cce_0623	polyribonucleotide nucleotidyltransferase; gene=pnp	Transcription: RNA synthesis, modification, and DNA transcription	7.9	8.2	1.6	1.66	6.25	3.4
cce_0658	unknown; contains an Armadillo-like helical domain		10.29	16	1.89	2.22	n.d.	n.d.
cce_0659	photosystem II CP43 protein, chlorophyll-binding protein CP43; gene=psbC	Photosynthesis and respiration: Photosystem II	14.83	9.18	8.36	7.93	2.31579	2.36842
cce_0661	putative GatB/Yqey		9.5	8.12	1.35	1.34	n.d.	n.d.
cce_0663	succinate dehydrogenase flavoprotein subunit; gene=sdhA	Energy metabolism: TCA cycle	1.43	8.43	2.32	2.25	n.d.	n.d.
cce_0708	leucine aminopeptidase	Translation: Protein modification and translation factors	8.23	19.89	1.94	1.88	3.66667	3.75
cce_0735	dihydrolipoamide dehydrogenase; gene=lpdA	Energy metabolism: Pyruvate dehydrogenase	8.95	16.56	1.39	1.58	4	4
cce_0754	two-component response regulator	Regulatory functions: Regulatory functions	13.65	20	3.38	2.53	n.d.	n.d.
cce_0758	DNA gyrase B subunit; gene=gyrB	DNA replication, restriction, modification, recombination, and repair: DNA replication, restriction, modification, recombination, and repair	6.68	9.12	1.29	1.24	n.d.	n.d.
cce_0798	ribulose-phosphate 3-epimerase; gene=rpe	Central intermediary metabolism: Polysaccharides and glycoproteins	13.49	19.38	6.81	7.04	2.5	4.25
cce_0806	unknown; contains a rieske [2Fe-2S] region domain		13.27	9.34	2.04	1.95	5	7
cce_0820	unknown		5.33	8.05	1.3	1.36	n.d.	n.d.
cce_0823	unknown		1.76	15.85	1.67	1.7	n.d.	n.d.
cce_0843	putative nicotinamide nucleotide transhydrogenase, subunit alpha 1 (A1); gene=pntA-1	Photosynthesis and respiration: Soluble electron carriers	1.12	5.85	65.37	42.67	10	n.d.
cce_0844	molybdenum-pterin binding protein; gene=mop	Biosynthesis of cofactors, prosthetic groups, and carriers: Molybdopterin	11.71	21.65	3.08	3.61	3.33333	2.5
cce_0860	photosystem II 10 kD phosphoprotein; gene=psbH	Photosynthesis and respiration: Photosystem II	14.73	6.45	6.62	6.71	7	7
cce_0861	putative twin-arginine translocation protein TatA/E		15.6	6.59	2.31	2.34	n.d.	n.d.
cce_0891	unknown; contains an outer membrane efflux protein domain		18.26	21.75	2	1.78	n.d.	n.d.
cce_0902	carbamoyl phosphate synthase small subunit; gene=carA	Energy metabolism: Amino acids and amines	1	1	16.16	12.96	2	1.83333
cce_0927	seryl-tRNA synthetase; gene=serS	Translation: Aminoacyl tRNA synthetases and tRNA modification	13.2	7.66	1.37	1.37	n.d.	n.d.
cce_0938	unknown		15.21	18.36	1.33	1.38	n.d.	n.d.
cce_0953	pyruvate oxidoreductase; gene=nifJ	Photosynthesis and respiration: Soluble electron carriers	1.74	9	3.58	3.67	n.d.	n.d.
cce_0975	unknown		4.1	18.64	1.65	1.78	3	11
cce_0987	glucose-1-phosphate adenylyltransferase; gene=glgC1	Central intermediary metabolism: Polysaccharides and glycoproteins	11.51	17.73	5.65	5.98	n.d.	11
cce_0990	photosystem I P700 chlorophyll a apoprotein subunit Ib; gene=psaB	Photosynthesis and respiration: Photosystem I	16.83	10.53	4.79	4.74	2.28571	2.77778
cce_0994	ferredoxin-NADP oxidoreductase; gene=petH	Photosynthesis and respiration: Soluble electron carriers	1	20.75	4.54	5.31	1.90909	1.71429
cce_0995	phosphoribulokinase; gene=prk	Photosynthesis and respiration: CO2 fixation	13.05	19.39	11.75	13.44	10	11
cce_1017	NifU-like protein	Amino acid biosynthesis: Glutamate family / Nitrogen assimilation	2.01	8.7	2.28	2.5	n.d.	n.d.
cce_1018	putative 2-phosphosulfolactate phosphatase		6.71	10.47	1.37	1.46	n.d.	n.d.
cce_1029	aminotransferase, class I and II	Energy metabolism: Amino acids and amines	8.68	15.51	1.09	1.15	n.d.	n.d.
cce_1036	unknown		19.32	6.66	1.34	1.25	n.d.	n.d.
cce_1037	unknown		20.23	7.2	1.37	1.3	6	n.d.
cce_1064	[NiFe] uptake hydrogenase large subunit; gene=hupL	Other categories: Hydrogenase	3.71	7.39	16.03	12.68	n.d.	n.d.
cce_1125	dihydroorotate dehydrogenase; gene=pyrD	Purines, pyrimidines, nucleosides, and nucleotides: Pyrimidine ribonucleotide biosynthesis	22.99	6.2	1.28	1.31	n.d.	n.d.
cce_1134	unknown		14.49	9.33	2.27	2.15	n.d.	n.d.
cce_1169	unknown; contains a Lipolytic enzyme, G-D-S-L domain		16.24	20.34	2.68	2.33	11	15
cce_1176	NADH dehydrogenase subunit 2; gene=ndhB	Photosynthesis and respiration: NADH dehydrogenase		17.2			n.d.	n.d.
cce_1231	unknown		11.7	10.17	3.61	4.1	n.d.	n.d.
cce_1238	conserved hypothetical protein		11.5	15.07	2.25	2.24	n.d.	n.d.
cce_1286	unknown; contains a UspA domain		14.67	7.14	1.32	1.26	5	n.d.
cce_1289	photosystem I reaction center subunit IX; gene=psaJ	Photosynthesis and respiration: Photosystem I	14.4	1.66	4.95	5.78	n.d.	n.d.
cce_1301	unknown; contains TPR_1 tetratricopeptide repeat domains		19.41	20.23	1.48	1.31	n.d.	n.d.
cce_1308	probable photosystem II stability/assembly factor	Photosynthesis and respiration: Photosystem II	12.47	13.83	3.34	4.39	3	5.25
cce_1321	phenylalanyl-tRNA synthetase beta subunit; gene=pheT	Translation: Aminoacyl tRNA synthetases and tRNA modification	9.85	18.67	1.39	1.4	n.d.	n.d.
cce_1334	unknown		12.91	11.08	2.03	2.13	n.d.	n.d.
cce_1343	chaperonin; gene=groES	Cellular processes: Chaperones	7.46	9.63	28.25	23.95	n.d.	n.d.
cce_1344	chaperonin 1; gene=groEL1	Cellular processes: Chaperones	7.49	5.91	23.43	20.92	n.d.	n.d.
cce_1372	carboxyl-terminal protease	Translation: Degradation of proteins, peptides, and glycopeptides	15.28	19.45	4.38	4.4	3.75	3.75
cce_1377	putative pterin-4-alpha-carbinolamine dehydratase; gene=dcoH1	Biosynthesis of cofactors, prosthetic groups, and carriers: Others	18.63	18.59	1.51	1.38	n.d.	n.d.
cce_1445	putative dienelactone hydrolase		18.16	18.58	1.35	1.21	n.d.	n.d.
cce_1449	unknown		4.9	19.41	1.16	1.15	n.d.	n.d.
cce_1463	unknown		1	4.76	6.32	6.15	5	1.83333
cce_1473	cysteine synthase A; gene=cysK	Amino acid biosynthesis: Serine family / Sulfur assimilation	1	6.14	6.94	5.51	2.44444	2
cce_1478	unknown		17.34	15.02	1.41	1.33	1.75	5.5
cce_1513	unknown; contains an S-layer homology (SLH) domain	Cell envelope: Membranes, lipoproteins, and porins	20.18	20.29	5.13	3.97	n.d.	n.d.
cce_1556	putative sensor protein		12.95	17	1.18	1.11	n.d.	n.d.
cce_1580	unknown		19.55	6.98	2.6	2.27	n.d.	n.d.
cce_1581	general secretion pathway protein D; gene=gspD	Cellular processes: Protein and peptide secretion	20.24	20.18	4.32	4.18	n.d.	20
cce_1585	fatty acid/phospholipid synthesis protein; gene=plsX	Fatty acid, phospholipid, and sterol metabolism: Fatty acid, phospholipid, and sterol metabolism	12.98	11.13	2.33	2.47	n.d.	4
cce_1599	photosystem II 13 kD protein; gene=psb28	Photosynthesis and respiration: Photosystem II	12.44	8.22	2.34	2.56	3.25	5
cce_1611	putative carbohydrate kinase, PfkB family	Other categories: Other	13.57	18.78	2.82	2.43	4	4
cce_1629	glycogen phosphorylase; gene=glgP1	Central intermediary metabolism: Polysaccharides and glycoproteins	1.94	9.78	35.58	31.76	2.66667	2.05714
cce_1672	unknown		15.9	8.36	2.79	2.3	5	5
cce_1678	unknown		1.76	6.53	47.16	52.02	50	25
cce_1707	unknown		22.19	5.13	26.73	16.7	n.d.	8
cce_1730	dTDP-4-dehydrorhamnose 3,5-epimerase; gene=rfbC	Cell envelope: Surface polysaccharides, lipopolysaccharides and antigens	7.74	20.75	1.1	1.12	n.d.	n.d.
cce_1736	unknown		16.24	7.56	5.61	4.86	14	n.d.
cce_1780	unknown		14.58	21.08	1.84	1.78	11	n.d.
cce_1789	2,3-bisphosphoglycerate-independent phosphoglycerate mutase; gene=gpmI	Energy metabolism: Glycolysis	3.94	6.34	2.46	2.43	n.d.	n.d.
cce_1822	S-adenosylmethionine synthetase; gene=metK	Translation: Aminoacyl tRNA synthetases and tRNA modification	13.37	18.41	4.73	4.76	5.33333	3.66667
cce_1828	acyl-[acyl-carrier-protein]--UDP-N-acetylglucosamine o-acyltransferase; gene=lpxA	Cell envelope: Surface polysaccharides, lipopolysaccharides and antigens	16.14	19.73	6.09	5.55	n.d.	n.d.
cce_1849	NADH dehydrogenase subunit M; gene=ndhM		22.99	8.05	1.42	1.58	6	7
cce_1850	malate dehydrogenase; gene=mdh	Energy metabolism: TCA cycle	4.71	17.83	1.52	1.4	n.d.	n.d.
cce_1872	unknown; contains a Cytochrome c region domain		19.44	12.35	1.92	1.59	3	2.07143
cce_1889	unknown		16.62	10.07	2.3	2.58	7	7
cce_1891	unknown		5.7	7.61	4.33	3.97	13	n.d.
cce_1933	unknown		4.09	9	1.81	2.01	n.d.	n.d.
cce_1946	methionyl-tRNA synthetase; gene=metS	Translation: Aminoacyl tRNA synthetases and tRNA modification	22.99	11.66	5.21	5.68	10	n.d.
cce_1947	unknown; contains DUF88		22.42	5.36	4.25	5.27	n.d.	n.d.
cce_1977	cytochrome c oxidase subunit II; gene=coxB1	Photosynthesis and respiration: Respiratory terminal oxidases	1	7.71	31.42	25.49	3.28571	3.33333
cce_1983	probable phytochrome A, two-component sensor protein; gene=aphA	Other categories: Adaptations and atypical conditions	1.79	7.27	12.25	10.92	n.d.	n.d.
cce_1986	unknown		4.57	19.32	1.14	1.18	n.d.	n.d.
cce_2034	unknown		6.82	15.21	1.48	1.76	7	7
cce_2039	putative six-hairpin glycosidase familly protein		6.73	12.64	1.45	1.4	n.d.	7
cce_2052	DUF1517-containing protein		22.33	7.9	2.49	2.95	7	n.d.
cce_2088	unknown; contains a PilT, N-terminal domain		21.23	8.15	2	1.78	n.d.	n.d.
cce_2120	ketol-acid reductoisomerase; gene=ilvC	Amino acid biosynthesis: Branched chain family	4.15	18.64	3.52	3.62	4.25	1.83333
cce_2156	enolase; gene=eno1	Energy metabolism: Glycolysis	4.15	6.34	3.61	3.14	4.33333	2.25
cce_2215	probable retinal pigment epithelial membrane protein	Other categories: Other	16.23	19.66	1.42	1.3	n.d.	n.d.
cce_2225	phosphoketolase		12.5	18.73	7.22	6.83	2.07143	4
cce_2236	cyanophycinase; gene=cphB	Other categories: Adaptations and atypical conditions	1.01	3.17	4.73	3.97	n.d.	n.d.
cce_2287	unknown; contains an S-layer homology (SLH) domain	Cell envelope: Membranes, lipoproteins, and porins	21.08	20.64	1.35	1.16	n.d.	n.d.
cce_2295	NADH dehydrogenase subunit 5; gene=ndhF1	Photosynthesis and respiration: NADH dehydrogenase	22.08	6.9	2.83	3.3	n.d.	n.d.
cce_2324	heme oxygenase; gene=ho2	Biosynthesis of cofactors, prosthetic groups, and carriers: Cobalamin, heme, phycobilin and porphyrin	6.76	8.3	31.59	44.94	n.d.	n.d.
cce_2334	unknown		3.96	7.3	1.17	1.17	n.d.	n.d.
cce_2409	thioredoxin peroxidase; gene=tpx	Cellular processes: Detoxification	7.03	21.93	1.4	1.41	n.d.	5
cce_2419	unknown; contains a penicillin-binding protein, transpeptidase fold domain		13.29	20.61	1.42	1.27	n.d.	n.d.
cce_2430	peptide methionine sulfoxide reductase; gene=msrA2	Translation: Protein modification and translation factors	14.79	21.06	1.59	1.74	n.d.	n.d.
cce_2512	unknown; contains an aldo/keto reductase domain		13.46	2.72	1.39	1.37	n.d.	n.d.
cce_2526	bacterial stress protein	Other categories: Drug and analog sensitivity	4.54	16.29	1.66	1.67	n.d.	n.d.
cce_2536	glucose-6-phosphate dehydrogenase; gene=zwf	Energy metabolism: Pentose phosphate pathway	1	5.76	7.86	8.01	2.61538	2.13636
cce_2563	unknown		15.51	19.81	2.65	2.37	n.d.	n.d.
cce_2568	ferrochelatase; gene=hemH	Biosynthesis of cofactors, prosthetic groups, and carriers: Cobalamin, heme, phycobilin and porphyrin	8.02	7.92	1.81	1.67	n.d.	n.d.
cce_2573	heme oxygenase (decyclizing); gene=ho1	Biosynthesis of cofactors, prosthetic groups, and carriers: Cobalamin, heme, phycobilin and porphyrin	11.82	13	17.88	19.16	n.d.	n.d.
cce_2588	unknown		22.99	3.19	9.68	7.17	n.d.	n.d.
cce_2609	glycine cleavage system protein P; gene=gcvP	Energy metabolism: Amino acids and amines	15.44	19.39	1.92	1.78	n.d.	n.d.
cce_2615	pyrroline-5-carboxylate reductase; gene=proC	Amino acid biosynthesis: Glutamate family / Nitrogen assimilation	13.87	18.92	1.93	1.8	n.d.	n.d.
cce_2617	unknown; contains DUF900, hydrolase-like		5.41	4.93	1.44	1.52	n.d.	n.d.
cce_2626	unknown		6.15	23.99	1.52	1.34	n.d.	n.d.
cce_2633	putative outer membrane protein	Cell envelope: Membranes, lipoproteins, and porins	21.55	21.27	1.36	1.27	n.d.	n.d.
cce_2653	phycocyanin associated linker protein; gene=cpcC2	Photosynthesis and respiration: Phycobilisome	13.49	1.01	8.18	10.54	2.55556	3.8
cce_2658	glucose-1-phosphate adenylyltransferase; gene=glgC2	Central intermediary metabolism: Polysaccharides and glycoproteins	14.2	20.31	2.44	2.13	n.d.	n.d.
cce_2668	ATP-binding protein of ABC transporter	Transport and binding proteins: Transport and binding proteins	22.06	7.83	1.11	1.13	n.d.	n.d.
cce_2669	unknown; contains a mammalian cell entry related domain		18.42	20.46	2.26	2.05	n.d.	n.d.
cce_2693	aspartate aminotransferase; gene=aspC	Amino acid biosynthesis: Aspartate family	5.38	19.98	1.43	1.45	8	3
cce_2768	probable nitroreductase	Other categories: Drug and analog sensitivity	15.04	6.34	1.29	1.29	n.d.	n.d.
cce_2792	photosystem II 13 kD protein; gene=psb28-2	Photosynthesis and respiration: Photosystem II	11.87	8.59	2.16	2.08	5	n.d.
cce_2813	ATP synthase F1, beta subunit; gene=atpB1	Photosynthesis and respiration: ATP synthase	10.79	7.51	6.69	6.73	25	32
cce_2840	putative HofG-like general secretion pathway protein	Cellular processes: Chemotaxis	13.38	12.73	7.21	7.88	n.d.	n.d.
cce_2853	unknown		14.55	17.58	1.94	1.76	n.d.	n.d.
cce_2871	alanine--glyoxylate/serine-pyruvate aminotransferase, aminotransferase class V	Amino acid biosynthesis: Branched chain family	11.12	17.27	1.32	1.25	9	n.d.
cce_2886	unknown		15.86	22.51	2.43	2.1	n.d.	n.d.
cce_2909	allophycocyanin beta subunit; gene=apcB	Photosynthesis and respiration: Phycobilisome	12.06	6.95	18.1	17.93	2.88889	2.8
cce_2911	phycobilisome LC linker polypeptide; gene=apcC	Photosynthesis and respiration: Phycobilisome	12.59	6.11	11.88	11.27	n.d.	n.d.
cce_2934	ATP-binding protein of ABC transporter	Transport and binding proteins: Transport and binding proteins	5.4	7.59	1.55	1.27	n.d.	n.d.
cce_2955	photosystem II extrinsic protein, cytochrome c550; gene=psbV	Photosynthesis and respiration: Photosystem II	12.1	22.12	3.24	3.93	2.27273	2.16667
cce_2957	glutathione S-transferase; gene=gst2	Biosynthesis of cofactors, prosthetic groups, and carriers: Thioredoxin, glutaredoxin, and glutathione	13.69	17.41	2.29	2.04	n.d.	n.d.
cce_2958	cytochrome b6-f complex Rieske iron-sulfur subunit, plastoquinol--plastocyanin reductase; gene=petC1	Photosynthesis and respiration: Cytochrome b6/f complex	12.3	11.5	3.73	3.84	2.7	3.125
cce_2966	uroporphyrinogen decarboxylase; gene=hemE	Biosynthesis of cofactors, prosthetic groups, and carriers: Cobalamin, heme, phycobilin and porphyrin	9.19	13.65	4.54	5.76	2.875	2.27273
cce_2967	magnesium-protoporphyrin IX monomethyl ester aerobic oxidative cyclase		13.03	16.07	13.6	13.74	n.d.	n.d.
cce_2969	hypothetical protein		15.64	13.62	1.22	1.13	n.d.	n.d.
cce_2986	unknown		3.6	21	1.15	1.23	n.d.	n.d.
cce_3025	thiamine biosynthesis protein; gene=thiC	Biosynthesis of cofactors, prosthetic groups, and carriers: Thiamine	5.63	9.87	2.64	2.67	n.d.	n.d.
cce_3028	FKBP-type peptidyl-prolyl cis-trans isomerase	Other categories: Other	13.74	16.86	4.43	4.18	1.625	1.85714
cce_3123	unknown			4.56			n.d.	n.d.
cce_3134	tryptophan synthase beta subunit; gene=trpB	Amino acid biosynthesis: Aromatic amino acid family	1.35	5.74	1.6	1.7	n.d.	n.d.
cce_3146	geranylgeranyl hydrogenase; gene=chlP	Biosynthesis of cofactors, prosthetic groups, and carriers: Cobalamin, heme, phycobilin and porphyrin	13.72	12.45	9.24	9.51	2.83333	5
cce_3149	unknown		7.95	17.7	2.98	2.8	2.85714	7
cce_3180	ferredoxin-sulfite reductase; gene=sir	Other categories: Other	2.55	5.23	1.78	1.97	7	2.125
cce_3195	protease	Translation: Degradation of proteins, peptides, and glycopeptides	13.75	22.94	1.33	1.15	5	n.d.
cce_3232	NAD dependent epimerase/dehydratase family protein	Cell envelope: Surface polysaccharides, lipopolysaccharides and antigens	13.99	19.56	2.25	1.8	n.d.	n.d.
cce_3246	malic oxidoreductase	Energy metabolism: Pyruvate and acetyl-CoA metabolism	1	6.91	2.77	3.11	4	n.d.
cce_3269	unknown		22.99	5.8	8.28	9.58	n.d.	n.d.
cce_3288	unknown		14.86	5.02	3.51	4.18	n.d.	n.d.
cce_3294	unknown		14.99	5.15	1.6	1.68	3.5	4
cce_3330	chaperonin 2; gene=groEL2	Cellular processes: Chaperones	6.78	7.27	23.96	20.54	n.d.	n.d.
cce_3336	RNA-binding protein	Translation: Nucleoproteins	5.1	5.97	2.29	2.18	n.d.	4
cce_3340	extracellular solute-binding protein, family 5	Transport and binding proteins: Transport and binding proteins	4.87	6.46	1.1	1.08	n.d.	n.d.
cce_3362	unknown; contains a eukaryotic transcription factor, DNA-binding domain		18.61	11.16	1.18	1.22	n.d.	n.d.
cce_3395	NADH dehydrogenase subunit N; gene=ndhN		1.72	8.08	1.6	1.7	2.36364	3.42857
cce_3396	glycogen synthase; gene=glgA1	Central intermediary metabolism: Polysaccharides and glycoproteins	12.05	14.83	3.75	3.91	2.7	15.5
cce_3443	unknown; contains a methyltransferase type 11 domain		6.18	23.63	1.26	1.21	n.d.	n.d.
cce_3446	unknown		3.08	8.6	49.17	43.23	n.d.	n.d.
cce_3490	30S ribosomal protein S20; gene=rps20	Translation: Ribosomal proteins	6.78	7.44	1.56	1.73	n.d.	n.d.
cce_3518	putative S-layer OprB family carbohydrate-selective porin	Cell envelope: Membranes, lipoproteins, and porins	19.73	21.46	10.28	9.86	4.6	38
cce_3579	cell division protein; gene=ftsH2	Cellular processes: Cell division	15.02	6.55	2.39	2.76	n.d.	n.d.
cce_3605	putative nodulation efficiency protein, NfeD		21.23	7.16	2.54	2.18	n.d.	n.d.
cce_3606	putative Band 7 protein		21.86	7.54	2.65	2.2	6.33333	4
cce_3617	3-isopropylmalate dehydrogenase; gene=leuB	Amino acid biosynthesis: Branched chain family	6.86	12.91	3.17	2.94	3.25	10
cce_3635	flavoprotein	Other categories: Other	16.57	17.79	7.65	8.34	2.66667	3.75
cce_3641	ATP-binding protein of ABC transporter	Transport and binding proteins: Transport and binding proteins	16.82	4.55	1.66	1.49	n.d.	n.d.
cce_3704	unknown; contains a PRC-barrel domain		10.86	21	1.61	1.62	n.d.	n.d.
cce_3743	unknown		5.67	17.93	1.24	1.18	4	7
cce_3809	unknown		3.84	13	1.2	1.08	n.d.	n.d.
cce_3822	phosphoenolpyruvate carboxylase; gene=ppc	Energy metabolism: Pyruvate and acetyl-CoA metabolism	22.99	6.37	3.24	3.19	n.d.	n.d.
cce_3833	flavoprotein, putative diflavin flavoprotein	Biosynthesis of cofactors, prosthetic groups, and carriers: Riboflavin	18.87	20.54	17.97	22.21	n.d.	n.d.
cce_3835	flavoprotein	Biosynthesis of cofactors, prosthetic groups, and carriers: Riboflavin	18.94	21.13	25.38	29.33	n.d.	n.d.
cce_3935	GTP cyclohydrolase I; gene=folE1	Biosynthesis of cofactors, prosthetic groups, and carriers: Riboflavin	8.92	14.38	4.09	4.06	n.d.	n.d.
cce_3974	fructose-1,6-bisphosphatase II; gene=glpX	Other categories: Other	11.5	19.68	18.87	19	n.d.	n.d.
cce_3988	thioredoxin; gene=trxA2	Biosynthesis of cofactors, prosthetic groups, and carriers: Thioredoxin, glutaredoxin, and glutathione	9.2	6.98	1.85	1.88	1.85	1.72727
cce_4002	two-component response regulator; gene=rpaB	Regulatory functions: Regulatory functions	2.47	19.95	2.49	2.31	2.8	n.d.
cce_4013	50S ribosomal protein L3; gene=rpl3	Translation: Ribosomal proteins	6.06	17.4	5.17	4.32	n.d.	n.d.
cce_4017	50S ribosomal protein L2; gene=rpl2	Translation: Ribosomal proteins	6	15.95	5.68	5.47	10	n.d.
cce_4024	50S ribosomal protein L14; gene=rpl14	Translation: Ribosomal proteins	5.04	16.31	4.08	3.89	n.d.	n.d.
cce_4030	50S ribosomal protein L18; gene=rpl18	Translation: Ribosomal proteins	5.49	17.22	4.17	4.44	n.d.	8
cce_4049	acyl-CoA dehydrogenase	Other categories: Other	13.96	17.07	3.12	3.39	n.d.	n.d.
cce_4089	elongation factor EF-G; gene=fus1	Translation: Protein modification and translation factors	6.09	12.43	1.76	1.63	7	n.d.
cce_4116	hypothetical protein; contains DUF477		13.35	5.91	2.33	2.28	n.d.	n.d.
cce_4117	acyl carrier protein; gene=acp	Fatty acid, phospholipid, and sterol metabolism: Fatty acid, phospholipid, and sterol metabolism	12.12	6.34	4.75	5.47	n.d.	n.d.
cce_4221	adenylosuccinate synthetase; gene=purA	Purines, pyrimidines, nucleosides, and nucleotides: Purine ribonucleotide biosynthesis	6.41	20.6	1.32	1.38	n.d.	5
cce_4273	photosystem I reaction center subunit XII; gene=psaM	Photosynthesis and respiration: Photosystem I	15.86	8.66	3.76	3.99	n.d.	n.d.
cce_4306	unknown; contains a FAD linked oxidase, N-terminal domain		18.79	10.81	4.34	3.13	3.66667	8
cce_4337	unknown; contains a Band 7 domain		1.22	6.24	1.75	1.87	n.d.	n.d.
cce_4353	ferredoxin-dependent glutamate synthase; gene=glsF	Amino acid biosynthesis: Glutamate family / Nitrogen assimilation	1	6.93	4.63	4.31	4	4.5
cce_4412	magnesium-protoporphyrin IX monomethyl ester aerobic oxidative cyclase		7.07	5.66	15.62	20.35	n.d.	n.d.
cce_4422	unknown		21.06	2.92	1.39	1.22	n.d.	n.d.
cce_4429	unknown			14.23			n.d.	n.d.
cce_4439	ATP-dependent Clp protease, proteolytic subunit; gene=clpP2	Translation: Degradation of proteins, peptides, and glycopeptides	6.59	8.46	1.31	1.39	n.d.	n.d.
cce_4484	ATP synthase F0, C subunit; gene=atpH	Photosynthesis and respiration: ATP synthase	10.73	4.86	9.47	9.72	n.d.	n.d.
cce_4485	ATP synthase F0, B' subunit; gene=atpG	Photosynthesis and respiration: ATP synthase	10.77	9.38	7.79	7.88	5.71429	4.33333
cce_4486	ATP synthase F0, B subunit; gene=atpF	Photosynthesis and respiration: ATP synthase	10.8	8.22	12.84	11.9	2.66667	2.1
cce_4487	ATP synthase delta subunit; gene=atpD	Photosynthesis and respiration: ATP synthase	10.69	6.38	9.68	9.73	8	12
cce_4488	ATP synthase F1, alpha subunit; gene=atpA1	Photosynthesis and respiration: ATP synthase	9.79	7.51	9.62	7.97	21	n.d.
cce_4489	ATP synthase gamma subunit; gene=atpC1	Photosynthesis and respiration: ATP synthase	10.61	7.22	9.95	9.8	n.d.	n.d.
cce_4516	unknown; contains a dimeric alpha-beta barrel domain		15.09	19.11	3.19	2.99	n.d.	n.d.
cce_4552	unknown; contains a Sulfotransferase domain		13.44	10.09	1.42	1.34	n.d.	n.d.
cce_4571	sulfolipid biosynthesis protein; gene=sqdB	Other categories: Other	9.97	17.47	3.94	4.32	2.55556	7.5
cce_4595	1,4-alpha-glucan branching enzyme; gene=glgB2	Central intermediary metabolism: Polysaccharides and glycoproteins	12.46	19.18	3.33	3.3	3	2.5
cce_4624	NUDIX hydrolase	DNA replication, restriction, modification, recombination, and repair: DNA replication, restriction, modification, recombination, and repair	1.23	6.34	1.33	1.25	n.d.	n.d.
cce_4636	rfrA family pentapeptide repeat		7.6	13.89	1.74	1.83	4	4
cce_4646	protein export membrane protein; gene=secD	Cellular processes: Protein and peptide secretion	8.48	7.16	1.66	1.67	n.d.	n.d.
cce_4647	pyruvate dehydrogenase E1 component beta subunit; gene=pdhB	Energy metabolism: Pyruvate dehydrogenase	4.33	16.67	1.38	1.35	4	n.d.
cce_4682	putative phosphoglucomutases	Other categories: Other	8.65	17.02	1.34	1.28	4.5	n.d.
cce_4687	transaldolase AB family; gene=talA	Energy metabolism: Pentose phosphate pathway	1.07	6.87	23.64	19.89	5	5
cce_4717	NADH dehydrogenase subunit 7; gene=ndhH	Photosynthesis and respiration: NADH dehydrogenase	16.87	9.35	1.43	1.33	5.8	5.25
cce_4720	transcriptional Regulator, LuxR family	Regulatory functions: Regulatory functions	1.42	10.37	1.83	1.68	n.d.	n.d.
cce_4758	fructose 1,6-bisphosphatase I	Energy metabolism: Glycolysis	1	7.2	9.47	9.03	n.d.	n.d.
cce_4823	putative S-layer OprB family carbohydrate-selective porin	Cell envelope: Membranes, lipoproteins, and porins	22.99	21.2	1.38	1.38	n.d.	n.d.
cce_4826	CAB/ELIP/HLIP family protein	Other categories: Adaptations and atypical conditions	11.93	13	3.65	3.45	n.d.	n.d.
cce_5186	glycogen phosphorylase; gene=glgP2	Central intermediary metabolism: Polysaccharides and glycoproteins	2.19	20.3	1.27	1.1	n.d.	n.d.
