# Supplementary material for: Diurnal Rhythms Result in Significant Changes in the Cellular Protein Complement in the Cyanobacterium Cyanothece 51142
Source: PLoS One. 2011 Feb 22;6(2):e16680. doi: 10.1371/journal.pone.0016680 (PMC3043056; doi:10.1371/journal.pone.0016680)
Supplement: Table S7 — Single-peptide-based protein identifications. The total number of single-peptide-based protein identifications including accession number, protein annotation settings, and pre-MS separations parameters for the LC-MS/MS analyses. The corresponding MS/MS spectra are shown in identical order in Figure S6. (XLS) [file pone.0016680.s013.xls]

## Sheet: Table S7
Table S7:
Single-peptide-based protein identifications. The total number of single-peptide-based protein identifications including accession number, protein annotation settings, and pre-MS separations parameters for the LC-MS/MS analyses. The corresponding MS/MS spectra are shown in identical order in Figure S6.
NCBI Accesssion	Gene Symbol	Protein ID	Peptide	Annotation	Page # Supplemental Figure 6	Scan #	Scan count	Hit #	Charge state	MH	Xcorr	DelCn	Sp	Multi protein	DelCn2	RankSp	RankXc	DelM	XcRatio	PassFilt	Mscore	# tryptic ends
172038296	-	cce_3383	K.LRPGEPVPA.-	hypothetical protein	1	2	1	1	1	936.09	2.2071	0	406.6	0	0.2384	11	1	1.12113	1	1	11.48	2
172035188	-	cce_0272	R.QVLGETQDKPLNLAVANITGNVR.M	hypothetical protein	2	4	1	2	2	2451.76	3.2498	0	345.3	0	0.3243	1	1	0.73873	1	1	10.8	2
172036108	-	cce_1193	R.EKNVLGYGVVVEGLNEDDSLKLQGLGLGGRK.H	hypothetical protein	3	6	1	3	3	3258.67	3.4533	0	465.9	0	0.1516	39	1	1.36943	1	1	13.97	2
172038740	cysW	cce_3827	R.GVEPFFLAISQTNFLAAIK.L	sulfate transport system permease protein	4	8	1	4	2	2067.42	2.5128	0	166.6	0	0.1203	169	1	1.28546	1	1	10.05	2
172035384	-	cce_0468	K.TLDAANPEESMAR.S	hypothetical protein	5	10	1	5	2	1405.52	3.9098	0	1287	0	0.4052	1	1	-0.87034	1	1	10.69	2
172035519	ndhF3	cce_0603	R.DAFLTK.R	NAD(P)H-quinone oxidoreductase subunit F	6	12	1	6	1	694.799	1.7103	0	390.9	1	0.1416	21	1	0.19287	1	1	10.59	2
172038390	psbA4	cce_3477	R.TIPTEADLLNR.A	photosystem II D1 protein	7	14	1	7	2	1243.39	2.9041	0	421.7	0	0.204	5	1	0.59176	1	1	10.64	2
172038477	-	cce_3564	K.LINYTGINTITPGVIGR.A	hypothetical protein	8	16	1	8	2	1803.1	4.1214	0	1246.8	0	0.4658	1	1	-0.51459	1	1	10.57	2
172035248	-	cce_0332	K.SIQGQQLFFLKYMKVK.I	hypothetical protein	9	18	1	9	2	1959.39	3.053	0	329.8	0	0.1018	65	1	-1.90823	1	1	10.48	2
172037005	-	cce_2090	K.SGLFGTLVNLNPVTPLLVTTR.E	putative ABC transporter permease protein	10	20	1	10	2	2213.61	4.6824	0	1050.9	0	0.5037	1	1	0.75224	1	1	11.28	2
172035267	-	cce_0351	K.NWLKLAAFVK.R	hypothetical protein	11	22	1	11	1	1190.46	2.0444	0	168	0	0.1268	9	1	-1.00034	1	1	10.06	2
172034954	-	cce_0037	K.IPDLAEK.V	hypothetical protein	12	24	1	12	1	785.908	1.9999	0	487.9	5	0.1356	2	1	0.43132	1	1	9.55	2
172038553	-	cce_3640	R.YWGDNILDR.T	hypothetical protein	13	26	1	13	2	1152.24	3.0234	0	745.4	0	0.2727	1	1	0.17687	1	1	10.85	2
172037275	-	cce_2360	K.GATWQDLATAYGIR.A	hypothetical protein	14	28	1	14	2	1523.67	2.8515	0	369.2	0	0.3399	1	1	1.29457	1	1	10.32	2
172034971	lgt	cce_0054	R.WGNFFNSEAFGAPTNLPWR.L	prolipoprotein diacylglyceryl transferase	15	30	1	15	2	2212.41	5.1177	0	1215.8	0	0.3711	1	1	0.70286	1	1	11.68	2
172055231	-	cce_5146	K.KEPKNGVNLLIVTHQIILRYQNPLYTEILCMK.I	hypothetical protein	16	32	1	16	3	3784.53	3.5724	0	234.9	0	0.1832	90	1	0.85451	1	1	12.17	2
172035000	aat	cce_0083	R.GFTLFDAQLQNDHLAR.F	leucyl/phenylalanyl-tRNA--protein transferase	17	34	1	17	2	1847.02	3.4302	0	809	0	0.4614	1	1	0.24569	1	1	9.98	2
172037722	-	cce_2809	R.LLAALPEREYQR.I	hypothetical protein	18	36	1	18	2	1459.68	3.1002	0	497.4	0	0.3797	3	1	-0.66084	1	1	9.93	2
172037447	-	cce_2534	R.IGNNLISSYHEAQLR.A	hypothetical protein	19	38	1	19	2	1715.89	4.1405	0	993.8	0	0.377	1	1	0.48457	1	1	10.18	2
172035396	-	cce_0480	R.FNNSAMMAAHPSLPFGTK.V	hypothetical protein	20	40	1	20	2	1922.22	4.5739	0	888.6	0	0.4955	1	1	0.74462	1	1	13.05	2
172037459	-	cce_2546	K.LAQGHLEER.M	two-component sensor histidine kinase	21	42	1	21	2	1053.15	2.5383	0	903.9	0	0.3938	1	1	-0.09602	1	1	9.77	2
172039091	-	cce_4178	K.AIVYHNGQTK.H	hypothetical protein	22	44	1	22	2	1131.27	2.5194	0	604.5	0	0.2857	2	1	0.05134	1	1	10.57	2
172038633	-	cce_3720	K.VITSQSHLPR.A	hypothetical protein	23	46	1	23	2	1138.3	2.4407	0	739.1	0	0.3301	2	1	0.01601	1	1	11.1	2
172035992	-	cce_1077	R.VHASGPLNETSGR.V	hypothetical protein	24	48	1	24	2	1325.41	2.808	0	853.9	0	0.3964	1	1	0.70996	1	1	10.65	2
172038196	-	cce_3283	K.TSDSIFKNNLKNLKYQETGTSNKPLK.Y	hypothetical protein	25	50	1	25	3	2970.33	3.3393	0	257.8	0	0.1099	11	1	0.72074	1	1	10.11	2
172038920	-	cce_4007	K.AVAKLQEINHAREQLKTHQLVSHPSK.T	hypothetical protein	26	52	1	26	3	2964.38	3.2358	0	207.8	0	0.2669	21	1	-2.88997	1	1	11.05	2
172038055	-	cce_3142	K.ETIQYNSNR.A	hypothetical protein	27	54	1	27	2	1125.17	2.5413	0.0316	558.5	0	0.1342	1	2	0.39183	0.968	1	9.77	2
172054898	-	cce_4811	K.CFPTRKALAIMVR.V	hypothetical protein	28	56	1	28	1	1506.91	2.2285	0.0444	148.4	0	0.1134	11	2	2.10824	0.956	1	9.84	2
172036044	-	cce_1129	R.RPQTRIRINDRNGSPSLDIRQERPAPEER.V	hypothetical protein	29	58	1	29	3	3458.8	3.3047	0	285.1	0	0.1212	4	1	0.6573	1	1	10.56	2
172036099	-	cce_1184	K.KPEAKTEKLADNTHKSEVK.K	hypothetical protein	30	60	1	30	2	2154.41	2.5111	0	201.7	0	0.1248	97	1	0.67992	1	1	10.84	2
172035650	-	cce_0734	R.SLKTINITTGKTK.T	hypothetical protein	31	62	1	31	2	1405.67	2.7765	0	715.4	0	0.1835	1	1	-0.68529	1	1	9.87	2
172054929	-	cce_4843	-.MTRLNFNLSDAMPSLPKSGMPVTIITGFLGSGK.T	hypothetical protein	32	64	1	32	3	3483.13	3.3601	0	412.1	0	0.1309	1	1	0.59958	1	1	11.01	2
172055185	-	cce_5100	R.NYKQMLK.T	putative ATPase	33	66	1	33	1	925.131	1.7067	0	341.2	0	0.1371	75	1	0.83975	1	1	9.86	2
172036475	-	cce_1560	R.EAATLK.S	serine/threonine protein kinase	34	68	1	34	1	632.729	1.6051	0.0892	230.1	0	0.1202	39	2	0.55008	0.911	1	9.91	2
172038238	-	cce_3325	K.EFAEEVK.S	hypothetical protein	35	70	2	35	1	851.924	1.9207	0.0513	360.5	0	0.1158	44	2	-1.91038	0.949	1	10.06	2
172038965	-	cce_4052	R.LLTNSRLQLIDYPEVFALGDLAQISNKKK.S	putative FAD-dependent pyridine nucleotide-disulphide oxidoreductase	36	72	1	36	3	3289.81	3.2028	0	325.2	0	0.1487	84	1	-1.60659	1	1	11.99	2
172037730	-	cce_2817	K.TPQGETVDSLLQQLSHPLLMLWGEKDPWMNAK.Q	hypothetical protein	37	74	1	37	3	3665.19	3.741	0	316.8	0	0.1965	29	1	-1.03506	1	1	15.12	2
172037356	-	cce_2443	K.KIASSMSRK.V	hypothetical protein	38	76	1	38	1	1008.22	2.0829	0	338.8	0	0.1169	1	1	-0.32271	1	1	9.98	2
172034960	gmhA	cce_0043	R.ALEHTIGIVAR.Q	phosphoheptose isomerase	39	78	1	39	2	1180.38	2.7139	0	538.7	0	0.4669	1	1	-0.53496	1	1	10.13	2
172038891	-	cce_3978	K.TLQKRHKIDGVRFSRLLR.T	hypothetical protein	40	80	1	40	2	2224.64	2.6918	0	262	0	0.2649	8	1	-1.08683	1	1	9.19	2
172038502	-	cce_3589	R.EPDIIKPDFNNNEENPSIRIQL.-	hypothetical protein	41	82	1	41	3	2596.83	3.5991	0	355.7	0	0.1702	11	1	1.30202	1	1	10.5	2
172037979	-	cce_3066	K.KILKRINNTAPKNDSNNNKNNK.V	hypothetical protein	42	84	1	42	3	2539.84	3.6003	0	273.8	0	0.1201	99	1	-0.23217	1	1	11.13	2
172054994	-	cce_4909	K.KANWTCQKCNRKCIEPGQVIPKDWTVSK.R	hypothetical protein	43	86	1	43	3	3262.82	3.2951	0	225	0	0.2135	51	1	2.45379	1	1	11.05	2
172038538	-	cce_3625	R.AAIDEDSMSALVER.A	hypothetical protein	44	88	1	44	2	1507.65	4.0407	0	1027.1	0	0.2622	1	1	-0.49611	1	1	9.95	2
172036840	-	cce_1925	K.NIGNAAK.F	hypothetical protein	45	90	1	45	1	687.768	2.1472	0.0736	481.8	0	0.1012	19	2	0.19497	0.926	1	9.88	2
172038552	-	cce_3639	R.VQVSGQNSSLLSQVK.M	hypothetical protein	46	92	1	46	2	1574.76	2.8638	0	411.1	0	0.2871	2	1	0.35133	1	1	9.97	2
172037319	-	cce_2405	R.TSFQGAYIYVLPSKSPLADQLK.A	hypothetical protein	47	94	1	47	2	2427.78	2.9982	0	380.5	0	0.2501	1	1	0.758	1	1	10.81	2
172036657	-	cce_1742	K.FLESYFDNLIKEK.S	hypothetical protein	48	96	1	48	2	1646.86	2.8473	0	434	0	0.2382	14	1	1.56438	1	1	10.07	2
172037937	smf	cce_3024	K.DGLIISEYPAGTPGDRR.H	DNA processing protein	49	98	1	49	2	1817.98	3.0293	0	637.5	0	0.114	4	1	1.30866	1	1	8.98	2
172037161	cyaA	cce_2246	K.GQVGANDLIFDGDNRVR.R	adenylate cyclase	50	100	1	50	2	1846.98	2.5236	0.093	77.9	0	0.1456	471	2	1.35909	0.907	1	9.93	2
172038033	-	cce_3120	K.KYLLKSIKYDSVSRLDMTKVPFEGMEKYVK.S	hypothetical protein	51	102	1	51	3	3598.27	3.278	0	159.3	0	0.1095	84	1	-2.39031	1	1	11.17	2
172035794	-	cce_0878	K.RPLFPVEKR.I	coenzyme A biosynthesis protein	52	104	1	52	2	1142.38	2.449	0.0736	153.6	0	0.1497	76	2	0.29163	0.926	1	9.85	2
172036235	-	cce_1320	K.VIEYTLQLFYIEEDTKKSLR.N	hypothetical protein	53	106	1	53	3	2489.85	3.9993	0	455.8	0	0.1196	13	1	0.8231	1	1	11.29	2
172036685	-	cce_1770	K.RCIPGITTNTKANKNPATKEQKR.V	hypothetical protein	54	108	1	54	3	2570.96	3.5603	0.0488	293.6	0	0.1479	7	2	0.91048	0.951	1	10.15	2
172055074	-	cce_4989	K.NKEENPENK.S	hypothetical protein	55	110	1	55	2	1102.14	2.4882	0.0045	311.7	0	0.1013	74	2	-2.17397	0.996	1	10.02	2
172035531	-	cce_0615	R.GFWNADEETLEK.L	hypothetical protein	56	112	1	56	2	1439.51	2.9888	0	559.8	0	0.1123	22	1	-2.19894	1	1	9.76	2
172055030	-	cce_4945	-.MTKILGASLMPNVKTKQAFQPWHLKYR.P	DNA polymerase III gamma subunit	57	114	1	57	3	3188.85	3.3534	0	226.8	0	0.2104	14	1	0.53028	1	0	11.94	0
172037354	-	cce_2441	K.IDLEEEFIEILK.K	hypothetical protein	58	116	1	58	2	1491.71	2.8106	0	478.2	0	0.2246	2	1	-0.62354	1	1	10.19	2
172039511	-	cce_4598	K.SLEGDALIKEVCRRIRVAR.S	hypothetical protein	59	118	1	59	2	2185.58	2.5786	0	410.6	0	0.1576	1	1	1.89739	1	1	8.96	2
172035118	-	cce_0202	K.RSGTQSVGIIGGFGLAAELAVR.E	NifS-like class-V aminotransferase, cysteine desulfurase	60	120	1	60	2	2160.46	2.8738	0.0085	317.1	0	0.1511	12	2	-0.09048	0.991	1	9.5	2
172055046	-	cce_4961	K.SSTQEIVVIPQLMAAK.L	hypothetical protein	61	122	1	61	2	1716.04	4.0767	0	1247.8	0	0.4165	1	1	-0.10667	1	1	11.43	2
172035773	-	cce_0857	R.IEVSPDSQGSWSLFFR.G	hypothetical protein	62	124	1	62	2	1856.03	3.2711	0	676.1	0	0.3075	1	1	-0.15664	1	1	10.76	2
172036148	-	cce_1233	K.VITGILQPTSGQIR.V	ABC transporter ATP binding subunit	63	126	1	63	2	1483.74	3.9894	0	1145.8	0	0.3102	1	1	0.41316	1	1	11	2
172036749	-	cce_1834	R.KSIGIEIEEDYIKIGLRRLGICTHYNGNLLQK.P	putative methyltransferase	64	128	1	64	3	3689.28	3.3856	0	173.5	0	0.115	70	1	-1.91496	1	1	12.36	1
172039110	-	cce_4197	K.NSISLTPIQELVK.K	hypothetical protein	65	130	1	65	2	1442.68	2.4012	0	748.5	0	0.1381	1	1	0.23881	1	1	10.1	2
172035490	-	cce_0574	K.MANYVHIPALSYSY.-	GTP-binding protein, HSR1-related	66	132	3	66	2	1629.86	2.9789	0	679.7	0	0.329	1	1	-1.63645	1	1	10.9	2
172035647	-	cce_0731	R.MLGGESLFINQFTAK.N	hypothetical protein	67	134	1	67	2	1656.93	5.3022	0	1603	0	0.4945	1	1	-1.01856	1	1	10.42	2
172035910	petH	cce_0994	R.MNQEMR.H	ferredoxin-NADP oxidoreductase	68	136	1	68	1	808.951	1.6861	0	211.8	1	0.1304	1	1	0.48952	1	1	9.94	2
172039652	-	cce_4739	R.YGSPDVLEYAEVTKPSPTAK.Q	putative zinc-binding oxidoreductase	69	138	1	69	2	2153.37	5.083	0	1350.7	0	0.5312	1	1	0.97002	1	1	10.99	2
172036592	-	cce_1677	K.SVFTYLK.Q	hypothetical protein	70	140	1	70	1	858.016	1.6203	0	365.1	0	0.1156	13	1	0.48813	1	1	10.12	2
172055118	-	cce_5033	K.NAELTEVPIIVKDLSDSQAQR.F	ParB family chromosome partitioning protein	71	142	1	71	2	2327.58	3.1927	0	255.1	0	0.397	1	1	-1.19877	1	1	10.38	2
172036227	-	cce_1312	R.TLQGLINYLR.S	hypothetical protein	72	144	1	72	2	1191.4	2.4291	0	582.8	0	0.3385	2	1	0.30482	1	1	9.52	2
172037268	-	cce_2353	K.GSKTTEKVVGKK.R	hypothetical protein	73	146	1	73	2	1262.48	2.546	0.0126	624.9	0	0.1079	10	2	-0.96164	0.987	1	9.92	2
172036320	-	cce_1405	R.LSYSQGTLEIMTPLFIHENTK.V	hypothetical protein	74	148	2	74	3	2423.77	3.3637	0	441.1	0	0.1288	16	1	1.23402	1	1	12.15	2
172039063	-	cce_4150	R.NCWKEWQEILSSNFLFKTYDR.G	hypothetical protein	75	150	1	75	3	2709.03	3.6	0.0278	308.5	0	0.1472	37	2	0.78616	0.972	1	13.64	2
172039198	-	cce_4285	R.QFGCKRGK.S	hypothetical protein	76	152	2	76	1	924.106	2.2681	0	263.3	0	0.3087	1	1	-1.25392	1	1	9.81	2
172037124	-	cce_2209	K.NALLSRHYRVRHLAGQTTGGHLLAVPKQRIK.R	hypothetical protein	77	154	1	77	3	3493.07	3.3417	0	294.6	0	0.1162	4	1	0.45127	1	1	10.72	2
172036104	-	cce_1189	R.LIKFETSLFRVKSEDGVVLVR.I	ion transport protein	78	156	1	78	2	2436.88	2.4819	0	188.9	0	0.1722	15	1	2.99794	1	1	9.91	2
172037689	-	cce_2776	K.LLEGVKEDR.I	hypothetical protein	79	158	1	79	2	1059.2	2.829	0	1346.1	0	0.177	2	1	0.66443	1	1	9.44	2
172035465	aksA	cce_0549	R.AGNAALEEMIMALKR.L	trans-homoaconitate synthase	80	160	1	80	2	1618.95	2.9807	0	220.2	0	0.2072	22	1	-0.34361	1	1	9.95	2
172037743	-	cce_2830	R.AILSAIPKK.-	hypothetical protein	81	162	1	81	2	941.193	2.8546	0	1045.7	0	0.3435	1	1	0.01795	1	1	10.32	2
172036443	-	cce_1528	R.MLKDLPGYSNR.V	hypothetical protein	82	164	1	82	2	1294.51	2.866	0	1154.8	0	0.2559	1	1	0.35741	1	1	11.28	2
172055171	-	cce_5086	K.GALQEFR.K	short-chain dehydrogenase/reductase SDR	83	166	1	83	1	820.916	2.0189	0	132.4	0	0.1124	14	1	0.42999	1	1	10.14	2
172036506	-	cce_1591	R.NRYPDLTIIREEHINLLAK.R	hypothetical protein	84	168	1	84	2	2309.65	2.9794	0	118.9	0	0.1702	36	1	0.92111	1	1	10.34	2
172039146	-	cce_4233	R.KFNVEIDRYNLPYFIPHR.C	hypothetical protein	85	170	1	85	2	2322.65	2.4656	0	239.6	0	0.2792	1	1	0.79303	1	1	10.41	2
172055301	-	cce_5216	I.MKESVIYQDIKSQGK.A	hypothetical protein	86	172	1	86	2	1755.03	5.2098	0	1610.1	1	0.4511	1	1	0.59242	1	1	10.81	1
172037635	-	cce_2722	R.RVQANIEKTLNQR.G	hypothetical protein	87	174	1	87	2	1570.78	3.2989	0	223.6	0	0.4175	1	1	-0.79586	1	1	10.01	2
172037768	-	cce_2855	R.IKLEAEAINMILNYCTNR.L	hypothetical protein	88	176	1	88	2	2110.49	2.4615	0.0608	254.7	0	0.2795	20	2	1.75419	0.939	1	9.76	2
172054905	-	cce_4818	K.RIETLLLALLATARSNIPSLLTSPTATNVGSSPTVISVR.S	hypothetical protein	89	178	1	89	3	4035.68	3.3391	0	261.3	0	0.1626	1	1	2.22099	1	1	10.78	2
172037081	-	cce_2166	R.RKGGQIGPVSLQSVMR.L	hypothetical protein	90	180	1	90	2	1714.03	3.6329	0	312	0	0.4707	1	1	0.56213	1	1	10.09	2
172037458	-	cce_2545	K.LVSLYTDE.-	hypothetical protein	91	182	1	91	1	940.029	1.6645	0	290.8	0	0.1692	38	1	0.02218	1	1	10.03	2
172038702	-	cce_3789	K.KLTHQPIK.H	hypothetical protein	92	184	1	92	1	965.175	1.7046	0.0222	203.7	0	0.1225	286	2	-2.20239	0.978	1	10.79	2
172036796	-	cce_1881	K.NQYLGEAIVTFIGLELGAMSHSLSDYWVSHFK.Q	hypothetical protein	93	186	1	93	3	3615.07	3.4183	0	305.1	0	0.2124	9	1	-2.14856	1	1	12.81	2
172055066	-	cce_4981	R.IQQQLRENQADSATQKK.H	hypothetical protein	94	188	1	94	2	1987.16	2.903	0.0017	123.8	0	0.1993	107	2	-1.1099	0.998	1	9.94	2
172038073	-	cce_3160	K.TLVFETIVNYNSIQEIRNLKK.L	hypothetical protein	95	190	1	95	2	2523.91	2.4083	0	119.7	0	0.103	94	1	2.25545	1	1	9.51	2
172036792	-	cce_1877	K.DGQAIAIGDNAAPIYEYK.Q	hypothetical protein	96	192	1	96	2	1910.07	3.9513	0	737.2	0	0.5432	1	1	0.87633	1	1	11.73	2
172038981	-	cce_4068	R.QVILQPVGDVSLDLSHIG.-	putative ATPase, cell wall biosynthesis	97	194	1	97	2	1891.16	4.1792	0	743.2	0	0.332	1	1	-0.10117	1	1	10.9	2
172037257	ribC	cce_2342	K.QLATDQSVNEVNLAFLTEHGYL.-	riboflavin synthase subunit alpha	98	196	1	98	2	2463.68	3.5665	0	563.5	0	0.4373	1	1	1.17446	1	1	10.6	2
172035756	-	cce_0840	R.TVDSWDEVPVNALKLSI.-	hypothetical protein	99	198	1	99	2	1887.12	4.3444	0	1019.1	0	0.367	1	1	-0.16619	1	1	10.22	2
172035227	-	cce_0311	R.LTEAIQQR.G	hypothetical protein	100	200	1	100	2	959.082	2.6849	0	586.3	0	0.1936	5	1	0.30809	1	1	9.46	2
172035754	-	cce_0838	R.EIERLIRR.R	hypothetical protein	101	202	1	101	1	1085.29	2.2179	0.0981	360.4	0	0.1142	68	2	-0.40252	0.902	1	8.94	2
172035500	-	cce_0584	R.LYLNAYASQGYIFAK.M	hypothetical protein	102	204	1	102	2	1722.96	4.4215	0	1735.4	0	0.2612	1	1	-1.22092	1	1	10.04	2
172055230	-	cce_5145	-.MNYLLDTNILLR.S	hypothetical protein	103	206	1	103	2	1479.77	3.179	0	755.4	0	0.3149	1	1	0.54678	1	1	9.58	2
172038857	-	cce_3944	K.TLAEIFHVSPALFI.-	hypothetical protein	104	208	1	104	2	1558.85	2.4259	0	401.9	0	0.2417	1	1	0.8061	1	1	10.28	2
172039073	-	cce_4160	K.VQGVGYR.Y	acylphosphatase	105	210	1	105	1	778.879	1.6125	0	104.4	0	0.1296	115	1	0.3351	1	1	9.97	2
172038289	rimI	cce_3376	R.LANNHWQFSILNQ.-	ribosomal-protein-alanine acetyltransferase	106	212	1	106	2	1585.75	2.814	0	544.8	0	0.17	7	1	0.76759	1	1	9.89	2
172038000	-	cce_3087	R.GIHYVQN.-	hypothetical protein	107	214	1	107	1	830.911	1.7563	0	355.5	0	0.1913	66	1	0.45787	1	1	10.01	2
172036013	-	cce_1098	R.EAIESFKEDLPTILDSLR.E	putative N-6 DNA methylase	108	216	1	108	2	2077.32	2.4009	0	107.4	0	0.1126	151	1	-1.90031	1	1	9.93	2
172034828	-	cce_5225	R.NADDKLIQTLWQSFGK.L	hypothetical protein	109	218	1	109	2	1865.08	5.311	0	1632.3	0	0.4357	1	1	-0.47507	1	1	9.8	2
172054985	-	cce_4900	-.MKLADLPTEVIQDLCSEQR.C	hypothetical protein	110	220	1	110	2	2190.53	4.4069	0	874.1	0	0.3739	1	1	0.39248	1	1	11.44	2
172036680	-	cce_1765	K.GLVILSIDSIIQEIK.N	hypothetical protein	111	222	1	111	2	1641.97	2.9521	0.0777	404.8	0	0.1108	31	2	-1.54614	0.922	1	10.58	2
172039413	-	cce_4500	R.QLPYLIFEASKPQKT.-	hypothetical protein	112	224	1	112	2	1764.06	2.8662	0	490.1	0	0.1814	1	1	0.22164	1	1	10.58	2
172038200	-	cce_3287	K.ALTIAKQNNSLLK.L	hypothetical protein	113	226	1	113	2	1414.68	3.7157	0	1315.7	0	0.1895	2	1	0.51483	1	1	9.57	2
172037178	-	cce_2263	K.IEGCLDLDFIDLDVPLTFYSCYFSEGIR.L	hypothetical protein	114	228	1	114	3	3245.67	3.4659	0	233.2	0	0.1432	133	1	2.51899	1	1	13.28	2
172034986	-	cce_0069	R.RKRGNQQWGAFLGKR.Q	hypothetical protein	115	230	1	115	2	1803.07	2.4774	0	170.4	0	0.1807	23	1	-0.09512	1	1	9.96	2
172037123	-	cce_2208	R.YSIIDHSFSFPFHAR.F	hypothetical protein	116	232	1	116	2	1825.02	4.2625	0	1436.4	0	0.5166	1	1	-0.94082	1	1	12.92	2
172037302	-	cce_2388	K.AAKPIAK.A	hypothetical protein	117	234	1	117	1	698.877	1.7836	0	449	1	0.242	1	1	0.30903	1	1	10.9	2
172034846	-	cce_5243	K.RVDIIR.Q	hypothetical protein	118	236	1	118	1	771.931	2.0138	0	222.7	0	0.1573	3	1	0.34924	1	1	10.03	2
172038001	-	cce_3088	K.KAQLKGDEWLISLLEK.E	hypothetical protein	119	238	1	119	2	1872.2	2.4251	0.069	141.5	0	0.1108	104	2	1.91265	0.931	1	10.01	2
172055224	-	cce_5139	K.RYEIGKTQFYQWR.N	hypothetical protein	120	240	1	120	2	1775.99	4.1438	0	590.4	0	0.3303	1	1	-0.1567	1	1	10.01	2
172035814	-	cce_0898	K.KYPYPHSMSKEELDNIFR.S	hypothetical protein	121	242	1	121	2	2255.54	2.5014	0	118.5	0	0.1229	445	1	0.7569	1	1	10.36	2
172036464	-	cce_1549	K.NIPEKIINEREKNGMFK.S	hypothetical protein	122	244	1	122	2	2061.39	2.5008	0	233.9	0	0.1717	1	1	2.18536	1	1	9.84	2
172039653	-	cce_4740	R.QANVAIVEPNYGYYFHPDPEVEGDPTGQVLYQALSELNQEYGVK.E	hypothetical protein	123	246	1	123	3	4944.33	5.1924	0	545.9	0	0.5074	1	1	0.31699	1	1	11.95	2
172036289	-	cce_1374	K.DAEEISDTIR.Q	hypothetical protein	124	248	1	124	2	1149.19	2.5801	0	280.9	0	0.1498	13	1	2.00947	1	1	9.88	2
172037195	-	cce_2280	K.EENEATKMLDILNSPK.I	hypothetical protein	125	250	1	125	2	1833.05	3.0674	0	347	0	0.1344	11	1	-1.97318	1	1	9.89	2
172038863	-	cce_3950	K.SSIPQEDKINQEQTIDVEPIS.-	hypothetical protein	126	252	1	126	2	2371.54	3.8188	0	748.7	0	0.3737	1	1	0.9545	1	1	8.86	2
172034921	czcA	cce_0004	K.RGDGSFNGQPAVVMMINKQPDVDTPTVTK.A	cation efflux system membrane protein	127	254	1	127	3	3104.51	3.2973	0	251.9	0	0.2503	12	1	0.89507	1	1	12.28	2
172039395	atp1	cce_4482	M.PLTETTSQTAETTSAK.T	ATP synthase subunit 1	128	256	1	128	2	1666.77	4.725	0	1596.2	0	0.4933	1	1	-0.34597	1	1	9.74	1
172037148	-	cce_2233	R.IEGDNNETLTQK.I	putative amine oxidase	129	258	1	129	2	1362.43	3.8829	0	781.5	0	0.4022	1	1	0.17514	1	1	10.33	2
172039582	hspA2	cce_4669	R.QMNQLFDEGWLTNSTR.D	heat shock protein Hsp20	130	260	1	130	2	1941.11	4.4056	0	1162.6	0	0.4057	1	1	-0.88384	1	1	10.83	2
172037242	-	cce_2327	R.MINSKGGKRGKIR.E	N6 adenine-specific DNA methyltransferase, D12 class	131	262	1	131	2	1445.76	2.5787	0	269	0	0.1309	231	1	1.47803	1	1	10.06	2
172039572	-	cce_4659	K.IIKDNYPEIK.V	two-component response regulator	132	264	1	132	2	1233.44	2.8393	0	899.4	0	0.1283	5	1	0.07048	1	1	10.06	2
172035681	-	cce_0765	-.MHLTLPK.W	hypothetical protein	133	266	1	133	1	840.069	1.6395	0	181.5	0	0.1264	22	1	1.11799	1	1	10.14	2
172039169	-	cce_4256	K.IAHGEQDFQVIKGDSLK.V	CHP95-containing protein	134	268	1	134	2	1886.1	3.0488	0	617.2	0	0.2963	1	1	0.41314	1	1	11.39	2
172035081	-	cce_0164	K.SDYFSHVSHELR.T	two-component sensor histidine kinase	135	270	1	135	2	1477.56	2.7051	0	477.7	0	0.3168	1	1	0.75376	1	1	10.66	2
172036397	-	cce_1482	K.NGFYDSDNYDGNGSAH.-	hypothetical protein	136	272	1	136	2	1733.65	4.8518	0	1689.6	0	0.5605	1	1	0.35253	1	1	10.72	2
172038602	-	cce_3689	K.EGYQATATLNQGYIEDPVTK.N	hypothetical protein	137	274	1	137	2	2199.36	4.3425	0	620.5	0	0.4106	1	1	-0.71236	1	1	10.03	2
172038341	-	cce_3428	K.LTELTQQNVDPLELESER.G	hypothetical protein	138	276	1	138	3	2115.28	3.7274	0	572.5	0	0.3505	1	1	0.02218	1	1	10.69	2
172039290	-	cce_4377	R.WLADNQPVSLNYIPTEVNK.S	hypothetical protein	139	278	1	139	2	2202.45	3.7975	0	735.2	0	0.5361	1	1	0.6715	1	1	11.29	2
172039328	cbiQ1	cce_4415	R.LPASDLSLPQPTDYNYVLVDQGK.L	putative cobalt ABC transporter permease protein	140	280	1	140	2	2534.8	3.0812	0	275.4	0	0.3046	1	1	-0.6634	1	1	11.27	2
172037088	-	cce_2173	R.VEGLDLSHPYYWSGFSLVGNPF.-	hypothetical protein	141	282	1	141	2	2485.73	3.6606	0	872.9	0	0.3833	1	1	-0.95058	1	1	10.88	2
172036162	-	cce_1247	K.DSVGDSKDSTAPQPEEK.N	chloride channel protein	142	284	1	142	2	1790.82	3.7762	0	729.8	0	0.3152	1	1	-0.87812	1	1	11.6	2
172035331	-	cce_0415	R.QSEQVPVVYTEPK.Y	hypothetical protein	143	286	1	143	2	1504.67	2.5234	0	523.1	0	0.3498	1	1	0.68433	1	1	11.11	2
172038678	-	cce_3765	R.IQSDSAIYQDVK.W	hypothetical protein	144	288	1	144	2	1367.49	2.6056	0	692.8	1	0.1483	1	1	0.11852	1	1	10.05	2
172037920	-	cce_3007	R.LQGAPGLSGPDYK.V	hypothetical protein	145	289	1	145	2	1303.45	2.4083	0	455.9	0	0.2104	2	1	0.93966	1	1	11.32	2
172037859	-	cce_2946	R.AVADNIDLAR.V	branched-chain amino acid ABC transporter permease protein	146	291	1	146	2	1058.17	3.2808	0	1603.4	0	0.2252	1	1	1.50753	1	1	9.83	2
172035275	-	cce_0359	K.TDVNFGTLEK.S	putative NrtC-like protein	147	293	1	147	2	1124.23	2.9309	0	1123.7	0	0.3783	1	1	0.13174	1	1	11.41	2
172035158	-	cce_0242	R.LIIVGSGEQSYENYLQK.L	glycosyl transferase, group 1	148	295	1	148	2	1942.16	4.926	0	1457.7	0	0.4052	1	1	-0.75553	1	1	9.8	2
172054990	-	cce_4905	K.SPLFGVNLDTLEK.K	K+ channel, inward rectifier	149	297	1	149	2	1433.63	2.7112	0	777.7	0	0.1369	1	1	1.09924	1	1	10.58	2
172035497	vapC2	cce_0581	R.LQVLPWEETAVQYYSK.I	putative virulence associated protein C	150	299	1	150	2	1955.2	3.3601	0	699.1	0	0.3484	1	1	-2.49716	1	1	11.17	2
172038071	-	cce_3158	K.FAPVPTWIYPPLAK.L	ferrochelatase-like protein	151	301	1	151	2	1600.93	2.7691	0	375.8	0	0.1511	5	1	0.95181	1	1	11.12	2
172035040	thiL	cce_0123	R.GGLELLLNPSLANNLGQDIR.D	thiamine monophosphate kinase	152	303	1	152	2	2108.38	3.7197	0	545.8	0	0.3629	1	1	-2.48962	1	1	10.65	2
172036588	-	cce_1673	K.LIILSQACLVLTDK.K	serine/threonine protein kinase	153	305	1	153	2	1530.9	2.5648	0.0982	561.9	0	0.1184	6	2	-0.66086	0.902	1	8.57	2
172036147	-	cce_1232	K.SFLLLNPLIPIIESIR.Q	putative ABC transporter permease protein, ABC-2	154	307	1	154	2	1839.25	2.4909	0	283.8	0	0.1931	29	1	0.13193	1	1	10.87	2
172035749	-	cce_0833	K.IPNNTYYQTVVK.D	hypothetical protein	155	309	1	155	2	1440.63	3.0647	0	434.9	0	0.4628	3	1	-1.49653	1	1	9.74	2
172037631	-	cce_2718	K.LLSPAQTQAYMASK.G	putative DoxX	156	311	1	156	2	1509.75	2.8943	0	474.2	0	0.4602	1	1	-0.03425	1	1	10.21	2
172038105	-	cce_3192	R.IGTYNLSNLAK.Y	pyridine nucleotide-disulfide oxidoreductase	157	313	1	157	2	1194.36	3.0731	0	452.3	0	0.295	1	1	0.52934	1	1	9.91	2
172037767	-	cce_2854	K.SSFFLYGNSLVK.S	glycosyl transferase	158	315	1	158	2	1362.55	2.6231	0	533.6	0	0.248	2	1	-1.45729	1	1	10.35	2
172037265	-	cce_2350	K.LICGASFQDLPAIR.H	putative alpha-helical ferredoxin	159	317	1	159	2	1504.78	2.9112	0	663.3	0	0.1405	5	1	-2.80566	1	1	9.39	2
172038700	-	cce_3787	K.GVYQAPQHRTQNKNNSKTKKADSDLEDK.E	hypothetical protein	160	319	1	160	3	3202.44	3.4433	0	383.7	0	0.1169	20	1	-0.16422	1	1	11.67	2
172037369	-	cce_2456	K.LAASSSYLLLDKPTFDNLK.L	hypothetical protein	161	321	1	161	2	2097.4	3.9339	0	785.2	0	0.4156	1	1	0.73173	1	1	11.4	2
172034949	feoB1	cce_0032	K.IEAHQQISPSAIAEVLEDTVK.M	ferrous iron transport protein B	162	323	1	162	2	2279.53	3.0036	0	512.4	0	0.3525	1	1	-0.71543	1	1	10.5	2
172039222	phrA2	cce_4309	R.IGVDYPRPVVDFFK.S	DNA photolyase	163	325	1	163	2	1652.92	2.9475	0	766.5	0	0.2811	1	1	0.33098	1	1	10.85	2
172036093	-	cce_1178	K.RRHFYQSRCQVLR.S	hypothetical protein	164	327	1	164	2	1750.03	2.6249	0.0685	211.4	0	0.1634	119	2	0.98648	0.932	1	8.87	2
172038461	-	cce_3548	R.VDEAKVEK.L	hypothetical protein	165	329	1	165	2	918.027	2.5502	0	667.8	0	0.1179	6	1	-1.98526	1	1	10.47	2
172036085	-	cce_1170	K.ALEKQEFNDDIIR.N	hypothetical protein	166	331	1	166	2	1591.75	3.0197	0	400.2	0	0.3561	3	1	0.11421	1	1	10.15	2
172039213	-	cce_4300	K.FRPTEDELIPVSQEK.A	hypothetical protein	167	333	1	167	2	1788.98	3.0333	0	547	0	0.3854	1	1	0.30623	1	1	10.76	2
172035667	-	cce_0751	K.EYNFTPPVSVLKPVR.G	hypothetical protein	168	335	1	168	2	1747.03	3.3877	0	324.8	0	0.361	1	1	-1.67869	1	1	10.76	2
172039554	cbiA	cce_4641	R.SQLTHSPAQPIFNLSSWQENSPR.Y	cobyrinic acid a,c-diamide synthase	169	337	1	169	3	2625.84	3.4375	0	231.3	0	0.1777	75	1	-2.29586	1	1	11.24	2
172036341	-	cce_1426	R.SQTVQREDQIGLK.D	putative PUCC protein	170	339	1	170	2	1502.66	3.0922	0	857.5	0	0.226	1	1	0.7552	1	1	9.88	2
172036955	-	cce_2040	K.STSPTKGESILNQEITK.N	hypothetical protein	171	341	1	171	2	1834.02	4.0807	0	1190.5	0	0.2501	1	1	0.40531	1	1	9.92	2
172055248	-	cce_5163	K.TPVAHGPFNEQQFQEK.A	hypothetical protein	172	343	1	172	2	1858	3.9604	0	967.2	0	0.5251	1	1	-2.51966	1	1	10.41	2
172036305	-	cce_1390	K.QEVSESALFLHNR.E	hypothetical protein	173	345	1	173	2	1530.67	2.4062	0	214.1	0	0.2731	1	1	0.2861	1	1	10.05	2
172037914	-	cce_3001	R.SLSLPTHLETPR.E	RNA methyltransferase	174	347	1	174	2	1351.53	2.4406	0	868	0	0.2354	1	1	0.25946	1	1	11.23	2
172037336	-	cce_2423	R.YRPSPPPADSTLEK.Q	hypothetical protein	175	349	1	175	2	1558.72	3.4914	0	1190.1	0	0.3636	1	1	-0.30978	1	1	11.7	2
172036355	-	cce_1440	R.EAIDALKR.E	hypothetical protein	176	351	1	176	1	916.057	2.1195	0	207.9	1	0.1082	2	1	0.44522	1	1	10.01	2
172037342	-	cce_2429	K.IYFDRPDNPHDTAATTR.R	hypothetical protein	177	353	1	177	2	1991.11	2.8133	0	339	0	0.3499	1	1	1.29876	1	1	11.9	2
172038897	-	cce_3984	K.DRLKTSALSLSGGQK.Q	ABC phosphate transport system ATP-binding protein	178	355	1	178	2	1561.77	2.9337	0	383.6	0	0.16	3	1	0.84679	1	1	9.87	2
172036154	-	cce_1239	K.ALEVQPHALINQK.L	hypothetical protein	179	357	1	179	2	1461.69	4.2437	0	1023.4	0	0.4009	1	1	0.07205	1	1	10.65	2
172039585	-	cce_4672	R.HQSGTEAPLPDGQYQVASAEVAGTHPEVGGR.F	hypothetical protein	180	359	1	180	3	3147.32	3.797	0	805.2	0	0.147	1	1	-1.04169	1	1	12.84	2
172039455	-	cce_4542	R.FLEQQDLTVHAINDSKK.A	two-component response regulator	181	361	1	181	2	1987.2	3.5876	0	430.1	0	0.3528	1	1	1.38647	1	1	10.49	2
172035678	-	cce_0762	R.DLHIINSLQTDSHK.V	hypothetical protein	182	363	1	182	2	1621.78	2.7738	0	538.8	0	0.2155	2	1	0.05055	1	1	10.13	2
172037217	uppS1	cce_2302	K.TAQFYDALSHYQQR.N	undecaprenyl pyrophosphate synthetase	183	365	1	183	2	1728.85	3.4864	0	976.5	0	0.1351	1	1	0.31667	1	1	10.68	2
172039109	-	cce_4196	R.QASFFDTLKQPR.F	two-component response regulator	184	367	1	184	2	1438.61	2.5862	0	246.4	0	0.3999	1	1	0.07581	1	1	10.07	2
172055121	-	cce_5036	R.NQGLGTYLTQHLIEER.T	hypothetical protein	185	369	1	185	2	1873.06	4.4783	0	923.8	0	0.4557	1	1	0.98246	1	1	9.59	2
172037038	-	cce_2123	R.LLKPGGYFTMMDMNPR.A	hypothetical protein	186	371	1	186	2	1872.27	2.5203	0	266.3	0	0.2163	1	1	0.69115	1	1	11	2
172036226	-	cce_1311	K.IISQTGLIHSLFER.R	4-hydroxyphenylpyruvate dioxygenase	187	373	1	187	2	1614.87	3.4688	0	552.4	0	0.4775	1	1	0.41729	1	1	10.3	2
172038808	-	cce_3895	K.TNSEIAQVLHIATGTVR.V	two-component response regulator	188	375	1	188	2	1811.03	3.4046	0	1061.3	0	0.3627	1	1	-1.5922	1	1	10.84	2
172037350	-	cce_2437	K.KGEFSSQLLSTLEQLQK.H	hypothetical protein	189	377	1	189	2	1937.18	2.8035	0	458.9	0	0.2429	1	1	0.57736	1	1	9.9	2
172039289	-	cce_4376	K.HLQLVPFPLVPELSK.T	ATP adenylyltransferase	190	379	1	190	2	1718.08	3.3014	0	505.8	0	0.2284	1	1	-0.70575	1	1	12.78	2
172035701	-	cce_0785	K.NHLKGK.G	hypothetical protein	191	381	1	191	1	696.821	1.6494	0	99.3	0	0.1307	141	1	0.37123	1	1	10.05	2
172038883	cbiE	cce_3970	K.APDKLSK.L	precorrin-6y c5,15-methyltransferase	192	383	1	192	1	758.886	1.9036	0	280.2	0	0.1676	1	1	0.4291	1	1	10.02	2
172036675	-	cce_1760	R.YKEQEFQSVAAR.V	H+/Ca2+ exchanger	193	385	1	193	2	1456.58	3.6773	0	1304	0	0.383	1	1	0.21399	1	1	9.83	2
172055229	-	cce_5144	R.HLSPDVIGNSSTK.I	putative AAA ATPase	194	387	1	194	2	1355.48	3.9201	0	1229.3	0	0.4359	1	1	-2.32103	1	1	10.45	2
172035573	-	cce_0657	K.QEQWQHLNQQITR.Q	two-component response regulator	195	389	1	195	2	1709.85	2.901	0	403.1	0	0.3401	1	1	0.33112	1	1	10.14	2
172038216	-	cce_3303	K.LESEVDQVIYHHK.N	glycosyl transferase family protein	196	391	1	196	2	1597.75	2.4019	0	247.8	0	0.1722	8	1	1.20545	1	1	10.21	2
172038326	-	cce_3413	R.TYPNHSEGINQLLK.D	hypothetical protein	197	393	1	197	2	1614.78	2.4101	0	181.3	0	0.2269	26	1	-0.12499	1	1	10.05	2
172039334	-	cce_4421	R.LNQYGIQPHSLIGLR.G	putative rhomboid-like protein	198	395	1	198	2	1709.97	4.5631	0	1333.7	0	0.5142	1	1	0.7473	1	1	10.74	2
172036252	pmgA	cce_1337	K.HGNQLDPTK.S	photomixotrophic growth related protein	199	397	1	199	2	1010.09	2.9046	0	387.3	0	0.399	1	1	-0.08704	1	1	10.96	2
172036549	-	cce_1634	K.ALKGKDY.-	hypothetical protein	200	399	1	200	1	794.918	1.6267	0	603.1	0	0.1484	1	1	0.99644	1	1	9.69	2
172036273	-	cce_1358	R.KGLVDNPK.S	glycosyl transferase family protein	201	401	1	201	1	871.016	2.1914	0	393.2	0	0.1594	1	1	0.38245	1	1	10.43	2
172054861	-	cce_4774	R.ISHVLDK.A	hypothetical protein	202	403	1	202	1	811.949	1.8975	0	501.4	0	0.2316	2	1	-0.553	1	1	9.82	2
172036562	-	cce_1647	K.GHLIETDR.S	putative ATPase	203	405	1	203	1	941.024	2.4216	0	480.5	1	0.2646	1	1	0.44363	1	1	9.89	2
172038439	-	cce_3526	K.KSQFSEQENSIK.S	hypothetical protein	204	407	1	204	2	1425.53	2.4691	0	348.6	0	0.1862	6	1	-0.72993	1	1	10.11	2
172035453	-	cce_0537	R.HLVESGVVSR.Q	hypothetical protein	205	409	1	205	1	1083.22	2.7997	0	424.4	0	0.3179	1	1	0.53822	1	1	10.53	2
172034835	-	cce_5232	R.ISHILDK.A	hypothetical protein	206	411	1	206	1	825.976	1.7943	0	495.2	0	0.1262	3	1	0.43267	1	1	9.73	2
172037338	recJ2	cce_2425	K.RLEVAMNNQEK.V	single-strand-DNA-specific exonuclease	207	413	1	207	2	1332.51	2.5668	0	1068.7	0	0.1398	1	1	-1.67396	1	1	9.82	2
172036448	pgsA	cce_1533	R.KLNQVTELGK.F	CDP-diacylglycerol--glycerol-3-phosphate 3-phosphatidyltransferase	208	415	2	208	2	1130.32	3.5336	0	1320	0	0.2231	1	1	-0.45021	1	1	10.09	2
172039026	-	cce_4113	R.INYYPHNLSGGQK.Q	devA-like ABC transporter ATP-binding protein	209	417	1	209	2	1491.63	3.1283	0	658.5	0	0.2879	1	1	0.95357	1	1	10.72	2
172035811	-	cce_0895	K.TLIVGDEAHHLGSPR.L	hypothetical protein	210	419	1	210	2	1602.78	3.2295	0	904.6	0	0.4826	1	1	0.19746	1	1	11.83	2
172037291	-	cce_2376	R.NTHLESLIK.T	two-component response regulator	211	421	1	211	1	1055.21	2.1386	0	379.8	0	0.2421	1	1	0.66978	1	1	10.12	2
172035270	-	cce_0354	K.ISHNLMEYGYYR.L	hypothetical protein	212	423	1	212	2	1546.73	3.0299	0	1041.9	0	0.1498	1	1	0.42264	1	1	10.1	2
172034908	-	cce_5302	K.IGTITVPHFR.L	hypothetical protein	213	425	1	213	2	1141.35	3.3299	0	829.9	0	0.312	1	1	-0.1105	1	1	11.06	2
172037715	-	cce_2802	R.KVPGYTTTLLLGK.L	hypothetical protein	214	427	1	214	2	1391.68	2.5742	0	486.3	0	0.1921	1	1	0.74363	1	1	10.66	2
172054907	-	cce_4820	-.MKQESISK.A	hypothetical protein	215	429	1	215	2	951.123	2.6629	0	802.3	0	0.1899	3	1	0.08937	1	1	9.5	2
172036387	-	cce_1472	R.TAQAHSYYYSR.R	hypothetical protein	216	431	1	216	2	1347.42	2.7366	0	748.2	0	0.4494	1	1	-0.85491	1	1	10.51	2
172037902	-	cce_2989	R.HKITNEDDFGVETSK.Q	hypothetical protein	217	433	1	217	2	1720.82	2.4612	0	621.1	0	0.1881	1	1	0.67061	1	1	10.34	2
172036454	-	cce_1539	R.VRPAPGLIDVHGK.S	hypothetical protein	218	435	1	218	2	1359.6	3.5809	0	797.6	0	0.463	1	1	-0.20604	1	1	11.08	2
172035041	-	cce_0124	R.NHTTSVK.N	putative ABC transporter, oligopeptides	219	437	1	219	1	786.856	1.7497	0	163.9	0	0.144	5	1	0.3654	1	1	10.1	2
172038531	-	cce_3618	R.QQTMDSTIILDPTLLR.A	hypothetical protein	220	439	1	220	2	1846.14	3.0599	0	235.1	0	0.215	64	1	0.24687	1	1	9.9	2
172038005	-	cce_3092	K.WSILYDLQLIFK.T	glycosyl transferase	221	441	1	221	2	1539.84	2.4637	0	667.9	0	0.1192	1	1	1.33878	1	1	9.77	2
172038513	-	cce_3600	R.VQESPENEAATEQPDNISEQ.-	hypothetical protein	222	443	1	222	2	2216.22	4.4906	0	686.9	0	0.3621	1	1	-2.46804	1	1	11.49	2
172034901	vapC1	cce_5296	R.VEGLTIEDWEV.-	putative virulence associated protein C	223	445	1	223	2	1290.4	3.6649	0	1299.2	0	0.3759	1	1	0.02052	1	1	8.74	2
172055034	-	cce_4949	R.AVSNVETDPEAPQSEEK.C	hypothetical protein	224	447	1	224	2	1830.89	3.0112	0	662.2	0	0.3484	1	1	0.46701	1	1	13.11	2
172039456	-	cce_4543	R.DSGYTVIGTTDAK.D	two-component response regulator	225	449	1	225	2	1328.41	3.7123	0	845.6	0	0.5587	1	1	-0.28484	1	1	10.19	2
172039148	-	cce_4235	R.LASGENTTAGDLDAMTEQAK.V	hypothetical protein	226	451	1	226	2	2024.15	5.2131	0	1241.9	0	0.4931	1	1	-0.11259	1	1	9.72	2
172035644	-	cce_0728	K.AAVFYKDENSDDQSAPPEL.-	hypothetical protein	227	453	1	227	2	2097.18	4.2508	0	532.5	0	0.4404	1	1	-0.26296	1	1	11.58	2
172036929	-	cce_2014	-.METNEPITNESK.T	putative ATP/GTP-binding protein	228	455	1	228	2	1393.5	3.2092	0	862.3	0	0.1974	1	1	-1.20435	1	1	11.16	2
172055100	-	cce_5015	K.AQAEINMEQNASQSQQQTK.E	hypothetical protein	229	457	1	229	3	2135.26	3.2423	0	413.3	0	0.1511	29	1	-0.51391	1	1	10.96	2
172034999	-	cce_0082	K.WLNQEFIPEQVNETIAQR.A	hypothetical protein	230	459	1	230	2	2216.44	3.3221	0	432	0	0.2446	1	1	-0.18574	1	1	10.82	2
172035528	-	cce_0612	K.TGIIIQTPSQFVQDIR.S	hypothetical protein	231	461	1	231	2	1817.08	3.0583	0	332	0	0.2764	3	1	-0.80306	1	1	10.53	2
172037057	-	cce_2142	R.FSHIDNIELPEISR.D	hypothetical protein	232	463	1	232	2	1670.85	3.4083	0	1775.8	0	0.2752	1	1	1.07457	1	1	11.29	2
172038560	-	cce_3647	R.DINGLCGDTGTTPSWANAINVPKLTVCEEGK.A	hypothetical protein	233	465	1	233	3	3205.57	3.2525	0	340.7	0	0.1768	77	1	-2.76597	1	1	14.11	2
172034900	-	cce_5295	R.SRVDADGVVR.L	hypothetical protein	234	467	1	234	2	1074.17	3.317	0	722.1	0	0.3085	1	1	0.37519	1	1	9.77	2
172037214	-	cce_2299	R.KTLAMTYEEPNLEK.H	hypothetical protein	235	469	1	235	2	1667.91	3.2371	0	385.2	0	0.3437	1	1	1.4054	1	1	10.3	2
172037856	-	cce_2943	R.RGKGQGISNSDTIATKK.N	serine/threonine protein kinase	236	471	1	236	2	1761.96	2.6184	0	374.9	0	0.1397	3	1	-0.49622	1	1	9.84	2
172036584	-	cce_1669	R.RAPVITEDYAR.R	hypothetical protein	237	473	1	237	2	1291.44	3.4079	0	782.9	0	0.3455	1	1	-0.06489	1	1	11.32	2
172037489	-	cce_2576	K.VKPLTLDEFLQLPETKPAQEYVNGQITQKPMPQGK.H	hypothetical protein	238	475	1	238	3	3968.57	5.4081	0	898.7	0	0.3678	1	1	0.2547	1	1	11.16	2
172038967	-	cce_4054	K.MAGASANHNLLTGK.L	hypothetical protein	239	477	1	239	2	1385.57	3.573	0	779.6	0	0.374	1	1	1.15895	1	1	10.08	2
172036277	-	cce_1362	K.NRVDIPNIEYTTIKR.-	hypothetical protein	240	479	1	240	3	1833.08	5.4407	0	1270.5	0	0.4567	1	1	-0.4804	1	1	11.17	2
172037977	-	cce_3064	R.TVIPVHGKETIGK.G	hypothetical protein	241	481	1	241	2	1379.63	2.8529	0	253.5	0	0.3135	15	1	0.47195	1	1	10.4	2
172037959	-	cce_3046	R.LQFEIPLAVESN.-	hypothetical protein	242	483	1	242	2	1360.54	3.3107	0	1272.4	0	0.2687	1	1	0.28612	1	1	11.25	2
172035045	-	cce_0128	K.EAVEATLQAEGEPLR.W	hypothetical protein	243	485	1	243	3	1613.75	3.7877	0	1274.9	0	0.1504	3	1	0.42319	1	1	11.28	2
172055233	-	cce_5148	K.GTELTPGTNQDELQFK.Q	hypothetical protein	244	487	1	244	2	1778.9	3.151	0	327.9	0	0.2525	1	1	-2.05993	1	1	10.19	2
172039628	kaiB2	cce_4715	R.IIGDMSNTQK.V	putative circadian clock protein	245	489	1	245	2	1107.26	2.461	0	361.8	0	0.3271	2	1	-0.04164	1	1	10.16	2
172055082	-	cce_4997	R.TLESLAVEGYR.S	hypothetical protein	246	491	1	246	2	1238.37	3.2928	0	1073.5	0	0.2974	1	1	-1.96802	1	1	10.35	2
172055104	-	cce_5019	R.NQTQVPIFLPSVVFYPIHDYSGNPSSPTSNYEK.I	hypothetical protein	247	493	1	247	3	3728.07	3.9448	0	418.5	0	0.2254	1	1	0.09277	1	1	10.22	2
172035508	-	cce_0592	R.QQTYQLNPPSSHIQ.-	hypothetical protein	248	495	1	248	2	1641.77	3.3242	0	541.1	0	0.4541	1	1	0.53532	1	1	10.72	2
172035446	-	cce_0530	K.YYNVNLVK.H	putative adenylate cyclase	249	497	2	249	1	1013.17	2.2817	0	412.6	0	0.2423	1	1	-0.02664	1	1	9.89	2
172035044	-	cce_0127	K.MRHLVKNEAQGHIFKNTNDPR.I	glucosyl transferase	250	499	1	250	3	2506.83	3.2959	0	693.1	0	0.1962	2	1	1.13104	1	1	13.21	2
172039126	-	cce_4213	K.PVSSVLTCTGAVFIASPFLFLDFK.Q	hypothetical protein	251	501	1	251	3	2561.03	3.2595	0	673.8	0	0.1671	5	1	1.14357	1	1	13.57	1
172039374	-	cce_4461	K.LEEFLQIQGIIANYQKLSWNNLNR.I	hypothetical protein	252	503	1	252	3	2906.29	3.4712	0.0852	334	0	0.1647	11	2	2.24058	0.915	1	10.72	2
172037466	-	cce_2553	K.IQSLNLKDNNK.S	hypothetical protein	253	505	1	253	2	1287.45	3.0163	0	702.9	0	0.1847	2	1	-0.99623	1	1	9.98	2
172036485	surE	cce_1570	R.YIENFEKR.F	stationary phase survival protein SurE	254	507	1	254	2	1099.22	2.9202	0	839	0	0.2007	1	1	-0.67689	1	1	9.58	2
172038126	-	cce_3213	R.YVLQNRDDKPAFYALMDR.L	hypothetical protein	255	509	1	255	3	2216.5	3.9412	0	1461.4	0	0.2066	1	1	0.9319	1	1	13.45	2
172036632	-	cce_1717	K.SIIVSNHGGR.Q	FMN-dependent alpha-hydroxy acid dehydrogenase	256	511	1	256	2	1040.16	2.72	0	788.4	0	0.31	1	1	0.72043	1	1	10.07	2
172036729	-	cce_1814	K.LRPLPSDRYLPQTPESAK.G	peptidoglycan-binding M23B family peptidase	257	513	1	257	2	2069.35	3.0484	0	263.8	0	0.3269	1	1	-0.42715	1	1	9.8	2
172034979	-	cce_0062	R.HGVQEILLELPAGTFDPKKEDSFSAAKR.E	NUDIX hydrolase	258	515	1	258	3	3085.46	4.0378	0	714	0	0.4429	1	1	-2.41656	1	1	11.84	2
172035665	-	cce_0749	R.GNGQQDKAITLAQTLQKHSNR.E	hypothetical protein	259	517	1	259	3	2309.53	3.419	0	387.9	0	0.163	34	1	-2.47354	1	1	9.95	2
172039379	-	cce_4466	K.NKQQVNQVFK.L	hypothetical protein	260	519	1	260	2	1233.4	2.9708	0	393.4	0	0.1674	11	1	0.5368	1	1	9.8	2
172035102	-	cce_0185	K.TDRLQEIKNSILETQQK.L	hypothetical protein	261	521	1	261	2	2045.28	2.6625	0.0411	272.6	0	0.1089	52	3	1.80446	0.959	1	9.57	2
172038807	-	cce_3894	K.RVFVNLLSNAINHSTR.G	two-component sensor histidine kinase	262	523	1	262	2	1842.09	2.7943	0	551.6	0	0.1105	3	1	-0.62404	1	1	9.25	2
172036225	gldA	cce_1310	K.LISSHLKPIFQK.F	glycerol dehydrogenase	263	525	1	263	2	1411.72	3.6057	0	690.5	0	0.2575	3	1	0.10977	1	1	11.69	2
172035797	-	cce_0881	R.KLAIKEGK.R	hypothetical protein	264	527	1	264	2	887.102	2.54	0	682.5	1	0.108	1	1	-0.29285	1	1	10.02	2
172037966	-	cce_3053	K.TQQINVTVEADGDIFVDR.Q	biopolymer transport protein ExbD/TolR family	265	529	1	265	2	2021.17	3.2327	0	286.3	0	0.155	10	1	0.71608	1	1	10	2
172054868	-	cce_4781	R.SRGWCSAFER.V	hypothetical protein	266	531	1	266	2	1199.32	2.4203	0	373.9	0	0.1722	4	1	0.76627	1	1	9.82	2
172037162	-	cce_2247	K.IWENTLSGGMGSIEGTITSLESFFNVHAVDNNR.C	hypothetical protein	267	533	1	267	3	3597.91	3.8959	0	749.6	0	0.3002	1	1	2.34554	1	1	11.57	2
172037971	-	cce_3058	R.VAGVQGSGSDSVTLSANRR.K	hypothetical protein	268	535	1	268	2	1862	2.4272	0	156.7	0	0.1172	115	1	-0.99493	1	1	9.72	2
172037803	-	cce_2890	M.TNTHPSIEENTPETTTEEPQPSYTK.L	hypothetical protein	269	537	1	269	3	2832.92	5.0149	0	695.5	0	0.2854	3	1	-0.45521	1	1	13.72	1
172055137	-	cce_5052	K.ERIRSLTLRKLLRYLLWLLIFGKAK.D	hypothetical protein	270	539	1	270	3	3101.86	3.2308	0	394.9	0	0.1099	23	1	2.48026	1	1	12.28	2
172055120	xseA	cce_5035	K.KRLKNLPVNAVSLR.E	exodeoxyribonuclease VII large subunit	271	541	1	271	2	1608.96	2.5474	0	240.1	0	0.1263	14	1	-1.48321	1	1	10.33	2
172036156	mntA	cce_1241	K.VILLDEPFTGVDVK.T	Mn2+ ABC transporter, ATP-binding protein	272	543	1	272	2	1545.8	2.4272	0	187.8	0	0.1333	210	1	-1.3645	1	1	9.78	2
172039459	recO	cce_4546	R.SVTLIDNLPEAEF.-	DNA repair protein RecO	273	545	1	273	2	1448.6	2.8976	0	746.7	0	0.2601	1	1	0.55154	1	1	8.97	2
172037094	-	cce_2179	R.SFPQDVELLVANAS.-	hypothetical protein	274	547	1	274	2	1490.64	3.634	0	1139.9	0	0.1332	1	1	-1.33235	1	1	10.08	2
172035703	-	cce_0787	R.VYTDTNNDDNLELVGIPDNVVFTPSSNPTDTSSNVAVAPPK.V	hypothetical protein	275	549	1	275	3	4319.6	3.8657	0	569.6	0	0.3702	1	1	1.51865	1	1	11.36	2
172037625	-	cce_2712	R.KGNRESKKPKQKAKGYKKPKKDPKRHDAVD.-	hypothetical protein	276	551	1	276	3	3492.04	3.8992	0	434.7	0	0.1085	2	1	-0.85479	1	1	10.82	2
172037455	-	cce_2542	R.GEDIFRFGDDIFQDGLSDR.D	hypothetical protein	277	553	1	277	2	2203.31	2.4792	0	217.9	0	0.2265	10	1	-0.00192	1	1	11.07	2
172037952	-	cce_3039	R.TLTRLLAENPSK.A	ferrichrome iron receptor	278	555	1	278	2	1343.55	2.6389	0	417.7	0	0.1395	8	1	1.93747	1	1	9.74	2
172037759	-	cce_2846	K.FSQLTKKFSEDRK.A	hypothetical protein	279	557	1	279	2	1614.83	2.7224	0	247.6	0	0.1185	14	1	-0.90385	1	1	10.05	2
172035345	-	cce_0429	R.SLFDDLTDNIIPAELGK.G	putative chromosome segregation and condensation protein ScpB	280	559	1	280	2	1862.07	3.8443	0	748.3	0	0.3555	1	1	-2.27988	1	1	11.03	2
172035997	-	cce_1082	R.ISEEISPSPR.K	hypothetical protein	281	561	1	281	2	1115.22	3.2306	0	1262.4	0	0.2549	1	1	0.74485	1	1	10.66	2
172035263	-	cce_0347	-.MRGVKSTFIFDSQQK.S	hypothetical protein	282	563	1	282	2	1773.05	2.5384	0	279.4	0	0.1726	20	1	-0.42233	1	1	10.28	2
172037467	-	cce_2554	K.GYIEIR.D	hypothetical protein	283	565	2	283	1	750.866	1.8831	0	142.7	0	0.1156	6	1	-0.30134	1	1	10.26	2
172054925	-	cce_4839	-.MMKQSLIFDYQIRAILRRK.H	hypothetical protein	284	567	1	284	3	2411.96	3.3561	0	519.7	0	0.2289	1	1	1.16498	1	1	10.24	2
172037853	-	cce_2940	R.DALHQLINPTGLGGFK.V	hypothetical protein	285	569	1	285	2	1681.92	2.8189	0	560.7	0	0.2623	1	1	-2.23128	1	1	9.93	2
172037873	-	cce_2960	-.MIMILIVVVALIYEIFSEVVINAPFDYNPR.D	hypothetical protein	286	571	1	286	3	3484.21	3.7279	0	482.4	0	0.1113	3	1	-1.89382	1	1	12.33	2
172037077	-	cce_2162	K.SGKLVKEVIAGK.Q	hypothetical protein	287	573	1	287	1	1229.49	1.8636	0	192.1	0	0.1051	44	1	0.7815	1	1	10.03	2
172055009	-	cce_4924	-.MKTAISIPDDIFTEAEKLAQK.L	hypothetical protein	288	575	1	288	3	2350.72	4.3286	0	685.3	0	0.3131	1	1	0.61235	1	1	10.69	2
172036336	-	cce_1421	K.AIHDLNGTPK.E	putative type II thioesterase	289	577	1	289	2	1066.19	2.7716	0	335.4	0	0.2351	1	1	-0.02034	1	1	10.04	2
172035074	lipB	cce_0157	K.FIKFDPQQSPILVHR.V	lipoyltransferase	290	579	1	290	2	1826.13	3.1823	0	377.4	0	0.3304	1	1	-1.8891	1	1	12.13	2
172039076	-	cce_4163	K.VGVPMQLR.P	phosphoglycerate mutase	291	581	1	291	2	900.124	2.8416	0.0209	426.9	0	0.1898	26	2	-2.13357	0.979	1	9.42	1
172038679	-	cce_3766	R.YKRPVYIEIPR.N	pyruvate/indolepyruvate decarboxylase	292	583	1	292	3	1434.71	4.4521	0	1348.8	1	0.3299	1	1	-1.61257	1	1	11.88	2
172038366	-	cce_3453	R.LWEQPSEPLLQAPGLFPFAILAQTQDQENLLR.Q	hypothetical protein	293	585	1	293	3	3665.15	3.8014	0	274.2	0	0.2852	70	1	1.26163	1	1	13.75	2
172039392	menA	cce_4479	K.IFGTFLTSAILIIAWLNISNDVFDAETGIDKNK.A	1,4-dihydroxy-2-naphthoate octaprenyltransferase	294	587	1	294	3	3642.15	3.3813	0	527.5	0	0.1356	3	1	1.21474	1	1	14.8	2
172035609	-	cce_0693	R.DKDEYSHLKTQRSGCDRLRIIK.Y	hypothetical protein	295	589	1	295	3	2663.01	3.3539	0	352.8	0	0.1586	112	1	0.17124	1	1	11.08	2
172037080	-	cce_2165	-.MIGEKAEIGITK.V	hypothetical protein	296	591	1	296	2	1290.55	2.517	0	431.5	0	0.1909	2	1	-0.92302	1	1	9.99	2
172055187	-	cce_5102	K.KGYSIRRTAKQLGVAINTVRKVK.A	hypothetical protein	297	593	1	297	3	2588.1	3.2648	0	523.9	0	0.1326	2	1	2.56764	1	1	12.92	2
172039202	-	cce_4289	R.NLNTQLETQVK.E	two-component hybrid sensor and regulator	298	595	1	298	1	1288.43	2.0336	0	95	0	0.2948	66	1	-2.31847	1	1	9.97	2
172036753	-	cce_1838	R.LGELLLQK.G	hypothetical protein	299	597	1	299	2	914.124	2.5983	0	1081.6	0	0.1784	2	1	-0.03863	1	1	9.42	2
172037740	-	cce_2827	R.SDLLLSTLR.S	hypothetical protein	300	599	1	300	2	1018.19	2.6376	0	661.2	1	0.2174	6	1	0.81345	1	1	10.16	2
172055198	-	cce_5113	R.ILFSSDLGFECTGIITK.I	hypothetical protein	301	601	1	301	2	1845.15	2.5337	0.0034	179.4	0	0.1552	38	2	1.59333	0.997	1	9.67	2
172039516	-	cce_4603	R.DVLDSETSPGINLQ.-	hypothetical protein	302	603	1	302	2	1488.58	3.2114	0	879.1	0	0.3127	1	1	-0.57807	1	1	10.73	2
172035612	-	cce_0696	K.IMTLEKR.I	hypothetical protein	303	605	1	303	2	891.114	2.6071	0	406.1	0	0.1751	6	1	-1.8917	1	1	9.93	2
172035893	-	cce_0977	R.WLLQQFQSN.-	hypothetical protein	304	607	1	304	2	1164.29	3.0206	0	1198.6	1	0.2419	1	1	0.11379	1	1	10.08	2
172038406	-	cce_3493	R.GINSTDLTAADFVFA.-	alkaline phosphatase	305	609	1	305	2	1542.67	2.5695	0	789.5	0	0.206	1	1	0.38442	1	1	8.99	2
172055045	-	cce_4960	K.FESVIGETR.T	hypothetical protein	306	611	1	306	2	1038.14	2.7148	0	725.4	0	0.1616	3	1	-0.52692	1	1	9.7	2
172039261	-	cce_4348	R.YTEDYLRDIEEAIRLAVEFTEGMNFE.A	hypothetical protein	307	613	1	307	3	3155.44	5.3765	0	383.4	0	0.2944	1	1	-2.3737	1	1	10.93	1
172035770	-	cce_0854	-.MYEDFNYITDDTFLK.N	hypothetical protein	308	615	1	308	2	1916.1	4.1836	0	918.1	0	0.4271	1	1	-0.86139	1	1	9.96	2
172035276	-	cce_0360	K.LNQLIYLFCEPCGETTPQPVTIR.S	hypothetical protein	309	617	1	309	3	2637.07	4.7089	0	1500.1	0	0.4391	1	1	1.30334	1	1	11.69	2
172038233	-	cce_3320	R.AALPALAVINLLR.S	two-component response regulator	310	619	1	310	2	1335.66	3.4641	0	1543.5	0	0.3349	1	1	-0.76356	1	1	10.13	2
172037526	recF	cce_2613	K.SNLLEAVELLATLK.S	recombination protein F	311	621	1	311	2	1514.79	3.9887	0	1481	0	0.4334	1	1	0.54194	1	1	10.21	2
172036380	-	cce_1465	K.LNNVLQGFVQYLTEGFAR.I	hypothetical protein	312	623	1	312	2	2070.34	5.6176	0	1950.6	0	0.6461	1	1	0.6543	1	1	10.28	2
172037671	nadD	cce_2758	R.IAMLQLLIDNIDPPPHNIYLSK.K	nicotinic acid mononucleotide adenylyltransferase	313	625	1	313	3	2519.99	3.5321	0	684.8	0	0.2292	4	1	-0.16179	1	1	11.01	2
172038819	-	cce_3906	K.ISAIDTLQLPGMDVQR.F	hypothetical protein	314	627	1	314	2	1758.03	2.8485	0	66.7	0	0.2116	185	1	2.44131	1	1	9.97	2
172036191	-	cce_1276	K.KIGELKK.I	hypothetical protein	315	629	1	315	1	816.024	2.3195	0	166.6	0	0.1072	4	1	0.44593	1	1	10	2
172039580	-	cce_4667	R.ISSHTVPGTLAEVGGR.F	hypothetical protein	316	631	1	316	2	1581.76	3.0142	0	564.9	0	0.2948	1	1	0.21056	1	1	11.4	2
172037619	xisI2	cce_2706	K.LGVPKEDIVLAFHEPLLR.E	fdxN element excision controlling factor protein	317	633	1	317	3	2047.43	3.8019	0	791.5	0	0.4337	1	1	-1.90608	1	1	11.51	2
172037156	-	cce_2241	K.KGQLVTPDNR.L	hypothetical protein	318	635	1	318	2	1128.26	3.4749	0	960.9	0	0.2602	1	1	-0.83901	1	1	11.12	2
172035359	-	cce_0443	R.GKPLQLLEAIR.V	hypothetical protein	319	637	1	319	2	1238.5	3.1464	0	934.7	0	0.4273	1	1	-0.11337	1	1	10.52	2
172036508	-	cce_1593	R.IYLIHIR.D	hypothetical protein	320	639	1	320	2	928.156	2.7326	0	706.8	0	0.2026	5	1	-0.23404	1	1	9.67	2
172039161	-	cce_4248	K.RQTVVNATKSYINNNDKKAVLESAYK.G	hypothetical protein	321	641	1	321	3	2956.3	3.4281	0	367.3	0	0.1917	23	1	1.0543	1	1	10.59	2
172037969	-	cce_3056	K.TYQNGIQALHEISLTIDCGIFGLLGPNGAGK.S	ATP-binding protein of ABC transporter	322	643	1	322	3	3202.63	3.2508	0	347.2	0	0.1399	27	1	-1.60716	1	1	11.62	2
172035765	-	cce_0849	R.QTLGIEK.L	hypothetical protein	323	645	1	323	1	788.912	1.7988	0.0132	110	0	0.1437	5	2	0.4002	0.987	1	9.85	2
172035494	-	cce_0578	R.DRRVGFLFQNYALFPHLTVAQNIAFGLPKGLSSVAIR.Q	putative molybdate ABC transporter, permease protein	324	647	1	324	3	4118.78	4.1877	0	134.6	0	0.1109	105	1	2.31999	1	1	12.14	2
172036922	-	cce_2007	R.RQLVRVSLSNPPEK.L	hypothetical protein	325	649	1	325	2	1623.88	2.4589	0.0543	148.4	0	0.1552	32	2	-0.15705	0.946	1	9.87	2
172037472	phnE	cce_2559	R.SLINIIILLIIIIISFAVVGLLDGK.R	phosphonate ABC transporter, permease protein	326	651	1	326	3	2665.38	3.206	0	281.1	0	0.1186	49	1	-2.34458	1	1	10.6	2
172039561	-	cce_4648	K.EAFVSEEVSVKKEVDR.D	hypothetical protein	327	653	1	327	2	1852.04	3.4898	0	649.5	0	0.1981	1	1	2.56832	1	1	10.1	2
172037047	-	cce_2132	-.MDMTRVAINGLGR.I	glyceraldehyde-3-phosphate dehydrogenase, type I	328	655	1	328	2	1434.71	2.6103	0	409.7	0	0.1856	4	1	1.05714	1	1	9.96	2
172038985	-	cce_4072	K.TIQNIIDNFPNI.-	hypothetical protein	329	657	1	329	2	1402.58	3.8814	0	1282.2	0	0.2592	1	1	0.26024	1	1	9.47	2
172037686	-	cce_2773	K.NNQGLFEDIF.-	hypothetical protein	330	659	1	330	2	1197.28	3.218	0	1076.8	0	0.3766	1	1	0.46642	1	1	10.41	2
172039262	-	cce_4349	K.IGEQILSEVIYL.-	hypothetical protein	331	661	1	331	2	1377.61	2.662	0	612.2	0	0.155	1	1	-0.45141	1	1	10.1	2
172035343	-	cce_0427	K.ELTTTEEAVKGVYDAKSYYK.I	oxygenase	332	663	1	332	3	2296.52	3.2035	0	981.5	0	0.1166	1	1	1.66323	1	1	10.03	2
172034870	-	cce_5266	K.ALPDLQLEPLVEEEGNADH.-	hypothetical protein	333	665	1	333	2	2090.23	3.7482	0	475.2	0	0.3696	1	1	-0.37582	1	1	10.83	2
172034844	-	cce_5241	K.EDALVVLLSSGGGSGISTHAYIFESQSRK.I	hypothetical protein	334	667	1	334	2	3010.3	2.7219	0	167.7	0	0.2748	1	1	0.4046	1	1	9.94	2
172038051	-	cce_3138	R.GRDPGYDNSNNSSGGSDAAAIVGGALVVGAIAAAIAGGSNNNSSDGR.T	hypothetical protein	335	669	1	335	3	4306.45	6.0217	0	1043.5	0	0.4805	1	1	0.23901	1	1	13.35	2
172037887	-	cce_2974	K.AQLSQEQLSR.L	hypothetical protein	336	671	1	336	2	1160.26	3.0048	0	954.4	0	0.2293	1	1	-1.06415	1	1	9.76	2
172055111	-	cce_5026	K.VGTRGTEDPYETPDTPEK.V	hypothetical protein	337	673	1	337	2	1993.07	2.7821	0	131.5	0	0.1452	189	1	-2.45563	1	1	9.73	2
172039223	-	cce_4310	R.EKYWVNEETVQR.I	hypothetical protein	338	675	1	338	1	1581.71	1.7116	0	86.1	0	0.2254	8	1	-0.18312	1	1	10.03	2
172054982	-	cce_4897	K.QTLSQQEMLLMR.S	hypothetical protein	339	677	1	339	2	1478.76	2.9615	0	783.5	0	0.1564	3	1	-1.39331	1	1	9.66	2
172036938	-	cce_2023	R.FVLTKSLTDLGR.A	hypothetical protein	340	679	1	340	2	1350.59	2.4173	0	346.8	0	0.166	58	1	-1.0024	1	1	10.11	2
172037601	-	cce_2688	K.NRPDLTLEQLIK.I	hypothetical protein	341	681	1	341	2	1440.67	3.34	0	1142.2	0	0.2795	2	1	0.56615	1	1	10.72	2
172035496	vapB	cce_0580	K.TPLPSEDFMEQRIDFPPQTREELF.-	putative virulence associated protein B	342	683	1	342	3	2924.23	3.2741	0	464.7	0	0.1968	2	1	-2.32033	1	1	12.07	2
172035014	-	cce_0097	-.MEKPFQSALSAIILAGGK.S	molybdopterin-guanine dinucleotide biosynthesis protein A	343	685	1	343	2	1862.23	3.1033	0	757.1	0	0.1666	1	1	-2.30174	1	1	10.77	2
172038954	truA	cce_4041	R.TVQEDIETSIAQVLGYHVPIHGAGR.T	tRNA pseudouridine synthase A	344	687	1	344	3	2691.98	4.184	0	1037.3	0	0.2702	1	1	0.84117	1	1	10.49	2
172036406	-	cce_1491	K.TTLLNHILTQQDGLK.A	hypothetical protein	345	689	1	345	2	1695.94	3.8683	0.0591	1530	0	0.4472	2	2	0.87271	0.941	1	9.78	2
172038689	-	cce_3776	R.SQITIKDVLEEIEEREGSIKPGDSAVR.E	hypothetical protein	346	691	1	346	3	3000.31	5.1431	0	1572.8	0	0.4261	1	1	1.30702	1	1	12.68	2
172054940	-	cce_4854	R.NDGKLAYYSLRDKR.I	ArsR family transcriptional regulator	347	693	1	347	2	1699.89	2.5131	0	154.3	0	0.1503	233	1	1.74414	1	1	9.92	2
172038027	-	cce_3114	K.HLLSDRNNQEAWEIFFEK.L	hypothetical protein	348	695	1	348	2	2277.48	3.777	0	1229.5	0	0.3602	1	1	-0.46784	1	1	10.5	2
172036536	-	cce_1621	R.VPANSSIHLNR.L	hypothetical protein	349	697	1	349	2	1208.35	3.8751	0	1149.3	0	0.5216	1	1	0.51734	1	1	9.82	2
172037921	-	cce_3008	K.IIAHHQDMSLEALLK.F	hypothetical protein	350	699	1	350	2	1720.03	3.251	0	937.4	0	0.1577	1	1	-0.37009	1	1	10.34	2
172038197	-	cce_3284	K.RSGKPCIR.G	hypothetical protein	351	701	1	351	1	917.115	1.6189	0	228.3	0	0.1169	47	1	0.73808	1	1	9.52	2
172036870	-	cce_1955	K.IITIKHPIMAGQENIVK.Q	hypothetical protein	352	703	1	352	2	1906.33	3.5268	0	397.8	0	0.2952	1	1	1.00941	1	1	11.5	2
172039574	-	cce_4661	K.SLTLKEFLALPETKPVKEYINGK.I	hypothetical protein	353	705	1	353	3	2620.08	4.8617	0	1108.7	0	0.3884	1	1	0.26505	1	1	11.87	2
172055221	-	cce_5136	K.KAKVIIR.K	hypothetical protein	354	707	1	354	2	828.081	2.4919	0	664.3	0	0.1317	1	1	-0.12093	1	1	10.01	2
172055299	-	cce_5214	R.KGPCAVNVR.T	putative cold shock protein, DNA-binding	355	709	1	355	2	944.137	2.7181	0	684.1	0	0.2287	1	1	0.3743	1	1	9.95	2
172035105	-	cce_0188	R.YHEEVTQKK.T	transposase	356	711	1	356	2	1162.28	2.5656	0	589.2	12	0.1179	1	1	0.34821	1	1	10.19	2
172036857	-	cce_1942	R.VHVPTDRDTGRPR.G	RNA-binding protein	357	713	1	357	2	1506.65	2.6174	0	254.8	0	0.3028	1	1	0.481	1	1	10.05	2
172037460	-	cce_2547	K.RFFSQKEYQQIR.G	4'-phosphopantetheinyl transferase	358	715	1	358	2	1630.83	3.7626	0	558.3	0	0.3806	1	1	0.2805	1	1	10.06	2
172037514	-	cce_2601	K.RPLTNKINLVR.P	putative cell cycle control PP-loop ATPase MesJ/YaeO	359	717	1	359	2	1324.6	2.7769	0	184	0	0.2062	11	1	-2.05625	1	1	9.9	1
172055197	-	cce_5112	K.LKMITISFRLPK.Q	hypothetical protein	360	719	1	360	2	1447.86	2.5891	0.0105	463.4	0	0.1697	2	2	1.3442	0.989	1	10.93	2
172037164	-	cce_2249	R.RPHSAIDYNNR.G	hypothetical protein	361	721	1	361	2	1343.43	2.9251	0	572.5	0	0.3879	1	1	0.36421	1	1	9.76	2
172036315	-	cce_1400	K.FLGNIATFDGPDPSGLR.Y	hypothetical protein	362	723	1	362	2	1777.96	3.0283	0	186.1	0	0.2053	49	1	-2.55387	1	1	10	2
172035472	-	cce_0556	R.YHNLVSNLKGK.Q	4Fe-4S ferredoxin	363	725	1	363	2	1273.47	2.4687	0	418.9	0	0.1331	3	1	0.86793	1	1	10.29	2
172039330	-	cce_4417	K.NKPDAAFYVPGHKR.G	lysine decarboxylase	364	727	1	364	2	1600.81	3.4241	0	1001.8	0	0.4731	1	1	0.4284	1	1	12.23	2
172038130	-	cce_3217	K.AASLGSKIVK.A	hypothetical protein	365	729	1	365	2	974.18	2.4199	0	309	0	0.1475	185	1	-0.97619	1	1	9.97	2
172037219	-	cce_2304	R.NYVELLR.I	hypothetical protein	366	731	1	366	1	907.049	2.4389	0.0882	188.2	0	0.1146	3	2	-0.09021	0.912	1	9.93	2
172038728	-	cce_3815	K.VEVDWLSSIASIPK.I	hypothetical protein	367	733	1	367	2	1544.77	2.6063	0.0854	299.3	0	0.1835	13	2	2.09759	0.915	1	10.02	2
172039610	hspA1	cce_4697	R.TEFRYGKFHRVIPLPSR.V	heat shock protein Hsp20	368	735	1	368	2	2104.45	2.8168	0	167.5	0	0.1408	22	1	-1.28152	1	1	9.92	2
172055033	-	cce_4948	K.ASVKERKAYYEYFKRTANRNSEENEGRGN.-	hypothetical protein	369	737	1	369	3	3468.7	3.2904	0	169.3	0	0.1634	454	1	-0.80409	1	1	11.05	2
172037756	-	cce_2843	R.SHSAFLNGYSPEDEGLYDDY.-	hypothetical protein	370	739	1	370	2	2280.3	2.4618	0.0798	304.6	0	0.3131	1	2	1.0568	0.92	1	10.04	2
172035852	-	cce_0936	K.EYFSYFIGDTFSYLSSDRGKEIR.K	hypothetical protein	371	741	1	371	2	2782.01	2.487	0	202.2	0	0.123	21	1	-2.97573	1	1	10.48	2
172035436	-	cce_0520	K.QDPLIFVEPSPNR.Q	putative methyltransferase	372	743	1	372	2	1512.69	2.4701	0.065	326.1	0	0.1001	80	3	0.77869	0.935	1	9.92	2
172037025	-	cce_2110	K.NSVNSLKER.L	hypothetical protein	373	745	1	373	2	1047.15	2.8457	0.0097	444.5	0	0.1085	7	2	-1.65626	0.99	1	9.57	2
172039644	-	cce_4731	R.KEKILTEIQSLNPQK.I	hypothetical protein	374	747	1	374	2	1770.06	2.5115	0	152.5	0	0.1114	444	1	-2.04027	1	1	9.73	2
172054909	-	cce_4822	K.TWDEFKLSQGKLKPTCDTK.N	hypothetical protein	375	749	1	375	3	2226.54	4.03	0	1283.8	0	0.158	1	1	-0.81999	1	1	11.66	2
172038449	-	cce_3536	K.GYLFVLVLGLGLALHSLLVAYAVVIKVER.T	hypothetical protein	376	751	1	376	3	3127.84	3.3603	0	422.6	0	0.1757	2	1	-0.58911	1	1	13.03	2
172039253	-	cce_4340	R.ITQEGDIIPFKSDGVGK.L	hypothetical protein	377	753	1	377	2	1805.02	3.6814	0	502.2	0	0.2627	1	1	0.0878	1	1	11.24	2
172039023	coxA3	cce_4110	K.SDPLVSNLEGVLGHHE.-	cytochrome c oxidase subunit I	378	755	1	378	2	1703.83	2.9544	0	429.9	0	0.1451	1	1	-1.31658	1	1	10.11	2
172035273	-	cce_0357	R.MNELLGYQDDEK.I	hypothetical protein	379	757	1	379	2	1455.57	2.4538	0	341.2	0	0.1535	20	1	2.11244	1	1	9.16	2
172035121	-	cce_0205	R.NRLPNGSYLYGSSPQPDEIGQEYMVFQVHQGEVK.G	hypothetical protein	380	759	1	380	3	3869.23	3.3743	0	164.2	0	0.1722	9	1	-0.73064	1	1	10.48	2
172037842	-	cce_2929	K.ITDSKKKILNQSQKLAEIKTKK.E	rfrA pentapeptide repeat-containing protein	381	761	1	381	3	2544.03	3.49	0	450.4	0	0.1913	22	1	0.27648	1	1	10.94	2
172038236	rhnB	cce_3323	R.AISYQISYASSQEIDRLNILNASLLAMK.R	ribonuclease HII	382	763	1	382	3	3114.56	3.3386	0	190.8	0	0.2236	3	1	0.5215	1	1	10.54	2
172037656	-	cce_2743	K.ILASIYLLKVPISHQKEK.K	putative general secretion pathway protein G	383	765	1	383	2	2081.53	2.6418	0.0585	71.7	0	0.1112	483	2	2.87895	0.941	1	9.9	2
172037521	-	cce_2608	R.WQGSDAAEEIVNLLPLGQAFVTAYR.S	hypothetical protein	384	767	1	384	3	2750.06	3.3812	0	627.5	0	0.1543	4	1	0.41509	1	1	15.36	2
172035356	bacA	cce_0440	R.LFHLMTLSSGLIFLLSSVTLAQGDTSDHAIAK.F	bacitracin resistance protein	385	769	1	385	3	3388.92	3.6786	0	465.1	0	0.1431	3	1	2.74511	1	1	11.51	2
172037208	-	cce_2293	K.IAQLANNSVSR.C	regulatory components of sensory transduction system	386	771	1	386	2	1173.3	2.5317	0	565.9	0	0.2103	2	1	1.60676	1	1	9.48	2
172055084	-	cce_4999	R.ILLESELHPQQDWETTK.K	hypothetical protein	387	773	1	387	2	2068.27	2.485	0	124.7	0	0.2026	177	1	-1.48765	1	1	10.39	2
172035216	-	cce_0300	K.KNELYELINK.H	hypothetical protein	388	775	1	388	2	1263.69	2.5911	0	496.6	0	0.1113	7	1	0.05133	1	1	9.84	2
172035724	-	cce_0808	R.FRNLEARLSELENQN.-	hypothetical protein	389	777	1	389	2	1833.98	3.0648	0	263.6	0	0.1336	6	1	-0.46568	1	1	9.81	2
172037788	-	cce_2875	R.DELIGDFELVDDDPNSMYYGQK.Y	hypothetical protein	390	779	1	390	2	2563.12	2.6103	0	318.8	0	0.1691	2	1	-2.07391	1	1	10.14	2
172036788	sigC	cce_1873	K.DEMIKANLRLVVSVAK.K	group 2 sigma-70 RNA polymerase sigma factor C	391	781	1	391	2	1786.03	2.7228	0	384.8	0	0.1202	43	1	0.05852	1	1	9.23	2
172039179	-	cce_4266	K.DTIEAVGIPHPEVELILNNGNIIDFSYGIK.K	hypothetical protein	392	783	1	392	3	3282.69	3.2702	0	205.8	0	0.1115	39	1	1.67622	1	1	11.41	2
172037682	-	cce_2769	R.VINEDKIEAGQGFGTHGHR.D	Pirin-like protein	393	785	1	393	2	2065.02	2.9114	0	405.9	0	0.3136	1	1	2.40798	1	1	9.98	2
172055062	-	cce_4977	K.KNFTQKERDR.I	hypothetical protein	394	787	1	394	2	1321.7	2.5098	0	184.5	0	0.2273	19	1	-2.60088	1	1	9.69	2
172055286	-	cce_5201	K.TGNLLKTLTGHK.N	WD repeat-containing protein	395	789	1	395	1	1283.5	1.6949	0	113.3	0	0.1174	12	1	-2.79574	1	1	9.9	2
172055166	-	cce_5081	R.TPEEDELYELLVFLVEK.F	hypothetical protein	396	791	2	396	2	2067.32	2.4545	0	100.2	0	0.1531	399	1	0.87003	1	1	9.87	2
172055153	-	cce_5068	K.NYIIQAYQSAEFTYTQTDSNDLKDTEKITKK.S	hypothetical protein	397	793	1	397	3	3658.97	3.3497	0	232	0	0.1749	8	1	-2.59408	1	1	13.82	2
172037225	-	cce_2310	K.SFGAASYFIQREEGNILIDSPR.F	hypothetical protein	398	795	1	398	2	2470.24	2.5421	0	171.7	0	0.1215	44	1	-2.85189	1	1	9.64	2
172036679	ndhC	cce_1764	K.ILRPSGGGPER.R	NADH dehydrogenase subunit A	399	797	1	399	2	1138.63	3.1084	0	474.7	0	0.226	2	1	-0.00227	1	1	10.44	2
172036124	-	cce_1209	R.IKSPYNPNNPNYIQK.E	hypothetical protein	400	799	1	400	2	1789.92	2.4929	0	228.4	0	0.2225	30	1	-2.25184	1	1	9.95	2
172035726	-	cce_0810	R.EQGTSLVFLITQNCIL.-	hypothetical protein	401	801	1	401	2	1778.94	2.5803	0	257.3	0	0.1046	5	1	0.3957	1	1	10.26	2
172035447	-	cce_0531	K.TGHIYIDFGEETESEIEDN.-	hypothetical protein	402	803	1	402	2	2199.23	2.4249	0	93	0	0.1664	72	1	-1.664	1	1	9.92	2
172038596	-	cce_3683	K.GWLSFFQPILKLGVYEDLR.S	hypothetical protein	403	805	1	403	3	2282.67	3.2026	0	476.6	0	0.114	1	1	2.41172	1	1	10.82	2
172038874	hypC	cce_3961	K.VVSISQDEPLLR.K	putative hydrogenase expression/formation protein	404	807	1	404	2	1355.75	3.1033	0	344.6	0	0.3313	1	1	0.00991	1	1	10.35	2
172055130	-	cce_5045	R.DNFFFETGFSHENKR.A	hypothetical protein	405	809	1	405	2	1874.85	2.6144	0	300.4	0	0.2303	1	1	-1.65836	1	1	10.19	2
172038906	-	cce_3993	R.IYNKQLLTASLRTK.H	C-5 cytosine-specific DNA methylase	406	811	1	406	2	1648.97	3.3377	0	220.7	0	0.1212	35	1	-1.88753	1	1	9.94	2
172039428	-	cce_4515	K.YQQRLNNIVLLNSAREQIDEAMYLYKNSSLSIEKLETTKK.E	hypothetical protein	407	813	1	407	3	4747.39	3.4644	0	211.3	0	0.1057	1	1	2.45469	1	1	10.83	2
172036621	-	cce_1706	K.QFNQWATENKK.L	putative addiction module toxin, Txe/YoeB	408	815	1	408	2	1393.69	2.5543	0	1150.3	0	0.1033	1	1	-0.05281	1	1	10	2
172037034	-	cce_2119	K.GNRDQLVKER.-	hypothetical protein	409	817	1	409	2	1214.66	2.6165	0.0879	313.4	0	0.1345	5	2	-2.00799	0.912	1	9.88	2
172037155	hofG	cce_2240	K.NYSGGIR.Y	general secretion pathway protein G	410	819	1	410	1	766.825	2.0903	0	334.8	0	0.2069	1	1	-0.66482	1	1	9.82	2
172038280	-	cce_3367	K.VIDIGTLIK.S	hypothetical protein	411	821	1	411	2	971.614	2.7751	0	483.7	0	0.2099	2	1	0.00102	1	1	9.14	2
172037956	-	cce_3043	R.EQGAEGAEGDQVNR.K	putative thioester reductase	412	823	1	412	2	1459.64	2.408	0	354.7	0	0.1198	2	1	-1.24221	1	1	9.57	2
172039432	-	cce_4519	K.ALHETFPTLPIYASHVTK.Q	hypothetical protein	413	825	1	413	3	2025.08	4.1512	0	1222.6	0	0.3829	1	1	0.03639	1	1	10.77	2
172036746	-	cce_1831	R.VGELSPEVR.Q	hypothetical protein	414	827	1	414	2	985.531	2.4984	0	429.7	0	0.1141	2	1	-1.97071	1	1	10	2
172037720	-	cce_2807	K.LTVNCEEREQK.K	hypothetical protein	415	829	1	415	1	1349.5	1.7891	0	115.3	0	0.1071	17	1	1.27224	1	1	9.97	2
172038646	-	cce_3733	K.TLEQLGALVPMFVWK.G	hypothetical protein	416	831	1	416	2	1731.95	2.7946	0	381.5	0	0.1873	1	1	-2.68477	1	1	10.32	2
172035696	-	cce_0780	R.ATPGDPADAILGNR.A	permease protein of oligopeptide ABC transporter	417	833	1	417	1	1367.69	1.7492	0	68.9	0	0.1405	172	1	1.41137	1	1	10	2
172036614	-	cce_1699	K.AQALGFSLEEIKRILDVR.D	MerR family transcriptional regulator	418	835	1	418	2	2058.17	3.1126	0	208	0	0.1286	3	1	-2.4374	1	1	10.1	2
172037718	-	cce_2805	K.AEGVGKK.G	hypothetical protein	419	837	1	419	1	688.399	1.6007	0.0439	186.3	0	0.11	90	2	0.03682	0.956	1	9.81	2
172039354	psbN	cce_4441	Y.TAFGPPSAQLSDPFEDHED.-	photosystem II protein	420	839	1	420	2	2059.89	5.1789	0	1070.9	0	0.5566	1	1	-0.00304	1	1	11.86	0
172037947	-	cce_3034	R.LYRTGDLVR.Y	peptide synthetase	421	841	1	421	2	1092.62	2.4056	0	671.2	0	0.1344	1	1	-1.04298	1	1	9.82	2
172035512	-	cce_0596	R.KEAGEAVGQVNDGGIDGIIK.E	mrr restriction system protein	422	843	1	422	2	1971.16	2.5354	0	111.7	0	0.1321	361	1	-1.82679	1	1	10.02	2
172038202	-	cce_3289	R.AGSTEFVGNDR.Q	hypothetical protein	423	845	1	423	2	1152.53	3.2222	0	735.9	0	0.3171	1	1	0.00799	1	1	10.81	2
172037500	-	cce_2587	K.LPTPAEWVTVRRERVKDAVNTIWWLCKEPHPKANNR.N	DNA methylase N-4/N-6	424	847	1	424	3	4310.29	3.3451	0	233.9	0	0.1479	2	1	-2.48601	1	1	12.14	2
172038285	aroH	cce_3372	R.VLIHVNTSKPQK.E	chorismate mutase	425	849	1	425	2	1363.81	2.8966	0	884	0	0.3179	1	1	-0.00339	1	1	11.06	2
172037787	-	cce_2874	R.NMNSDIIAPIIPIMTR.G	hypothetical protein	426	851	1	426	2	1798.96	2.5748	0	107.1	0	0.1318	446	1	0.15139	1	1	9.85	2
172038558	-	cce_3645	K.KPILDNQENQALSFK.I	putative peptidase C14, caspase catalytic	427	853	1	427	2	1744.92	2.7175	0.0142	164.3	0	0.1324	55	2	-2.62218	0.986	1	9.84	2
172036767	-	cce_1852	K.IIMITKSDK.I	polysaccharide deacetylase	428	855	1	428	1	1048.61	1.723	0	171.1	0	0.1342	5	1	-2.18391	1	1	9.95	2
172039505	-	cce_4592	-.MNHSTKFKHDLENLTQK.T	hypothetical protein	429	857	1	429	2	2072.33	2.9905	0.0842	589.5	0	0.1096	5	4	-1.3449	0.916	1	10.52	2
172037089	-	cce_2174	R.IVAVTFSRDGQRLVSGSIDETLQVWDWQNQR.L	WD-40 repeat-containing serine/threonine protein kinase	430	859	1	430	3	3605.96	3.2505	0	139.9	0	0.2102	24	1	2.83477	1	1	10.43	2
172035138	-	cce_0222	K.KMIEKMTSKMDNK.G	putative glucose 1-dehydrogenase	431	861	1	431	2	1583.8	2.8722	0.0455	665.1	0	0.1461	1	2	-1.01662	0.955	1	9.93	2
172037430	-	cce_2517	K.AGEFIVMAEVPDNR.S	hypothetical protein	432	863	1	432	2	1547.75	2.6083	0.0153	414.3	0	0.1141	8	2	0.99842	0.985	1	9.97	2
172036036	aspC2	cce_1121	K.SVQGIHSLIEQIVTK.L	aspartate aminotransferase	433	865	1	433	2	1651.94	2.4564	0	197.6	0	0.2237	8	1	1.33575	1	1	9.95	2
172038295	-	cce_3382	R.GSYWLSEMEKDGLLK.I	poly(A) polymerase/tRNA nucleotidyltransferase family protein	434	867	1	434	2	1757	2.9138	0	155.6	0	0.2522	51	1	1.92564	1	1	9.95	2
172038577	-	cce_3664	R.LIIHHLLK.W	hypothetical protein	435	869	1	435	2	986.651	2.6513	0	424.8	0	0.1967	1	1	-0.00126	1	1	10.03	2
172038895	-	cce_3982	R.FESEHPNVRVDVQTGGSSR.G	putative periplasmic phosphate-binding protein of phosphate ABC transporter	436	871	1	436	2	2101.01	2.5475	0	376.8	0	0.242	1	1	-0.39828	1	1	9.26	2
172037833	-	cce_2920	R.FELIYQNSLKYTK.R	hypothetical protein	437	873	1	437	2	1646.88	2.4674	0	615.7	0	0.2547	1	1	-1.96917	1	1	9.71	2
172037516	-	cce_2603	K.VRSGNITITREDNGTIEIDTGKVR.I	hypothetical protein	438	875	1	438	3	2644.4	3.2064	0	666.2	0	0.1102	2	1	-2.02472	1	1	11.6	2
172037109	-	cce_2194	R.ELYFRIQEEEQDFAEVAR.C	hypothetical protein	439	877	1	439	3	2272.09	3.47	0.0665	431.9	0	0.1482	24	2	-0.13295	0.933	1	11.13	2
172035630	-	cce_0714	R.FQLTSEISGVISMDK.V	hypothetical protein	440	879	1	440	2	1654.84	2.402	0	222.4	0	0.1709	16	1	-2.76335	1	1	9.81	2
172055270	-	cce_5185	T.SLDPLAENFDFEGWAKIVKKQMITSLNHSFSSSLSKHPNDEF.-	hypothetical protein	441	881	1	441	4	4794.35	4.2789	0	802.2	0	0.1109	1	1	1.27083	1	0	11.42	0
172038175	-	cce_3262	R.LSSDSSSIVESVKENSGVTPMK.L	hypothetical protein	442	883	1	442	2	2281.12	2.468	0.0203	284.2	0	0.1057	21	2	1.72278	0.98	1	9.49	2
172038475	-	cce_3562	R.TDFSEAYVK.T	rfrA pentapeptide repeat-containing protein	443	885	1	443	1	1060.14	1.7286	0	184.5	0	0.1486	1	1	-2.16648	1	1	10.01	2
172037052	recQ	cce_2137	K.SICFQLPALLK.K	ATP-dependent DNA helicase	444	887	1	444	2	1232.71	2.4415	0	385.5	0	0.1668	14	1	-1.51386	1	1	11.03	2
172035894	-	cce_0978	R.FNSIYPERGAIEIK.G	hypothetical protein	445	889	1	445	2	1636.87	4.3743	0	616.7	0	0.18	3	1	-2.05367	1	1	8.26	2
172037624	-	cce_2711	K.NGELLCQKKEKAIENLK.S	hypothetical protein	446	891	1	446	2	1958.07	2.4518	0	107.5	0	0.2239	66	1	-0.59708	1	1	9.91	2
172036177	-	cce_1262	R.QTQIDLFNTAGK.K	putative Tn7-like transposition protein D	447	893	1	447	2	1335.69	2.7176	0	420.5	0	0.163	1	1	0.11031	1	1	10.06	2
172037857	-	cce_2944	K.EDFRSNNNGHNTSVNGKK.T	acriflavin resistance protein	448	895	1	448	2	2017.94	2.5493	0	424	0	0.1804	1	1	-0.04955	1	1	9.52	2
172039216	-	cce_4303	R.IIPVIFALAQIRLTR.T	hypothetical protein	449	897	1	449	2	1724.09	2.7774	0	239.4	0	0.139	310	1	-2.86248	1	1	10.43	2
172035119	-	cce_0203	K.NAWEETFNKDPIDLR.P	hypothetical protein	450	899	1	450	2	1847.89	2.6087	0	932	0	0.1792	1	1	-1.07275	1	1	10.03	1
172054918	-	cce_4831	K.ELETHTVVGLDIETTGLDPHTSEISLIQIAAPNRPVILIEFR.G	DNA polymerase I-like protein	451	901	1	451	3	4637.48	3.4916	0	203.8	0	0.2511	2	1	1.1725	1	1	12.42	2
172038511	-	cce_3598	K.LLLGLVQR.N	hypothetical protein	452	903	1	452	1	911.604	1.9696	0	285.6	0	0.1897	26	1	-2.14834	1	1	10.05	2
172054988	-	cce_4903	K.FYLGAILIVFAGVLVLKNQLPDTDR.S	hypothetical protein	453	905	1	453	3	2775.58	3.6992	0.0493	598.8	0	0.1082	3	2	-1.65325	0.951	1	12.45	2
172055039	-	cce_4954	K.RFLLGIWIEYPEIK.S	hypothetical protein	454	907	1	454	2	1777	2.4712	0	185.4	0	0.1163	50	1	-2.3133	1	1	9.95	2
172035985	-	cce_1069	R.TLLEDLGTICLNTVECTLESGKYVFDKITR.P	hypothetical protein	455	909	1	455	3	3374.72	3.3048	0	281.1	0	0.1121	14	1	-1.03879	1	1	10.45	1
172035153	-	cce_0237	R.KRVSGRK.T	hypothetical protein	456	911	1	456	1	831.002	1.7089	0	254	0	0.1783	2	1	0.53892	1	1	9.9	2
172036256	psaD	cce_1341	K.NGKIDR.Q	photosystem I reaction center subunit II	457	913	1	457	1	702.783	1.7242	0	80.4	6	0.1532	45	1	-0.60737	1	1	9.96	2
172036757	-	cce_1842	R.ALEAVLDETAIMPGAYVLEISSPGISR.Y	hypothetical protein	458	915	1	458	2	2804.21	2.8731	0	64.2	0	0.2874	54	1	1.27791	1	1	10.09	2
172039634	-	cce_4721	R.QTSRADNITK.N	WD40-like beta-propeller protein	459	917	1	459	2	1133.59	2.6591	0	516.6	0	0.2002	28	1	0.99017	1	1	9.72	2
172037129	-	cce_2214	K.LGFTEFAEAWNGR.L	putative CAB/ELIP/HLIP family protein	460	919	1	460	2	1497.71	4.2911	0	1218.7	0	0.4899	1	1	0.0021	1	1	11.21	2
172034887	-	cce_5282	R.ITETVAHLEANGELPQKVVERRQAIIKIAKEKYGTGFSNR.T	hypothetical protein	461	921	1	461	3	4497.12	3.5758	0.0567	123.8	0	0.1034	451	2	2.25456	0.943	1	14.38	2
172035075	-	cce_0158	R.VLETSHPPTYYFPAEDVKLEHLIETSK.T	hypothetical protein	462	923	1	462	3	3143.59	6.1007	0	601.7	0	0.4126	1	1	-1.02344	1	1	10.99	2
172054915	-	cce_4828	R.EGLLNNYAVEPEMYIEVPGDLRTLEEQRAK.K	hypothetical protein	463	925	1	463	3	3478.87	3.2088	0	263.1	0	0.1031	10	1	-1.40176	1	1	11.02	2
172038561	-	cce_3648	K.ELDDILTNDSEPSTKSDPAINTNTVFSSAQTFNQFK.T	hypothetical protein	464	927	1	464	3	3974.88	3.2238	0	173.4	0	0.1723	21	1	-0.19721	1	1	11.94	2
172055208	-	cce_5123	R.NRSFEQVIADGSLSLLSHHLQK.G	hypothetical protein	465	929	1	465	2	2479.31	2.6199	0.0337	399	0	0.1298	1	2	-1.9728	0.966	1	10.03	2
172036643	-	cce_1728	K.QWFTDTQNNGWDGIEHDYYKSVTKGHH.R	transposase	466	931	1	466	3	3265.41	5.2689	0	659.1	6	0.3622	4	1	-1.55409	1	1	13.6	1
172036844	-	cce_1929	K.IVMRIGKISEEQVMK.N	hypothetical protein	467	933	1	467	2	1760.98	2.4893	0	119.3	0	0.1107	129	1	-2.32488	1	1	10.07	2
172055238	-	cce_5153	K.ERLEVVSHEYDQR.L	ParA family chromosome partitioning ATPase	468	935	1	468	2	1660.77	2.4279	0	170.3	0	0.1248	9	1	-0.21436	1	1	9.62	2
172035101	-	cce_0184	K.KQLLSGLNKSK.Y	transposase	469	937	1	469	2	1216.46	2.4604	0.0896	659	3	0.2114	3	2	1.07882	0.91	1	9.67	2
172038816	-	cce_3903	K.AWTAHQTILKLR.Q	hypothetical protein	470	939	1	470	2	1438.7	2.483	0	197.3	0	0.1778	82	1	-1.03769	1	1	9.92	2
172055055	-	cce_4970	K.KAWKAAKALGLPYK.N	hypothetical protein	471	941	1	471	2	1544.93	2.7653	0	209.4	0	0.1013	106	1	0.17115	1	1	10.13	2
172036434	-	cce_1519	R.TVRTVKVPLYDEDKNPEYLVCITEDITQEKK.A	two-component sensor histidine kinase	472	943	1	472	3	3669.16	3.9063	0	234.1	0	0.2162	3	1	0.95316	1	1	11.91	2
172037987	-	cce_3074	R.EAEIIDPQHR.L	polyketide synthase type I	473	945	1	473	2	1207.61	3.1669	0	930	0	0.1472	5	1	-2.11342	1	1	9.34	2
172055129	-	cce_5044	K.LEFAQREARQVQTLLGGTILLNDGFSAESLK.T	hypothetical protein	474	947	1	474	3	3404.82	3.4207	0.0199	210.8	0	0.1102	34	2	0.06824	0.98	1	11.54	2
172039016	-	cce_4103	R.ARTILWTAGMKASPLANILAERAEAK.L	FAD-dependent pyridine nucleotide-disulphide oxidoreductase	475	949	1	475	3	2782.54	3.2025	0	274.1	0	0.1304	11	1	-2.60237	1	1	12.67	2
172037324	-	cce_2410	K.VGIDQVVAGELDILIGPVSITAER.F	extracellular solute-binding protein	476	951	1	476	2	2465.83	3.1006	0	209	0	0.2789	2	1	-0.07792	1	1	9.85	2
172038218	-	cce_3305	R.LRNNVYEIIEDNR.S	hypothetical protein	477	953	1	477	2	1648.8	2.4965	0.0485	149	0	0.122	130	2	0.97699	0.951	1	9.78	2
172036883	-	cce_1968	R.KKVKKDFK.P	hypothetical protein	478	955	1	478	1	1020.66	1.7881	0.0507	175.3	0	0.1099	47	2	0.1231	0.949	1	10.91	1
172055283	-	cce_5198	R.TLAVGDIHGCTTAFDQLLEAIDLRPEDK.L	serine/threonine protein phosphatase	479	957	1	479	3	3043.4	3.5267	0	563.7	0	0.1649	2	1	-2.223	1	1	12.48	2
172039286	-	cce_4373	D.ENLSPKLPTILAVHFPNSIKEQINRFNNHPSESILIIS.-	hypothetical protein	480	959	1	480	4	4310.33	2.7173	0	286	0	0.1052	20	1	-0.97143	1	0	10.86	0
172036080	pstA2	cce_1165	K.NLVNDISR.R	phosphate ABC transporter, permease protein	481	961	1	481	2	930.5	2.5174	0.0957	675.6	0	0.1346	8	2	0.95883	0.904	1	9.42	2
172036902	-	cce_1987	R.DTFGVTDKDILDAIR.N	CHP488-containing protein	482	963	1	482	2	1678.86	2.5695	0	323.4	0	0.2741	4	1	-2.76536	1	1	10.56	2
172036846	-	cce_1931	R.PFTPIFK.G	hypothetical protein	483	965	1	483	1	849.487	1.793	0.0413	278.7	0	0.126	160	2	-0.0031	0.959	1	9.28	1
172039658	-	cce_4745	K.HPIYKWDLSR.Y	putative site-specific DNA-methyltransferase	484	967	1	484	2	1314.7	2.5691	0	472.4	0	0.1535	6	1	1.04933	1	1	10.18	2
172034868	-	cce_5264	R.KIGNSIGTTFPK.E	hypothetical protein	485	969	1	485	2	1262.71	2.4898	0	283.3	0	0.227	1	1	1.01231	1	1	10.23	2
172035488	-	cce_0572	K.KNHRTVKLSCLK.P	hypothetical protein	486	971	1	486	2	1426.83	2.7681	0	262	0	0.1026	47	1	-0.05289	1	1	9.78	1
172038709	-	cce_3796	R.SLKPSLLEKIATR.D	AraC family transcriptional regulator	487	973	1	487	2	1455.89	3.0455	0	375.3	0	0.1821	7	1	0.10534	1	1	9.55	2
172038796	mazG	cce_3883	R.WYGLDASEALSGTNK.R	nucleoside triphosphate pyrophosphohydrolase	488	975	1	488	2	1611.76	2.7244	0	516.4	0	0.1288	30	1	-1.13407	1	1	9.59	2
172055126	-	cce_5041	K.EQRLQLGLSLEQVANLSGLDLGYLSR.L	hypothetical protein	489	977	1	489	3	2872.55	3.2368	0	491.3	0	0.1427	13	1	0.1337	1	1	14.89	2
172036327	-	cce_1412	K.PFRPKEVLRK.S	two-component response regulator	490	979	1	490	2	1269.78	2.9302	0	381.7	0	0.142	44	1	-0.974	1	1	9.78	1
172038163	-	cce_3250	R.AGETPMVYWNGQAIK.W	hypothetical protein	491	981	1	491	2	1664.81	2.9466	0	347.1	0	0.103	78	1	-1.1309	1	1	9.74	2
172034821	-	cce_5218	R.LALWLHLVNSLLRGEK.P	hypothetical protein	492	983	1	492	2	1862.1	2.8425	0	565.3	1	0.1307	3	1	-1.89594	1	1	10.08	1
172055106	-	cce_5021	K.NAFPINNNQLENWEVV.A	hypothetical protein	493	985	1	493	2	1900.92	4.5612	0	1137.1	0	0.2099	1	1	0.8788	1	1	8.22	1
172036865	-	cce_1950	K.IHDTRKDWHFK.L	transposase	494	987	1	494	2	1482.76	2.4197	0	316.3	0	0.2176	5	1	-1.06794	1	1	9.59	2
172035871	-	cce_0955	K.HRPIQPEWVQSILEQTQK.A	hypothetical protein	495	989	1	495	2	2217.18	3.0939	0.0721	268.9	0	0.1296	1	4	-1.01452	0.928	1	9.53	2
172038671	-	cce_3758	R.TATIPKTSSGKIQRYR.C	AMP-dependent synthetase and ligase	496	991	1	496	2	1807.02	2.6241	0.0036	346.7	0	0.1051	12	2	-1.01154	0.996	1	9.31	2
172036761	-	cce_1846	K.CTSRELEKAAINR.F	hypothetical protein	497	993	1	497	2	1490.77	2.5561	0	549.9	0	0.1318	3	1	-1.04661	1	1	10.03	2
172039477	-	cce_4564	K.QETLDKVNKAIERLLK.T	hypothetical protein	498	995	1	498	2	1898.11	2.6793	0	460.7	0	0.1069	5	1	1.00194	1	1	9.93	2
172037653	-	cce_2740	K.TGIDTTDIR.P	hypothetical protein	499	997	1	499	2	991.505	2.7824	0	223.1	0	0.1909	69	1	-1.08953	1	1	11.55	1
172036019	-	cce_1104	K.RPPDKDIR.E	hypothetical protein	500	999	1	500	1	996.558	1.7759	0	131.9	0	0.162	41	1	-0.0645	1	1	10.09	2
172036492	-	cce_1577	-.MRVYLKDDILYINQEDLPTYKK.G	hypothetical protein	501	1001	1	501	3	2758.45	3.2079	0	314.6	0	0.1384	338	1	0.01141	1	1	10.97	2
172038803	-	cce_3890	K.ILIIDPDKTER.L	two-component response regulator	502	1003	1	502	2	1312.75	2.9006	0	440.4	0	0.1683	2	1	1.09909	1	1	7.63	2
172035740	-	cce_0824	K.SELGWADFRVTHYEQIQK.W	transposase	503	1005	1	503	2	2207.09	2.5081	0	151.2	0	0.1229	155	1	2.04299	1	1	8.68	2
172035801	pstC1	cce_0885	R.RQTGVGFR.S	phosphate ABC transporter, permease protein	504	1007	1	504	2	920.506	2.5822	0	325.5	0	0.1843	5	1	-1.00093	1	1	9.9	2
172037874	znuC	cce_2961	K.VLKEENNQ.-	zinc ABC transporter, periplasmic binding protein	505	1009	1	505	2	973.495	3.3424	0	723.3	0	0.1038	2	1	-0.00289	1	1	9.79	2
172036244	-	cce_1329	K.CLIYEQR.P	hypothetical protein	506	1011	1	506	1	924.461	1.6439	0.018	202.8	0	0.1366	19	2	0.01313	0.982	1	10.17	1
172037600	matE1	cce_2687	R.SGTNAITAQAVGR.N	DNA-damage-inducible/multi anti extrusion protein	507	1013	1	507	2	1245.65	2.7119	0	310.1	0	0.1334	14	1	0.14417	1	1	9.72	2
172035381	-	cce_0465	K.ASISSLWNR.I	hypothetical protein	508	1015	1	508	2	1033.54	3.2309	0	1095	0	0.4047	1	1	-0.00111	1	1	10.17	2
172035832	-	cce_0916	R.ILIHVEPPNYESSNISFGSDNNNK.S	cation efflux system protein	509	1017	1	509	3	2688.29	5.8033	0	1044.6	0	0.3515	1	1	-0.00477	1	1	12.19	2
172035050	-	cce_0133	R.YTVVIDPGHGGR.D	cell wall hydrolase/autolysin family protein	510	1019	1	510	2	1270.65	3.0148	0	480.8	0	0.186	1	1	-1.17214	1	1	11.33	2
172038639	-	cce_3726	R.NTDINHSIIIETVDYYDSGGKK.V	hypothetical protein	511	1021	1	511	3	2482.21	5.1427	0	1163.8	0	0.3581	1	1	-0.00434	1	1	11.58	2
172035885	-	cce_0969	R.LINLAQSAAHSLIDIK.N	two-component sensor histidine kinase	512	1023	1	512	2	1706.98	4.631	0	1310.9	0	0.4285	1	1	0.00102	1	1	10.97	2
172054902	coxB2	cce_4815	R.SQDVLHGFYIPAFR.V	cytochrome c oxidase subunit II	513	1025	1	513	3	1649.84	3.6377	0	1042.1	0	0.3524	1	1	-1.00255	1	1	11.38	2
172037184	-	cce_2269	-.MSQIEEKLKAKTCFGTLALGENYRSLAK.L	hypothetical protein	514	1027	1	514	3	3129.64	4.2918	0	835.8	0	0.1958	1	1	-1.8855	1	1	11.55	2
172039410	-	cce_4497	K.TTTAIADTLIEK.A	inositol monophosphate family protein	515	1029	1	515	2	1276.7	3.5085	0	512	0	0.3089	4	1	0.00216	1	1	9.85	2
172036873	-	cce_1958	R.YLEQQINQR.L	hypothetical protein	516	1031	1	516	2	1191.61	3.1626	0	1338.5	0	0.2583	1	1	0.00236	1	1	8.85	2
172036830	-	cce_1915	-.MIGEQNMINLEEITIKVSPELAQVYRQAS.T	hypothetical protein	517	1033	2	517	4	3304.69	3.0832	0	604.1	0	0.1376	25	1	-0.48843	1	0	11.38	0
172037785	-	cce_2872	K.ELTHEDAPVQVK.N	hypothetical protein	518	1035	1	518	2	1365.7	2.9186	0	402.5	0	0.3637	1	1	0.00514	1	1	10.33	2
172035972	-	cce_1056	R.GIENSDYPWLILAPACNKQAGLELVAFQPGTMK.P	hypothetical protein	519	1037	1	519	3	3574.81	3.4162	0.0139	262.8	0	0.1081	9	2	1.04045	0.986	1	12.92	1
172055011	-	cce_4926	K.GTITPLAFSNIEVSVEK.L	hypothetical protein	520	1039	1	520	2	1804.97	2.7291	0	461.1	0	0.1725	2	1	1.04658	1	1	10.43	2
172055141	-	cce_5056	R.DTYGLNADLATK.H	hypothetical protein	521	1041	1	521	2	1281.63	3.4421	0	1133.7	0	0.166	4	1	-0.13688	1	1	10.28	2
172034931	-	cce_0014	K.FYTCSFTTEDHQRLCSLLQKNK.S	putative site-specific DNA-methyltransferase	522	1043	1	522	3	2662.28	3.3605	0.0399	545.4	0	0.1354	8	2	0.97122	0.96	1	13.76	2
172055162	-	cce_5077	K.RAIADHPR.K	hypothetical protein	523	1045	1	523	1	935.517	1.6256	0	54.7	0	0.2007	1	1	-0.87403	1	1	10.06	2
172039383	-	cce_4470	K.DVTDLKIEVTEVK.T	hypothetical protein	524	1047	1	524	2	1488.82	3.0962	0	947.5	0	0.2651	1	1	-2.99243	1	1	9.82	2
172035758	pntA-2	cce_0842	R.MLQMFK.K	putative nicotinamide nucleotide transhydrogenase, subunit alpha 2 (A2)	525	1049	1	525	2	797.405	2.4606	0	483.9	0	0.1009	6	1	-1.99917	1	1	9.74	2
172035185	-	cce_0269	R.LLDILDYYAQIHSPYTR.E	hypothetical protein	526	1051	1	526	2	2081.07	5.2279	0	1183	0	0.5152	1	1	-0.00698	1	1	11.48	2
172035438	-	cce_0522	K.ASGVAVQEVSQVALLSIDEFVRDELNNAAIK.F	hypothetical protein	527	1053	1	527	3	3285.73	3.8144	0	626.1	0	0.2387	1	1	-2.01549	1	1	10.64	2
172038593	-	cce_3680	K.RGYIHNASCFNTATIADLITTDGSK.L	hypothetical protein	528	1055	1	528	3	2669.3	3.3976	0	267.7	0	0.15	405	1	-2.02621	1	1	12.37	2
172054869	-	cce_4782	-.MTNTDFLKEFDDDITVSESIPYCQITNPD.N	hypothetical protein	529	1057	1	529	4	3351.49	2.7925	0	301.9	0	0.1209	25	1	0.84593	1	0	10.1	0
172038453	-	cce_3540	K.VQKRLEELSIIESEILAILHPEPRIHS.-	tRNA-(MS[2]IO[6]A)-hydroxylase	530	1059	1	530	4	3149.77	3.0667	0	661.5	0	0.1094	2	1	-0.69175	1	0	11.25	2
172037665	-	cce_2752	K.QWNDSRK.R	putative deoxyribodipyrimidine photolyase	531	1061	1	531	1	933.454	1.8932	0	209.9	0	0.1076	59	1	0.90469	1	1	9.09	2
172055050	-	cce_4965	-.MRTRLIARCVTLFGMLFLLASSALPVYANPYRAAV.R	hypothetical protein	532	1063	1	532	4	3885.12	2.9312	0.0199	314.6	0	0.1447	96	2	1.30963	0.98	0	10.75	0
172039206	-	cce_4293	R.LMDQEIQR.L	hypothetical protein	533	1065	1	533	2	1032.51	2.9614	0	770.2	0	0.151	4	1	0.00628	1	1	9.26	2
172038756	-	cce_3843	K.NIAIAFILLAASPAPPLLTK.R	hypothetical protein	534	1067	1	534	2	2034.24	3.1968	0.0294	242.6	0	0.1237	32	2	-1.83284	0.971	1	9.94	2
172034883	-	cce_5279	R.RFYAGAVERGLILANPALGIK.P	integrase/recombinase	535	1069	2	535	3	2229.29	4.08	0	747	0	0.1843	1	1	-2.36837	1	1	11.18	1
172037790	-	cce_2877	-.MTSPSNSK.T	glutaminase	536	1071	1	536	2	851.393	2.6905	0	504.8	0	0.1004	6	1	-0.14899	1	1	9.67	2
172038031	-	cce_3118	-.MSVLNILHLVGSADNEFYCDLSR.L	D-alanine--D-alanine ligase	537	1073	1	537	3	2596.25	3.2746	0	417.6	0	0.1722	10	1	2.87042	1	1	11.18	2
172035566	-	cce_0650	K.LIALPTEPLLIPVR.R	UPF YGGT-containing protein	538	1075	1	538	2	1544.98	4.3706	0	735	0	0.4436	1	1	-0.00199	1	1	11.71	2
172037694	-	cce_2781	R.TSIIPLLAVLDGR.Q	putative NnrU protein	539	1077	1	539	2	1367.83	4.1878	0	805.5	0	0.4708	1	1	0.00129	1	1	10.91	2
172055281	-	cce_5196	R.TILSDIPLIIGNLK.E	hypothetical protein	540	1079	1	540	2	1509.93	2.4423	0	562.9	0	0.2039	6	1	-0.00138	1	1	11.09	2
172039562	-	cce_4649	K.EKVGEVIVR.K	hypothetical protein	541	1081	1	541	2	1028.61	2.4727	0	535.8	0	0.1067	12	1	-1.04113	1	1	9.99	2
172038404	-	cce_3491	K.VIASSIFQERR.G	hypothetical protein	542	1083	1	542	3	1305.73	3.3412	0	837.9	0	0.1002	9	1	-2.92664	1	1	11.33	2
172038441	-	cce_3528	K.ILLQAYHQPEAVTEELIELLLKPAQDK.G	hypothetical protein	543	1085	1	543	3	3102.71	5.3202	0	1255.6	0	0.2975	1	1	-2.0069	1	1	14.5	2
172038515	-	cce_3602	K.AGSGVGLVSPAGATFTTEDINIVQDAVK.A	putative peptidase S66, LD-carboxypeptidase A	544	1087	1	544	3	2717.4	3.9342	0	706.5	0	0.3596	1	1	0.00588	1	1	12.51	2
172037585	-	cce_2672	-.MEVDTIINFLK.T	hypothetical protein	545	1089	1	545	2	1322.7	3.5772	0	1388.9	0	0.3451	1	1	0.00147	1	1	10.1	2
172035425	cysS	cce_0509	K.SLGNFTTIR.E	cysteinyl-tRNA synthetase	546	1091	1	546	2	1008.55	2.4139	0	645.1	1	0.3961	1	1	0.0037	1	1	10.61	2
172037757	-	cce_2844	-.MRKCESINFICTFDESDIDFLMDIEP.G	hypothetical protein	547	1093	1	547	4	3111.38	3.7319	0	706.8	0	0.1176	53	1	-2.23521	1	0	12.41	0
172035492	feoA2	cce_0576	-.MMFTQTFTIESSALNLMKEKEKGVITQFR.K	ferrous iron transport protein A	548	1095	1	548	4	3408.74	2.6076	0.0609	393.2	0	0.1065	34	3	-0.97149	0.939	0	10.38	2
172055040	-	cce_4955	-.MKGLSVTAIGARPLDECLNIFETLKESLGLDFL.E	hypothetical protein	549	1097	1	549	4	3593.9	2.6197	0.0104	1047.4	0	0.1069	1	2	-2.00425	0.99	0	10.68	0
172035344	-	cce_0428	K.GHQVASGMAK.D	hypothetical protein	550	1099	1	550	2	985.488	2.6279	0	539.2	0	0.198	2	1	0.0017	1	1	10.14	2
172037433	-	cce_2520	R.SLGLDILNLFK.I	hypothetical protein	551	1101	1	551	2	1232.72	4.2712	0	1395.9	0	0.3867	1	1	-1.0021	1	1	9.54	2
172036705	secG	cce_1790	K.GDGLGGIGGQAQLFTSAK.S	preprotein translocase subunit SecG	552	1103	1	552	2	1676.86	5.334	0	1596.9	0	0.4474	1	1	0.00312	1	1	9.98	2
172036540	-	cce_1625	K.QKGIITQK.L	hypothetical protein	553	1105	1	553	1	915.562	1.8755	0.0543	224	0	0.1254	17	2	0.04779	0.946	1	9.93	2
172038008	-	cce_3095	R.YPFIFR.V	hypothetical protein	554	1107	1	554	1	842.456	2.0555	0	154.6	0	0.1084	1	1	-0.00024	1	1	10	2
172039047	-	cce_4134	K.TISDTLSKPLK.I	hypothetical protein	555	1109	1	555	2	1202.7	2.9949	0	697.5	0	0.2868	1	1	0.00055	1	1	10.23	2
172038590	cbiM	cce_3677	R.SRPDLIYDSPLSLK.L	cobalamin (vitamin B12) biosynthesis	556	1111	1	556	2	1603.87	3.9546	0	1065.3	0	0.3263	1	1	0.001	1	1	11.98	2
172054949	-	cce_4863	K.GAINLGATVTLMTRKQLQEK.I	hypothetical protein	557	1113	1	557	3	2172.22	3.6013	0	809.1	0	0.1118	11	1	1.10883	1	1	12.39	2
172038850	-	cce_3937	K.GIVYTVYRLEDLIKLTLHHSSSPNR.S	two-component hybrid sensor and regulator	558	1115	1	558	3	2911.58	3.4585	0	405.1	0	0.1362	24	1	0.15585	1	1	11.57	2
172036655	-	cce_1740	-.MRTRRYRKLNSPSQNLDSFLDILTNTVGVLMFISLFITV.V	hypothetical protein	559	1117	1	559	4	4559.46	5.6616	0	404.5	0	0.1997	15	1	-2.06909	1	0	11.94	0
172038362	-	cce_3449	P.EAFSSFELTLQDTGVVPEPLTILGAATAIGFGASFKRKLAQRNKKQG.-	hypothetical protein	560	1119	1	560	4	4992.69	3.3982	0	215.9	0	0.1673	208	1	1.16561	1	0	12	0
172038682	-	cce_3769	K.EVTILRKDEKK.E	hypothetical protein	561	1121	1	561	2	1358.8	2.7854	0.0423	813.2	0	0.2144	3	2	1.09372	0.958	1	9.78	2
172036750	-	cce_1835	K.EDGQPIPEPSIKAK.P	hypothetical protein	562	1123	1	562	2	1508.8	2.5437	0	177	0	0.1538	3	1	0.18608	1	1	8.69	1
172037022	-	cce_2107	-.MYRGITMLTQFSK.L	hypothetical protein	563	1125	1	563	2	1575.8	2.9076	0	1021.7	0	0.1012	1	1	0.10133	1	1	9.27	2
172038454	-	cce_3541	R.KNFMAASTPLHENELIDCVR.A	hypothetical protein	564	1127	1	564	3	2288.12	4.5334	0	1074.5	0	0.183	4	1	-2.0518	1	1	11.58	2
172037636	-	cce_2723	R.YAEIPTISEAAYSQVR.W	hypothetical protein	565	1129	1	565	3	1797.9	4.5327	0	1464.4	0	0.3924	1	1	-1.99424	1	1	12.13	2
172039272	-	cce_4359	K.KDKLLTDFLSKK.L	hypothetical protein	566	1131	1	566	2	1435.85	2.5694	0	491.7	0	0.1188	2	1	0.21089	1	1	10.56	2
172038973	-	cce_4060	R.DIKPDNIILR.Q	serine/threonine protein kinase	567	1133	2	567	2	1196.7	2.6944	0	298.3	0	0.1973	5	1	0.00036	1	1	10.91	2
172038496	-	cce_3583	K.FGFNDYAER.L	putative CAB/ELIP/HLIP family protein	568	1135	1	568	2	1118.49	3.4783	0	1422.2	0	0.3085	1	1	-1.99485	1	1	10.47	2
172039356	-	cce_4443	K.TLPKSDPDYTK.Y	hypothetical protein	569	1137	1	569	2	1264.64	2.6838	0.0011	323	0	0.1101	2	2	-0.09222	0.999	1	8.21	2
172037774	-	cce_2861	-.MMSILKFTAKVNQGKIEIPDEYLKDLE.E	hypothetical protein	570	1139	1	570	4	3153.66	3.4227	0	870.6	0	0.1068	11	1	-1.89958	1	0	12.92	0
172035559	-	cce_0643	R.GIMKFEGADKPVLVAISAFLVLGAIIGLIIWALKAAYTVG.-	hypothetical protein	571	1141	1	571	4	4129.39	2.8116	0	213.9	0	0.1403	55	1	1.04117	1	0	10.66	2
172039482	-	cce_4569	K.ISLPTALDYVMACLTKYRLPETTRWADKLASDK.-	endonuclease V	572	1143	1	572	3	3769.97	3.732	0	152.3	0	0.1267	58	1	0.20856	1	1	10.36	2
172036610	-	cce_1695	R.EEDKVIGLDAGADDYLVKPF.G	two-component response regulator	573	1145	1	573	3	2194.09	4.8285	0	1632	0	0.1462	1	1	-2.00059	1	1	12.21	1
172035166	-	cce_0250	R.GNDYHRGGRNYTFRER.I	hypothetical protein	574	1147	1	574	2	1997.94	3.0068	0	227.1	0	0.1043	6	1	-1.04327	1	1	9.73	2
172038075	-	cce_3162	K.VLNTVGKITSDNRK.-	hypothetical protein	575	1149	1	575	2	1544.88	2.8891	0	723.4	0	0.2043	1	1	-2.94976	1	1	9.84	2
172055060	-	cce_4975	R.DNQYKDTVFTGKEANLK.I	hypothetical protein	576	1151	1	576	2	1970.98	2.493	0.0124	202.9	0	0.1126	3	2	-0.12591	0.988	1	9.99	2
172055133	-	cce_5048	K.NSKKSSQR.T	hypothetical protein	577	1153	1	577	2	934.506	2.4725	0	383.3	0	0.1041	20	1	-0.94653	1	1	10.09	2
172038784	-	cce_3871	R.VAIGNEVSR.G	hypothetical protein	578	1155	1	578	2	944.516	2.4653	0	968.3	0	0.2389	1	1	0.00066	1	1	10.06	2
172039282	-	cce_4369	-.MNPTATRLLDFLQRDLDIPPESLNLALKDEQAM.P	hypothetical protein	579	1157	1	579	4	3768.93	3.2066	0	461.5	0	0.1103	5	1	-1.02109	1	0	10.57	0
172054932	-	cce_4846	K.KMNIFTPSKIER.D	putative ferrous iron transport protein	580	1159	1	580	2	1463.8	2.7235	0	762.4	0	0.1606	3	1	-0.9371	1	1	10.55	2
172037936	-	cce_3023	K.EAQTADSIAIVPLALPLLAGPGTISSVIVLAHK.T	putative multiple antibiotic resistance (MarC)-like protein	581	1161	1	581	3	3265.88	3.3947	0	608.9	0	0.3171	1	1	-1.00213	1	1	10.29	2
172037751	-	cce_2838	R.SVCANLAEAWRKR.R	putative S23 ribosomal protein	582	1163	1	582	3	1503.78	3.9796	0	1061.5	0	0.121	23	1	-2.93511	1	1	10.41	2
172036363	-	cce_1448	R.LENVVNSVMGVK.N	hypothetical protein	583	1165	1	583	2	1288.69	3.468	0	1707.3	0	0.2439	1	1	0.00076	1	1	10.33	2
172055006	-	cce_4921	-.MWLEYGLNEAQNLISISEVTRGKTALKCPYCQGE.L	hypothetical protein	584	1167	1	584	4	3844.87	3.3496	0	335.1	0	0.121	37	1	-2.19932	1	0	11.24	0
172036684	-	cce_1769	K.QALEQGHEVTGFARNPLKLDIKHPK.L	hypothetical protein	585	1169	1	585	3	2826.54	3.3104	0	265.3	0	0.1779	125	1	-2.81768	1	1	11.73	2
172038495	-	cce_3582	K.AQPIATEDKPR.R	hypothetical protein	586	1171	1	586	2	1225.65	3.3147	0	720	0	0.262	1	1	-0.99447	1	1	9.77	2
172054917	-	cce_4830	L.ETISLLILNRAVLRFIVEIKHEKMAKFMA.-	hypothetical protein	587	1173	1	587	4	3413.95	3.0126	0	242.8	0	0.1937	218	1	2.47703	1	0	10.31	0
172036039	-	cce_1124	R.SISHTIDPVETFK.W	hypothetical protein	588	1175	1	588	3	1473.76	3.3991	0	619.8	0	0.1461	51	1	-0.06261	1	1	10.19	2
172055177	-	cce_5092	K.YRGISYIIGQNKSVVK.Q	hypothetical protein	589	1177	1	589	2	1825.03	2.7715	0	250.2	0	0.1057	42	1	0.14823	1	1	9.44	2
172036062	-	cce_1147	-.MITIAK.W	hypothetical protein	590	1179	1	590	1	676.406	1.8802	0	616.7	0	0.1309	9	1	2e-05	1	1	9.7	2
172037157	-	cce_2242	W.NDAATIEGLTLRLDYGIPLISLPHFGNNLQEKGLYFQINYSP.-	hypothetical protein	591	1181	1	591	4	4705.43	3.1187	0	445.2	0	0.133	7	1	2.04907	1	0	10.72	0
172055167	-	cce_5082	K.ESLDSWFKAVTSHAVTSK.A	hypothetical protein	592	1183	1	592	3	1993	3.6639	0	671.9	0	0.132	25	1	-2.05747	1	1	11.19	2
172039513	ctaB	cce_4600	K.KTWLLKQNPLDK.D	protoheme IX farnesyltransferase	593	1185	1	593	2	1483.86	2.7569	0	357.8	0	0.1052	7	1	0.14445	1	1	9.44	2
172038167	-	cce_3254	K.SLSLKRIKSLADR.Y	putative DedA	594	1187	1	594	2	1486.91	2.4721	0	123.6	0	0.1083	120	1	-2.95561	1	1	9.96	2
172034974	-	cce_0057	K.LDLDLLFPNIK.T	hypothetical protein	595	1189	1	595	2	1300.75	2.8516	0	675.2	0	0.2029	1	1	0.00212	1	1	12.41	2
172034847	-	cce_5244	K.GNYSIGFSALSGEFGSGER.E	hypothetical protein	596	1191	1	596	2	1934.89	2.8942	0.0213	274	0	0.1342	23	2	-2.0261	0.979	1	10.01	2
172037761	-	cce_2848	-.MSKLPVISGKECIKALK.K	hypothetical protein	597	1193	1	597	2	1845.07	3.5179	0	686.9	0	0.2326	7	1	-1.89098	1	1	9.74	2
172039319	-	cce_4406	R.FIFKPLLYELLSGEMDDFQVCPRYDK.L	NADH dehydrogenase	598	1195	1	598	3	3166.56	3.983	0	262.6	0	0.1036	41	1	2.99179	1	1	11.12	2
172038860	thrS	cce_3947	R.GDETKAQLQR.I	threonyl-tRNA synthetase	599	1197	1	599	2	1145.59	3.0903	0	1055.9	1	0.2331	1	1	-6e-05	1	1	9.75	2
172036458	-	cce_1543	K.FGFTGYAENWNGR.L	putative CAB/ELIP/HLIP superfamily protein	600	1199	1	600	2	1518.68	3.7281	0	1159.8	0	0.4412	1	1	0.00205	1	1	10.05	2
172038076	hofD	cce_3163	K.TENIPVLGWLWLR.G	type 4 prepilin peptidase	601	1201	2	601	2	1596.89	4.3176	0	819.1	0	0.3962	1	1	0.00095	1	1	10.91	2
172036109	-	cce_1194	R.AGCGTGK.T	hypothetical protein	602	1203	2	602	1	593.271	1.6288	0.0881	383.5	0	0.1068	41	2	-0.59831	0.912	1	9.5	2
172034952	-	cce_0035	R.EVLTKESSR.Q	hypothetical protein	603	1205	1	603	1	1048.56	1.8733	0	118	0	0.1375	20	1	0.93831	1	1	10	2
172036261	-	cce_1346	K.ERRIITYINHCISKQLVQFAKDYGMGLR.F	hypothetical protein	604	1207	1	604	3	3352.78	3.8685	0	240.2	1	0.1403	127	1	-0.91108	1	1	13.05	2
172035648	-	cce_0732	K.AQDSPQQQVLNQLLDRLESQIDNESLAK.R	hypothetical protein	605	1209	1	605	3	3180.61	4.2089	0	586.6	0	0.3216	1	1	-1.00514	1	1	11.76	2
172035845	-	cce_0929	-.MKLSQLSDNELMEAYKILIKRINLYKEERISSQNW.Q	hypothetical protein	606	1211	1	606	4	4284.25	4.0877	0	415.6	0	0.1468	63	1	-0.70509	1	0	12.43	0
172038999	-	cce_4086	K.EICIYVSKTPIFITSDNPVIISDGDPHSR.S	hypothetical protein	607	1213	1	607	3	3216.62	3.7091	0	133.7	0	0.2365	46	1	1.29954	1	1	10.73	2
172036819	-	cce_1904	R.HYLFWHDRKPLTLIYEVFSPYLSKYLGPMS.-	hypothetical protein	608	1215	1	608	4	3700.9	4.9058	0	1237.8	0	0.1681	1	1	-0.0166	1	0	11.99	2
172036200	-	cce_1285	R.IFRALGRAVDKIWK.V	putative ribonuclease BN	609	1217	1	609	2	1673	2.8326	0	419.8	0	0.1097	8	1	1.04022	1	1	10.5	2
172036444	-	cce_1529	L.ENLVRSLVGAFIGVRVISGLRAIGIMKPEAAIY.-	hypothetical protein	610	1219	1	610	4	3513.01	3.067	0.0997	524.7	0	0.1142	35	2	0.15178	0.9	0	13.8	0
172055172	-	cce_5087	K.AVALQLDTSNIKTFDSFVGQLKQSLQNK.W	short-chain dehydrogenase/reductase SDR	611	1221	1	611	3	3093.66	3.4059	0.0474	520.2	0	0.1372	11	2	-0.89518	0.953	1	13.3	2
172054882	-	cce_4795	K.KYTQKVK.I	hypothetical protein	612	1223	1	612	2	894.541	2.4112	0	357.8	0	0.114	78	1	1.03273	1	1	10.05	2
172035987	-	cce_1071	K.RSALQEAIETVEK.L	hypothetical protein	613	1225	1	613	2	1473.79	3.5243	0.0662	722.2	0	0.1135	11	2	-1.93625	0.934	1	9.33	2
172036010	-	cce_1095	R.INVNYLR.K	hypothetical protein	614	1227	1	614	2	891.505	2.4596	0	524.3	0	0.2179	14	1	0.00286	1	1	9.56	2
172055168	-	cce_5083	M.VGELAAQVQGLVEEMAWLKRQFQEQLLTVT.-	hypothetical protein	615	1229	1	615	4	3414.81	3.7911	0	330.3	0	0.2047	290	1	-2.79401	1	0	12.86	0
172036037	-	cce_1122	T.GFVVMVVPFSTAATIWIKASAKAYKEHELRNHSTGHQLK.-	hypothetical protein	616	1231	1	616	4	4352.31	4.1596	0	285	0	0.1375	119	1	-0.08352	1	0	10.82	0
172037104	-	cce_2189	R.RQDALEQARRETTER.Q	hypothetical protein	617	1233	1	617	2	1858.95	2.431	0	152	0	0.1215	86	1	-2.01219	1	1	9.82	2
172037503	-	cce_2590	K.TELMLAVSQAYENLGKR.K	hypothetical protein	618	1235	1	618	2	1923	2.6326	0	222.4	0	0.1276	46	1	-1.94358	1	1	10.42	2
172035730	-	cce_0814	Y.KQTCLIFLQKPTKINNLVSYSIDKS.-	hypothetical protein	619	1237	1	619	4	2881.59	3.5174	0.0741	584.3	0	0.1379	7	2	0.11083	0.926	0	12.32	0
172036400	-	cce_1485	R.SQIDWDYPITVQNVVMMARIR.H	Mn(2+)/Zn(2+) family ABC transporter ATP-binding protein	620	1239	1	620	3	2535.28	3.7342	0	344	0	0.104	98	1	0.98666	1	1	12.07	2
172055061	-	cce_4976	K.QGNMYPDKRAKLLKK.G	hypothetical protein	621	1241	1	621	2	1790.01	2.6108	0.0556	271.8	0	0.13	5	2	0.968	0.944	1	10.54	2
172036557	-	cce_1642	-.MTVLLPAIIPVAFIIIIGVIVGKTLEIHKQTLSQLI.V	auxin efflux carrier	622	1243	1	622	4	3895.38	2.8256	0	583.7	0	0.1154	347	1	0.29662	1	0	12.85	0
172039051	-	cce_4138	Y.SQKIFNNFSLNDYILFNCTNLFTLIIILFLILPN.-	hypothetical protein	623	1245	1	623	4	4019.18	4.0781	0	462.3	0	0.1624	57	1	-1.83452	1	0	13.6	0
172038290	-	cce_3377	K.VLLDVIK.T	hypothetical protein	624	1247	1	624	2	799.529	2.4628	0.0631	331	0	0.1133	10	2	0.00077	0.937	1	9.85	2
172036842	-	cce_1927	R.PQLDPEKYASLK.A	hypothetical protein	625	1249	1	625	2	1388.74	2.7238	0	585.2	0	0.1128	2	1	-0.90599	1	1	9.9	1
172036123	ruvA	cce_1208	R.ILSQPSGIGR.K	Holliday junction DNA helicase RuvA	626	1251	1	626	2	1027.59	2.9244	0	726.6	0	0.2711	1	1	0.00251	1	1	11.11	2
172038488	-	cce_3575	K.AQYEIMEK.R	CHP701-containing protein	627	1253	1	627	1	1011.48	2.1091	0	323.7	0	0.1265	39	1	0.00097	1	1	9.79	2
172038835	-	cce_3922	K.IMTIAK.P	hypothetical protein	628	1255	1	628	1	676.406	1.8736	0.0165	568.8	0	0.1246	8	2	0.00075	0.984	1	10.02	1
172037193	-	cce_2278	I.GNRTAAIADLKQAKTLLKQQGQTSRYPEIDNLLD.-	hypothetical protein	629	1257	3	629	4	3770.02	3.3618	0.0429	214.9	0	0.1718	466	3	1.32553	0.957	0	10.88	0
172037929	-	cce_3016	R.IFGPDADNLTDPDAIATVAR.D	alkaline phosphatase	630	1259	1	630	2	2072.03	3.2323	0	174.7	0	0.132	26	1	2.01209	1	1	10.87	2
172037065	-	cce_2150	R.RDRWSYKFFLHLPNSAMKTK.K	hypothetical protein	631	1261	1	631	3	2525.32	4.413	0	511.2	0	0.1619	27	1	-0.98857	1	1	13.89	2
172054981	-	cce_4896	K.SLDEAFNDLEANLKDIIEDIGLE.-	hypothetical protein	632	1263	1	632	3	2576.26	4.3614	0	978.8	0	0.4179	1	1	0.00298	1	1	12.08	2
172034884	-	cce_5280	K.ILGAFGESR.T	hypothetical protein	633	1265	1	633	2	949.51	2.486	0	394.1	4	0.1327	18	1	-2.08484	1	1	10.31	2
172055114	-	cce_5029	R.MLNYSLLTEAKLIEITQEATNKMTYR.E	putative group 3/4 sigma-70 RNA polymerase sigma factor	634	1267	1	634	3	3074.59	3.5949	0.0594	506.3	0	0.1717	17	2	2.96607	0.941	1	15.24	2
172036112	-	cce_1197	K.IVIKLNSSEESAK.I	hypothetical protein	635	1269	1	635	2	1417.79	2.8427	0	466.4	0	0.1617	3	1	2.13569	1	1	9.77	2
172037928	-	cce_3015	-.MFLDEVSFLDIFLEGLK.V	hypothetical protein	636	1271	1	636	3	2016.04	3.3995	0.046	420	0	0.1177	9	2	-0.78317	0.954	1	12.69	2
172054857	-	cce_4770	K.VLQVDFNSNSRYR.Y	hypothetical protein	637	1273	1	637	2	1597.81	2.9296	0	743.3	0	0.1035	1	1	-2.05587	1	1	9.59	2
172036515	-	cce_1600	R.ESQGIVALLDNRVNYRSYGNR.I	putative Rad3-related DNA helicase	638	1275	1	638	3	2424.24	4.7164	0	951.9	0	0.1846	1	1	-0.09516	1	1	13.42	2
172039563	-	cce_4650	K.TTSSFPSFLPPTSNEPVK.Q	hypothetical protein	639	1277	1	639	2	1935.97	2.427	0.0399	206.9	0	0.1167	98	2	-2.99017	0.96	1	9.64	2
172036079	pstC2	cce_1164	K.EGSYAMGATRLQTALK.V	phosphate ABC transporter, permease protein	640	1279	1	640	2	1696.87	2.4317	0.0088	313.4	0	0.1339	3	2	0.82969	0.991	1	10.15	2
172035782	-	cce_0866	R.FLADQDPDPQEDAR.K	hypothetical protein	641	1281	1	641	2	1616.72	4.8802	0	1016.8	0	0.4181	1	1	0.00126	1	1	11.43	2
172039444	-	cce_4531	K.VFSESNSDGYTFISAED.K	hypothetical protein	642	1283	1	642	3	1867.79	4.8773	0	1468.7	0	0.2015	1	1	-1.13916	1	1	13.07	1
172035588	-	cce_0672	R.SATLPSFWLEYYELPLEIR.Q	hypothetical protein	643	1285	1	643	3	2327.2	4.6356	0	755.3	0	0.3608	1	1	0.00132	1	1	11.75	2
172035194	-	cce_0278	K.YIIMLK.V	rfrA pentapeptide repeat-containing protein	644	1287	1	644	1	780.469	2.0153	0	586	0	0.1204	2	1	-1.01752	1	1	9.68	2
172036770	-	cce_1855	-.MTDLIGYVSSNPSIQGFFTNLMAGEITLITGIFWLL.F	hypothetical protein	645	1289	1	645	4	3963.03	3.4291	0	300.2	0	0.1062	73	1	-2.06799	1	0	10.56	0
172055029	-	cce_4944	K.ATKYYSLPVYFER.T	hypothetical protein	646	1291	1	646	2	1636.84	2.7324	0	263.2	0	0.1046	4	1	-1.16003	1	1	8.48	2
172039174	-	cce_4261	K.IIKRINKLIEDIKRDPFDGLGNPE.P	putative addiction module toxin, Txe/YoeB	647	1293	1	647	3	2793.56	4.8901	0	399	0	0.1361	1	1	1.20114	1	1	11.75	1
172036120	tatC	cce_1205	D.PLTQSLLASAVLGLYFGGIGLVKLSGK.-	Sec-independent protein translocase protein	648	1295	1	648	4	2702.59	4.0957	0	451.5	0	0.1233	77	1	0.1815	1	0	11.59	0
172035313	-	cce_0397	-.MPELMKKATKKLYSFWFAKESTLSLGVFRIIFGLFILNILL.L	hypothetical protein	649	1297	1	649	6	4806.73	3.6406	0.0767	989.4	0	0.1525	161	2	2.2841	0.923	0	13.54	0
172035631	-	cce_0715	K.EIGQIIAAIQR.E	methyl accepting chemotaxis protein	650	1299	1	650	2	1211.71	2.8255	0	627.2	0	0.1334	1	1	-0.94935	1	1	9.84	2
172035366	cbiB	cce_0450	K.PLLGEPINAITCQSIEK.A	cobalamin biosynthetic protein	651	1301	1	651	2	1825.97	2.4507	0	196.6	0	0.1631	6	1	-0.82716	1	1	10	1
172055093	-	cce_5008	R.FKIDTTFCVSER.S	hypothetical protein	652	1303	1	652	2	1445.71	3.2148	0	566.7	0	0.1688	1	1	-0.98267	1	1	9.69	2
172035988	avaIR	cce_1072	K.TFFIGAAIEKAMAK.E	type II site-specific deoxyribonuclease	653	1305	1	653	2	1497.81	3.1125	0	392.5	0	0.1857	1	1	-1.9636	1	1	10.11	2
172036224	rub1	cce_1309	K.GNVPPGTPFSELPDGWK.C	rubredoxin	654	1307	1	654	2	1797.88	4.0852	0	358.9	0	0.5302	1	1	0.00058	1	1	10.17	2
172036204	psaJ	cce_1289	R.FYPDLLFHPLG.-	photosystem I reaction center subunit IX	655	1309	1	655	2	1318.68	3.2681	0	697.2	0	0.3832	1	1	-1.97796	1	1	11.21	2
172036692	-	cce_1777	R.EITERKKAEEALIK.A	two-component hybrid sensor and regulator	656	1311	1	656	2	1657.95	3.1912	0	275.1	0	0.101	43	1	-1.97069	1	1	9.58	2
172038177	cytM	cce_3264	V.QKHKSKISLIQQVISGNTPPMPKFQPSPQDMADLLSYLEKL.-	cytochrome cM	657	1313	1	657	6	4635.47	3.7069	0	917	0	0.1708	2	1	-1.8864	1	0	10.7	0
172035134	-	cce_0218	-.MNIILGKCSQYWTTITVVLSLNLVVDIRIQ.P	hypothetical protein	658	1315	1	658	4	3433.89	3.1147	0	681.1	0	0.1476	2	1	-2.90403	1	0	10.89	0
172036042	-	cce_1127	K.IIGVDDTHD.-	putative killer suppression protein HigA	659	1317	1	659	2	984.463	2.5243	0	286.3	0	0.107	34	1	-2.00073	1	1	9.98	2
172035190	-	cce_0274	K.VGAIDTFR.G	hypothetical protein	660	1319	1	660	2	878.473	2.4706	0	452.7	0	0.1173	2	1	-0.96096	1	1	9.96	2
172034923	-	cce_0006	R.GNCSTAAGR.Y	hypothetical protein	661	1321	1	661	1	836.368	1.8554	0	136.9	0	0.1284	32	1	-1.08807	1	1	9.97	2
172054892	-	cce_4805	K.EIHLKALK.S	hypothetical protein	662	1323	1	662	2	951.599	2.5573	0	137.2	0	0.1344	171	1	-0.99542	1	1	10.04	2
172036349	uvrC	cce_1434	K.RHAQQNLLALEDLAQLLDLSSLPHR.I	excinuclease ABC subunit C	663	1325	1	663	3	2851.55	3.6631	0.0092	552.8	0	0.1496	4	2	-2.0103	0.991	1	10.99	2
172036821	-	cce_1906	F.RIDLDVVWSTVSEHLPSLKKTVQ.-	hypothetical protein	664	1327	1	664	4	2650.46	3.0055	0	398.9	0	0.1103	433	1	-2.94972	1	0	13.1	0
172036230	-	cce_1315	N.SESFEKIAKSVTGKEIDSDRVPAFEVDAYGSNNLAQ.-	hypothetical protein	665	1329	1	665	4	3901.91	4.0194	0.0236	598.5	0	0.1151	18	2	1.78203	0.976	0	13.05	0
172054930	-	cce_4844	R.TGSQSLEVR.Q	hypothetical protein	666	1331	3	666	2	976.506	2.6193	0	592.2	0	0.1247	3	1	-1.0332	1	1	9.57	2
172037779	-	cce_2866	K.KDNKKISNK.L	hypothetical protein	667	1333	1	667	2	1074.63	2.7646	0	563	0	0.1123	20	1	-2.96742	1	1	9.98	2
172039119	-	cce_4206	R.NKIAIDPLSNKGDKVSSYYYQKIYSFGRVMESYCP.-	hypothetical protein	668	1335	1	668	4	4063.99	3.3963	0	292.4	0	0.1747	95	1	1.05169	1	0	12.19	2
172055110	-	cce_5025	K.QVEQRVK.T	hypothetical protein	669	1337	1	669	2	886.51	2.4987	0	342	0	0.1212	164	1	-0.00067	1	1	9.73	2
172035752	-	cce_0836	R.TFGYVLTGEQGTVTNK.F	hypothetical protein	670	1339	1	670	2	1714.86	2.9227	0	533.6	0	0.1416	3	1	0.10641	1	1	9.73	2
172039621	-	cce_4708	-.MISKKICLIGDFGVGKTSLIRRFIEHQFSEEYLSTIGVSISR.K	putative small GTP-binding protein	671	1341	1	671	5	4758.55	3.5153	0	822.1	0	0.14	160	1	2.19164	1	0	13.25	2
172039497	-	cce_4584	K.AVVSNPK.I	putative Na+/H+ antiporter	672	1343	1	672	1	714.414	1.6273	0	304.8	0	0.1185	17	1	-0.00124	1	1	10.87	2
172038398	-	cce_3485	R.SSLYSTTIKQLSAK.I	hypothetical protein	673	1345	1	673	2	1526.84	2.8032	0	185.8	0	0.1219	143	1	0.93933	1	1	9.81	2
172037591	-	cce_2678	K.RFTMSTHFERTNK.Q	HlyD family secretion protein	674	1347	1	674	2	1654.81	2.5073	0	390	0	0.1103	14	1	1.0348	1	1	9.91	2
172035897	-	cce_0981	-.MKMFSEKLPFNFNMKKPLEVKFSGLDLS.S	hypothetical protein	675	1349	1	675	4	3305.71	2.7467	0	299.1	0	0.1646	383	1	1.1455	1	0	10.94	0
172035605	-	cce_0689	L.IQWIDEHITELK.E	putative diguanylate cyclase	676	1351	1	676	2	1524.81	4.4006	0	880	0	0.212	1	1	-0.02861	1	1	10	1
172037051	-	cce_2136	R.VPLGMLFLPSPPVEK.L	hypothetical protein	677	1353	1	677	3	1623.92	3.3382	0	698.7	0	0.1039	1	1	-1.96914	1	1	10.38	2
172039436	-	cce_4523	R.SLIPYMMVIINAISIVLIVGLTNLYFK.S	hypothetical protein	678	1355	1	678	3	3038.74	3.5626	0	351	0	0.1402	24	1	-2.80034	1	1	13.03	2
172035108	-	cce_0191	R.GRGGFRGSGGGGASPRINRSTSLQNRGSFNSSGR.T	hypothetical protein	679	1357	1	679	3	3394.69	3.44	0	300.6	0	0.1806	128	1	-0.98979	1	1	11.72	2
172037173	-	cce_2258	K.GIEAYQKEIVR.T	hypothetical protein	680	1359	1	680	2	1305.72	2.4924	0.0969	760.8	0	0.1084	10	4	-1.99887	0.903	1	9.79	2
172038797	-	cce_3884	D.QLIHHVSSFDDIKLGEEKVK.L	hypothetical protein	681	1361	1	681	3	2322.25	4.7413	0	1134.2	0	0.2669	1	1	-1.91778	1	1	12.35	1
172038744	-	cce_3831	R.DHLANER.T	hypothetical protein	682	1363	1	682	2	854.412	2.4821	0	348.9	0	0.1022	4	1	-2.14549	1	1	9.98	2
172038501	-	cce_3588	R.AIALELARNGIK.R	glucose/ribitol short chain dehydrogenase/reductase family protein	683	1365	1	683	2	1269.52	3.1	0	371	0	0.2078	13	1	-2.17428	1	1	9.85	2
172038091	desA	cce_3178	K.PLVPPQLDGNIR.L	fatty acid desaturase	684	1367	1	684	2	1319.53	2.7225	0	408.7	0	0.1636	1	1	0.4926	1	1	10.64	1
172037278	-	cce_2363	K.FLETLVPLLEDAPK.I	glycosyl transferase family protein	685	1369	1	685	2	1585.87	2.9537	0	286	0	0.1221	19	1	1.16262	1	1	11.48	2
172036877	lepB3	cce_1962	K.FPDYVPTIGDIIVFTPSENIK.Q	signal peptidase I	686	1371	1	686	2	2366.69	2.5656	0	154.1	0	0.1696	10	1	0.16443	1	1	10.5	2
172039661	-	cce_4748	R.LADTPTEADIPENLAK.V	hypothetical protein	687	1373	1	687	2	1698.85	4.9394	0	1450.5	0	0.4789	1	1	0.71886	1	1	11.37	2
172035204	-	cce_0288	R.YQGIFADDVDDYPGIAK.D	hypothetical protein	688	1375	1	688	2	1888.02	4.9294	0	2441.2	0	0.57	1	1	0.76799	1	1	11.08	2
172036797	-	cce_1882	R.GFLLEFDELSALLK.G	hypothetical protein	689	1377	1	689	2	1595.86	3.3043	0	615.3	0	0.2834	1	1	-2.09949	1	1	10.04	2
172038455	-	cce_3542	K.KDIENLSEIER.D	hypothetical protein	690	1379	1	690	2	1346.47	3.3245	0	353.5	0	0.1647	73	1	-1.58915	1	1	9.47	2
172034863	-	cce_5259	K.IEPSLEAYR.I	hypothetical protein	691	1381	1	691	2	1078.2	2.602	0	761.7	0	0.1666	1	1	-2.47679	1	1	9.77	2
172038109	-	cce_3196	K.GKTLKTILK.I	putative modification methylase	692	1383	1	692	2	1002.28	2.471	0.0673	391.2	0	0.152	98	2	-0.59871	0.933	1	9.94	2
172039025	-	cce_4112	R.SEDDPTGDSEVFGIVPALK.H	hypothetical protein	693	1385	1	693	2	1977.11	5.048	0	1723	0	0.4935	1	1	-0.16416	1	1	12.61	2
172036531	-	cce_1616	K.EELTPGRIRFIGAIFASVSVPLLYAVAR.E	hypothetical protein	694	1387	1	694	3	3047.59	3.2347	0	154	0	0.2752	15	1	-0.11355	1	1	11.63	2
172055102	-	cce_5017	K.QSYDLVYNHLQK.I	hypothetical protein	695	1389	1	695	2	1508.66	2.8048	0	318.9	0	0.2954	6	1	1.9559	1	1	10.14	2
172037589	-	cce_2676	R.ISINSIISVGGEEK.K	hypothetical protein	696	1391	1	696	2	1446.63	3.7269	0	721.4	0	0.3192	1	1	0.10332	1	1	10.06	2
172038128	-	cce_3215	R.KILTQSGDK.F	hypothetical protein	697	1393	1	697	1	990.136	2.2173	0	213	0	0.1635	38	1	-0.4269	1	1	9.65	2
172037510	-	cce_2597	K.TMTENYQVELIGSQK.M	hypothetical protein	698	1395	1	698	2	1741.94	3.4595	0.0097	950.9	0	0.344	1	2	0.45637	0.99	1	9.68	2
172037174	-	cce_2259	-.MIKPELFDLVELLINLPEAK.Q	hypothetical protein	699	1397	1	699	2	2326.82	3.737	0	407.4	0	0.1196	6	1	0.66266	1	1	10.57	2
172037973	hlyB2	cce_3060	K.AQNIENQLR.E	toxin secretion ABC transporter ATP-binding protein	700	1399	1	700	2	1086.18	2.6574	0.072	587.7	0	0.113	5	3	1.26897	0.928	1	9.75	2
172037701	-	cce_2788	R.NLASVVELSPIPIIEINNEGIITYVNPSANLKFPDLEK.A	hypothetical protein	701	1401	1	701	3	4166.76	3.2677	0	145.6	0	0.1351	256	1	-0.74802	1	1	12.25	2
172036184	-	cce_1269	K.IRFIILLTFAAVALATAVNYLVQLLMKSGLKKR.S	hypothetical protein	702	1403	1	702	3	3677.57	3.4577	0	210	0	0.1838	97	1	-2.64331	1	1	14.09	2
172037946	-	cce_3033	R.IMQQFTVAQTR.F	hypothetical protein	703	1405	1	703	2	1323.55	2.7154	0	853.8	0	0.2358	1	1	-0.17925	1	1	10.13	2
172055069	-	cce_4984	R.AAVVIYLAIAGVQIFLAIK.R	hypothetical protein	704	1407	1	704	2	1974.46	2.4303	0	169	0	0.108	236	1	1.01798	1	1	10.01	2
172037955	-	cce_3042	R.HLQPVPVGVLGELHIGGVGLAR.G	peptide synthetase	705	1409	1	705	3	2219.62	3.3867	0	673.3	0	0.3817	1	1	-2.95107	1	1	11.46	2
172036701	-	cce_1786	R.HAIALWEYNQTPDEPVTLDVPFVLLHDYLK.Q	hypothetical protein	706	1411	1	706	3	3538.99	5.3683	0	1003.3	0	0.5056	1	1	0.12007	1	1	10.79	2
172037793	-	cce_2880	R.ELLDTIVTLEK.A	hypothetical protein	707	1413	1	707	2	1274.49	2.4794	0	573.6	0	0.1338	4	1	-2.01232	1	1	10.07	2
172034878	-	cce_5274	-.MTNFNTTMHKTIDIDGLNIFYR.E	hypothetical protein	708	1415	1	708	2	2647.03	2.5764	0.0932	212.2	0	0.1256	10	2	2.43131	0.907	1	9.26	2
172038048	rnc	cce_3135	R.VSWLADAFEAVLGALYLSTK.N	ribonuclease III	709	1417	1	709	2	2155.48	2.5715	0	556.5	0	0.2534	1	1	0.91888	1	1	10.07	2
172035314	-	cce_0398	K.LHQNLFVYPDAR.Y	hypothetical protein	710	1419	1	710	2	1473.66	2.4918	0	299.3	0	0.1137	10	1	-1.90562	1	1	8.84	2
172037284	-	cce_2369	R.RLRNEFPELANVYK.K	transposase IS200-like protein	711	1421	1	711	2	1749.99	2.7626	0	783.4	0	0.1468	1	1	-1.76871	1	1	10.28	2
172055010	-	cce_4925	K.VSAEDQGEIIQGSIDVLVIQEQLWVTVIEAK.N	hypothetical protein	712	1423	1	712	3	3411.84	3.2381	0	146.3	0	0.1663	30	1	1.56921	1	1	10.6	2
172035006	-	cce_0089	R.EEAKLEGIQEGELR.A	CHP1784-containing protein	713	1425	1	713	2	1601.74	2.4017	0	118.9	0	0.2223	451	1	-0.03259	1	1	9.8	2
172038798	kdpD	cce_3885	R.ILVTISTNPNSSRLIRR.G	potassium-transporting ATPase D chain	714	1427	1	714	2	1941.27	2.7371	0	204.1	0	0.1363	70	1	-0.59802	1	1	9.36	2
172038061	-	cce_3148	K.IGPDILVLPVVLYVLK.T	hypothetical protein	715	1429	1	715	3	1752.22	4.5132	0	2517.6	0	0.4236	1	1	0.34719	1	1	11.68	2
172038314	trpE2	cce_3401	R.LVSLNNKIAQTRPIAGTR.P	anthranilate synthase component I-like protein	716	1431	1	716	2	1953.28	2.4241	0.0117	470.3	0	0.1912	4	2	-0.56824	0.988	1	10.15	1
172055179	-	cce_5094	K.GFILITILGLLGLIR.V	hypothetical protein	717	1433	1	717	2	1613.07	2.4554	0	247.7	0	0.2121	36	1	0.11085	1	1	9.77	2
172039441	infC2	cce_4528	K.KESLAKKNRTENTLK.E	translation initiation factor IF-3	718	1435	1	718	2	1761.02	2.9266	0	263.4	0	0.1193	30	1	1.17392	1	1	8.84	2
172035287	matE2	cce_0371	K.GNLMLNR.D	DNA-damage-inducible/multi anti extrusion protein	719	1437	1	719	2	817.98	2.7464	0	732.7	0	0.1335	2	1	-2.71172	1	1	9.79	2
172036032	-	cce_1117	K.ITNLDFASSEARGIMNR.W	proteinase inhibitor I4, serpin	720	1439	1	720	2	1896.12	2.4322	0.0776	234.1	0	0.2041	11	2	-1.87694	0.922	1	10.27	2
172038026	-	cce_3113	K.TIFILARNDNNEELQIVIFANGIWR.F	hypothetical protein	721	1441	1	721	3	2961.37	3.2393	0	355.8	0	0.1205	1	1	-1.73563	1	1	10.4	2
172036114	-	cce_1199	R.KAYKLLEGYGERLQYSIFRCWLSQR.M	hypothetical protein	722	1443	2	722	3	3109.6	3.2949	0	319.6	0	0.2066	1	1	-2.7583	1	1	10.65	2
172039158	-	cce_4245	K.QILRHKKSVRISLAKFLSK.L	hypothetical protein	723	1445	1	723	2	2253.77	2.4032	0	323.9	0	0.2656	2	1	-1.72367	1	1	9.46	2
172038493	-	cce_3580	R.QLSQDLDLILEQWQLTEADLFEK.T	hypothetical protein	724	1447	1	724	3	2777.08	3.2288	0	330.4	0	0.1695	1	1	-0.73062	1	1	11.49	2
172038983	-	cce_4070	R.IVEQVQQGTLDFILLK.P	hypothetical protein	725	1449	1	725	3	1845.17	3.5175	0.0639	466.1	0	0.2687	60	2	1.0592	0.936	1	11.1	1
172038420	-	cce_3507	R.RLKLFIENVTQELR.E	hypothetical protein	726	1451	1	726	2	1760.07	2.4667	0	316	0	0.166	38	1	-0.56524	1	1	10.44	2
172038691	-	cce_3778	R.GNIVINVDKLIDVISGSGVNALLQTR.W	hypothetical protein	727	1453	1	727	3	2710.12	3.7787	0	578.6	0	0.2844	1	1	-1.09378	1	1	12.2	2
172035051	-	cce_0134	R.SELPNMKMLDLGVGGGR.T	putative methyltransferase	728	1455	1	728	2	1775.09	3.0275	0	302	0	0.2119	13	1	0.45837	1	1	10.86	2
172038732	mocD	cce_3819	R.ETAKAK.I	putative hydrocarbon oxygenase	729	1457	1	729	1	647.744	2.1086	0	434	0	0.1432	1	1	0.37675	1	1	9.81	2
172038708	-	cce_3795	R.VVGIEKNPDSVAK.A	hypothetical protein	730	1459	1	730	2	1356.55	3.8972	0	1236.7	0	0.4065	1	1	0.51101	1	1	10.88	2
172036303	hrcA	cce_1388	R.ATVQHYIATAEPVGSK.T	heat-inducible transcription repressor	731	1461	1	731	2	1672.86	4.2011	0	1038.7	0	0.3306	2	1	-0.27954	1	1	11.03	2
172038088	-	cce_3175	R.TTIPLDNHAALR.S	hypothetical protein	732	1463	1	732	2	1322.5	2.6296	0	363.8	0	0.2793	1	1	0.87835	1	1	10.19	2
172035271	-	cce_0355	R.EVHTNFPYIPGSSIR.G	hypothetical protein	733	1465	1	733	2	1717.91	3.0236	0	769.4	0	0.302	1	1	0.47193	1	1	12.47	2
172037204	-	cce_2289	K.NHFSTFEIVSPLEPK.E	hypothetical protein	734	1467	1	734	2	1745.96	3.1335	0	408.5	0	0.344	1	1	-0.16996	1	1	11.18	2
172039381	-	cce_4468	K.YIDKINSR.I	putative DNA methylase N-4/N-6	735	1469	1	735	1	1009.14	1.6917	0.0339	252.8	0	0.1156	17	2	-1.57489	0.966	1	10.21	2
172037762	-	cce_2849	R.IGMTFLNSRYLHQKAVEVGQK.L	hypothetical protein	736	1471	1	736	3	2420.82	3.2273	0.0548	701.6	0	0.1161	1	2	-2.47304	0.945	1	12.49	2
